# Supplementary material for: A novel NFAT1-IL6/JAK/STAT3 signaling pathway related nomogram predicts overall survival in gliomas
Source: Sci Rep. 2023 Jul 14;13:11401. doi: 10.1038/s41598-023-38629-1 (PMC10349126; doi:10.1038/s41598-023-38629-1)
Supplement: Supplementary file 1 — Supplementary Information 1. [file 41598_2023_38629_MOESM1_ESM.zip]

Archive with 22 entries (18 files):
- ═╢╕σ▓╣│Σ▓─┴╧/
- ═╢╕σ▓╣│Σ▓─┴╧/1.Original-data/
- ═╢╕σ▓╣│Σ▓─┴╧/1.Original-data/CGGA.mRNAseq_325.RSEM-genes.20200506.txt
- ═╢╕σ▓╣│Σ▓─┴╧/1.Original-data/CGGA.mRNAseq_325_clinical.20200506.txt
- ═╢╕σ▓╣│Σ▓─┴╧/1.Original-data/CGGA.mRNAseq_693_clinical.20200506.txt
- ═╢╕σ▓╣│Σ▓─┴╧/1.Original-data/Transcriptome Subtype.xlsx
- ═╢╕σ▓╣│Σ▓─┴╧/2.Data of included in studies/
- ═╢╕σ▓╣│Σ▓─┴╧/2.Data of included in studies/CGGA.mRNAseq_325.RSEM-genes.xlsx
- ═╢╕σ▓╣│Σ▓─┴╧/2.Data of included in studies/CGGA.mRNAseq_325_clinical.xlsx
- ═╢╕σ▓╣│Σ▓─┴╧/2.Data of included in studies/CGGA.mRNAseq_693.RSEM-genes.xlsx
- ═╢╕σ▓╣│Σ▓─┴╧/2.Data of included in studies/CGGA.mRNAseq_693_clinical.xlsx
- ═╢╕σ▓╣│Σ▓─┴╧/2.Data of included in studies/Gene set of JAK-STAT.xlsx
- ═╢╕σ▓╣│Σ▓─┴╧/2.Data of included in studies/Risk_Score.xlsx
- ═╢╕σ▓╣│Σ▓─┴╧/3.code/
- ═╢╕σ▓╣│Σ▓─┴╧/3.code/Rú║GO.txt
- ═╢╕σ▓╣│Σ▓─┴╧/3.code/Rú║K-M.txt
- ═╢╕σ▓╣│Σ▓─┴╧/3.code/Rú║LASSO-COX.txt
- ═╢╕σ▓╣│Σ▓─┴╧/3.code/Rú║Nomogram.txt
- ═╢╕σ▓╣│Σ▓─┴╧/3.code/Rú║Pearson.txt
- ═╢╕σ▓╣│Σ▓─┴╧/3.code/Rú║ROC.txt
- ═╢╕σ▓╣│Σ▓─┴╧/3.code/Rú║heatmap.txt
- ═╢╕σ▓╣│Σ▓─┴╧/3.code/Rú║pheatmap.txt
