# Supplementary material for: A novel NFAT1-IL6/JAK/STAT3 signaling pathway related nomogram predicts overall survival in gliomas
Source: Sci Rep. 2023 Jul 14;13:11401. doi: 10.1038/s41598-023-38629-1 (PMC10349126; doi:10.1038/s41598-023-38629-1)
Supplement: Supplementary file 1 — Supplementary Information 1. [file 41598_2023_38629_MOESM1_ESM.zip › ═╢╕σ▓╣│Σ▓─┴╧/1.Original-data/Transcriptome Subtype.xlsx]

## Sheet: 325
CGGA_ID	Transcriptome Subtype
CGGA_1001	Mesenchymal
CGGA_1006	Classical
CGGA_1007	Classical
CGGA_1011	Mesenchymal
CGGA_1015	Mesenchymal
CGGA_1019	Mesenchymal
CGGA_1022	Mesenchymal
CGGA_1023	Classical
CGGA_1024	Classical
CGGA_1026	Classical
CGGA_1034	Classical
CGGA_1035	Mesenchymal
CGGA_1039	Classical
CGGA_1045	Mesenchymal
CGGA_1049	Mesenchymal
CGGA_1052	Neural
CGGA_1072	Classical
CGGA_1077	Mesenchymal
CGGA_1078	Classical
CGGA_1079	Classical
CGGA_1081	Classical
CGGA_1083	Mesenchymal
CGGA_1091	Classical
CGGA_1109	Classical
CGGA_1124	Mesenchymal
CGGA_1139	Neural
CGGA_1140	Neural
CGGA_1145	Mesenchymal
CGGA_1171	Mesenchymal
CGGA_1177	Mesenchymal
CGGA_1180	Mesenchymal
CGGA_1188	Neural
CGGA_1214	Classical
CGGA_1216	Classical
CGGA_1218	Mesenchymal
CGGA_1224	Mesenchymal
CGGA_1234	Mesenchymal
CGGA_1237	Classical
CGGA_1240	Mesenchymal
CGGA_1251	Proneural
CGGA_1258	Classical
CGGA_1263	Neural
CGGA_1270	Neural
CGGA_1271	Classical
CGGA_1272	Proneural
CGGA_1280	Classical
CGGA_1281	Neural
CGGA_1283	Classical
CGGA_1284	Mesenchymal
CGGA_1285	Mesenchymal
CGGA_1292	Neural
CGGA_1299	Classical
CGGA_1301	Neural
CGGA_1313	Mesenchymal
CGGA_1320	Classical
CGGA_1332	Classical
CGGA_1338	Mesenchymal
CGGA_1340	Proneural
CGGA_1342	Mesenchymal
CGGA_1343	Classical
CGGA_1346	Classical
CGGA_1370	Classical
CGGA_1393	Classical
CGGA_1408	Classical
CGGA_1411	Mesenchymal
CGGA_235	Neural
CGGA_269	Mesenchymal
CGGA_272	Mesenchymal
CGGA_274	Classical
CGGA_276	Neural
CGGA_309	Mesenchymal
CGGA_318	Mesenchymal
CGGA_323	Neural
CGGA_330	Mesenchymal
CGGA_413	Classical
CGGA_426	Mesenchymal
CGGA_448	Mesenchymal
CGGA_483	Mesenchymal
CGGA_488	Classical
CGGA_493	Neural
CGGA_494	Neural
CGGA_495	Mesenchymal
CGGA_499	Proneural
CGGA_525	Mesenchymal
CGGA_541	Neural
CGGA_564	Classical
CGGA_565	Neural
CGGA_578	Proneural
CGGA_599	Neural
CGGA_604	Mesenchymal
CGGA_616	Classical
CGGA_624	Mesenchymal
CGGA_630	Neural
CGGA_633	Proneural
CGGA_638	Proneural
CGGA_643	Proneural
CGGA_658	Proneural
CGGA_659	Neural
CGGA_661	Mesenchymal
CGGA_669	Neural
CGGA_676	Classical
CGGA_678	Classical
CGGA_679	Mesenchymal
CGGA_680	Neural
CGGA_681	Proneural
CGGA_700	Proneural
CGGA_727	Classical
CGGA_731	Classical
CGGA_732	Classical
CGGA_766	Proneural
CGGA_773	Neural
CGGA_782	Mesenchymal
CGGA_789	Mesenchymal
CGGA_791	Classical
CGGA_796	Classical
CGGA_802	Mesenchymal
CGGA_804	Neural
CGGA_807	Neural
CGGA_808	Neural
CGGA_837	Classical
CGGA_842	Mesenchymal
CGGA_848	Classical
CGGA_850	Classical
CGGA_859	Mesenchymal
CGGA_871	Proneural
CGGA_876	Mesenchymal
CGGA_878	Classical
CGGA_902	Mesenchymal
CGGA_D02	Mesenchymal
CGGA_D03	Classical
CGGA_D06	Neural
CGGA_D09	Classical
CGGA_D11	Classical
CGGA_D16	Mesenchymal
CGGA_D18	Neural
CGGA_D26	Mesenchymal
CGGA_D32	Classical
CGGA_D35	Mesenchymal
CGGA_D36	Mesenchymal
CGGA_D37	Mesenchymal
CGGA_D44	Classical
CGGA_D51	Mesenchymal
CGGA_D57	Classical
CGGA_D58	Neural
CGGA_342	Classical
CGGA_719	Proneural
CGGA_J030	Neural
CGGA_J130	Neural
CGGA_1005	Proneural
CGGA_1013	Proneural
CGGA_1020	Proneural
CGGA_1027	Proneural
CGGA_1031	Proneural
CGGA_1046	Classical
CGGA_1050	Proneural
CGGA_1060	Proneural
CGGA_1061	Proneural
CGGA_1068	Classical
CGGA_1094	Classical
CGGA_1105	Mesenchymal
CGGA_1113	Proneural
CGGA_1129	Proneural
CGGA_1136	Mesenchymal
CGGA_1146	Proneural
CGGA_1160	Neural
CGGA_1170	Proneural
CGGA_1175	Classical
CGGA_1189	Proneural
CGGA_1190	Proneural
CGGA_1215	Mesenchymal
CGGA_1219	Proneural
CGGA_1227	Classical
CGGA_1231	Mesenchymal
CGGA_1287	Proneural
CGGA_1307	Classical
CGGA_1314	Classical
CGGA_1322	Proneural
CGGA_1324	Neural
CGGA_1329	Proneural
CGGA_1330	Neural
CGGA_1374	Classical
CGGA_1375	Proneural
CGGA_1381	Proneural
CGGA_1384	Proneural
CGGA_1388	Mesenchymal
CGGA_1394	Proneural
CGGA_1406	Mesenchymal
CGGA_1409	Proneural
CGGA_1412	Classical
CGGA_171	Neural
CGGA_236	Proneural
CGGA_241	Neural
CGGA_245	Mesenchymal
CGGA_251	Neural
CGGA_252	Proneural
CGGA_254	Neural
CGGA_256	Classical
CGGA_261	Neural
CGGA_267	Classical
CGGA_273	Proneural
CGGA_283	Neural
CGGA_300	Neural
CGGA_314	Neural
CGGA_333	Neural
CGGA_337	Neural
CGGA_374	Proneural
CGGA_400	Neural
CGGA_431	Proneural
CGGA_446	Proneural
CGGA_458	Neural
CGGA_479	Neural
CGGA_485	Neural
CGGA_490	Neural
CGGA_491	Proneural
CGGA_501	Neural
CGGA_502	Proneural
CGGA_510	Proneural
CGGA_538	Proneural
CGGA_543	Neural
CGGA_545	Mesenchymal
CGGA_551	Neural
CGGA_560	Proneural
CGGA_580	Proneural
CGGA_591	Classical
CGGA_598	Proneural
CGGA_601	Neural
CGGA_603	Proneural
CGGA_605	Mesenchymal
CGGA_607	Proneural
CGGA_632	Proneural
CGGA_635	Neural
CGGA_641	Proneural
CGGA_642	Proneural
CGGA_655	Proneural
CGGA_662	Neural
CGGA_666	Neural
CGGA_671	Neural
CGGA_675	Proneural
CGGA_685	Proneural
CGGA_689	Proneural
CGGA_694	Neural
CGGA_698	Proneural
CGGA_704	Proneural
CGGA_710	Mesenchymal
CGGA_715	Neural
CGGA_725	Neural
CGGA_747	Proneural
CGGA_752	Neural
CGGA_757	Proneural
CGGA_760	Neural
CGGA_761	Proneural
CGGA_762	Neural
CGGA_785	Neural
CGGA_812	Neural
CGGA_815	Neural
CGGA_818	Neural
CGGA_822	Proneural
CGGA_834	Classical
CGGA_835	Neural
CGGA_838	Neural
CGGA_843	Proneural
CGGA_856	Proneural
CGGA_858	Neural
CGGA_864	Neural
CGGA_884	Proneural
CGGA_892	Proneural
CGGA_893	Neural
CGGA_898	Neural
CGGA_899	Proneural
CGGA_904	Proneural
CGGA_905	Classical
CGGA_908	Proneural
CGGA_909	Proneural
CGGA_D04	Neural
CGGA_D07	Neural
CGGA_D14	Proneural
CGGA_D15	Proneural
CGGA_D20	Neural
CGGA_D21	Proneural
CGGA_D24	Proneural
CGGA_D27	Proneural
CGGA_D29	Neural
CGGA_D33	Neural
CGGA_D34	Proneural
CGGA_D38	Classical
CGGA_D39	Proneural
CGGA_D40	Neural
CGGA_D45	Proneural
CGGA_D46	Proneural
CGGA_D47	Proneural
CGGA_D48	Proneural
CGGA_D52	Proneural
CGGA_D56	Proneural
CGGA_D59	Proneural
CGGA_277	Neural
CGGA_518	Proneural
CGGA_J023	Proneural
CGGA_J024	Neural
CGGA_J042	Classical
CGGA_J100	Proneural
CGGA_1004	Mesenchymal
CGGA_1008	Classical
CGGA_1053	Mesenchymal
CGGA_1059	Proneural
CGGA_1070	Classical
CGGA_1071	Classical
CGGA_1073	Classical
CGGA_1074	Mesenchymal
CGGA_1095	Proneural
CGGA_1099	Classical
CGGA_1114	Mesenchymal
CGGA_1116	Proneural
CGGA_1118	Proneural
CGGA_1119	Proneural
CGGA_1197	Proneural
CGGA_1246	Proneural
CGGA_1275	Mesenchymal
CGGA_1450	Proneural
CGGA_1460	Classical
CGGA_1475	Proneural
CGGA_243	Proneural
CGGA_247	Proneural
CGGA_738	Proneural
CGGA_759	Classical
CGGA_D30	Neural

## Sheet: 693
CGGA_ID	Transcriptome Subtype
CGGA_1002	Neural
CGGA_1003	Proneural
CGGA_1010	Proneural
CGGA_1012	Mesenchymal
CGGA_1014	Classical
CGGA_1017	Neural
CGGA_1018	Proneural
CGGA_103	Proneural
CGGA_1030	Neural
CGGA_1032	Mesenchymal
CGGA_1033	Neural
CGGA_1036	Mesenchymal
CGGA_1037	Neural
CGGA_1041	Neural
CGGA_1048	Classical
CGGA_1051	Neural
CGGA_1055	Proneural
CGGA_1057	Mesenchymal
CGGA_1058	Neural
CGGA_106	Neural
CGGA_1063	Proneural
CGGA_1065	Proneural
CGGA_1066	Neural
CGGA_1069	Mesenchymal
CGGA_107	Classical
CGGA_1075	Mesenchymal
CGGA_108	Proneural
CGGA_1082	Proneural
CGGA_1086	Classical
CGGA_1087	Proneural
CGGA_1097	Classical
CGGA_1100	Proneural
CGGA_1101	Proneural
CGGA_1103	Proneural
CGGA_1106	Mesenchymal
CGGA_1108	Mesenchymal
CGGA_1111	Mesenchymal
CGGA_112	Proneural
CGGA_1120	Proneural
CGGA_1121	Proneural
CGGA_1126	Proneural
CGGA_1127	Neural
CGGA_1130	Neural
CGGA_1131	Proneural
CGGA_1132	Neural
CGGA_1134	Mesenchymal
CGGA_1135	Classical
CGGA_1137	Proneural
CGGA_1138	Proneural
CGGA_1141	Neural
CGGA_1142	Classical
CGGA_1144	Neural
CGGA_1147	Proneural
CGGA_1148	Mesenchymal
CGGA_1152	Mesenchymal
CGGA_1154	Proneural
CGGA_1155	Proneural
CGGA_1156	Proneural
CGGA_1157	Classical
CGGA_1158	Proneural
CGGA_1159	Neural
CGGA_1161	Neural
CGGA_1162	Neural
CGGA_1164	Neural
CGGA_1169	Neural
CGGA_1172	Mesenchymal
CGGA_1178	Proneural
CGGA_1181	Proneural
CGGA_1183	Classical
CGGA_1184	Neural
CGGA_1185	Classical
CGGA_1191	Proneural
CGGA_1192	Mesenchymal
CGGA_1195	Neural
CGGA_1198	Proneural
CGGA_120	Classical
CGGA_1204	Proneural
CGGA_1205	Proneural
CGGA_1207	Neural
CGGA_1208	Mesenchymal
CGGA_1211	Neural
CGGA_1212	Proneural
CGGA_1223	Classical
CGGA_1226	Neural
CGGA_1228	Neural
CGGA_1232	Proneural
CGGA_1235	Neural
CGGA_1236	Neural
CGGA_1238	Mesenchymal
CGGA_1239	Proneural
CGGA_1248	Neural
CGGA_1255	Mesenchymal
CGGA_1256	Classical
CGGA_1257	Neural
CGGA_1260	Mesenchymal
CGGA_1262	Mesenchymal
CGGA_1264	Proneural
CGGA_1269	Proneural
CGGA_1273	Proneural
CGGA_1282	Classical
CGGA_1286	Neural
CGGA_1291	Proneural
CGGA_1295	Mesenchymal
CGGA_1300	Neural
CGGA_1303	Proneural
CGGA_1305	Proneural
CGGA_1309	Proneural
CGGA_1311	Proneural
CGGA_1317	Proneural
CGGA_1318	Mesenchymal
CGGA_1319	Proneural
CGGA_1321	Proneural
CGGA_1325	Proneural
CGGA_1326	Classical
CGGA_1334	Classical
CGGA_1335	Neural
CGGA_1337	Neural
CGGA_1339	Proneural
CGGA_1345	Mesenchymal
CGGA_135	Mesenchymal
CGGA_1350	Proneural
CGGA_1353	Classical
CGGA_1354	Classical
CGGA_1356	Neural
CGGA_1359	Classical
CGGA_1361	Neural
CGGA_1362	Neural
CGGA_1365	Mesenchymal
CGGA_1368	Proneural
CGGA_1369	Proneural
CGGA_1371	Mesenchymal
CGGA_1377	Proneural
CGGA_1378	Proneural
CGGA_1380	Neural
CGGA_1382	Classical
CGGA_1383	Proneural
CGGA_1386	Proneural
CGGA_1387	Classical
CGGA_1389	Neural
CGGA_139	Neural
CGGA_1390	Neural
CGGA_1391	Classical
CGGA_1392	Mesenchymal
CGGA_1398	Proneural
CGGA_1400	Proneural
CGGA_1401	Proneural
CGGA_1402	Mesenchymal
CGGA_1403	Proneural
CGGA_1404	Neural
CGGA_1407	Proneural
CGGA_1410	Classical
CGGA_1413	Proneural
CGGA_1415	Mesenchymal
CGGA_1416	Proneural
CGGA_1417	Proneural
CGGA_1418	Proneural
CGGA_1419	Classical
CGGA_1420	Neural
CGGA_1421	Neural
CGGA_1422	Classical
CGGA_1424	Proneural
CGGA_1425	Proneural
CGGA_1426	Proneural
CGGA_1427	Neural
CGGA_1429	Proneural
CGGA_1430	Proneural
CGGA_1431	Proneural
CGGA_1433	Classical
CGGA_1434	Mesenchymal
CGGA_1435	Proneural
CGGA_1437	Neural
CGGA_1440	Proneural
CGGA_1441	Mesenchymal
CGGA_1443	Mesenchymal
CGGA_1444	Proneural
CGGA_1445	Mesenchymal
CGGA_1446	Proneural
CGGA_1447	Neural
CGGA_1451	Mesenchymal
CGGA_1452	Mesenchymal
CGGA_1454	Neural
CGGA_1455	Proneural
CGGA_1457	Mesenchymal
CGGA_1458	Proneural
CGGA_1459	Classical
CGGA_1461	Classical
CGGA_1462	Mesenchymal
CGGA_1463	Proneural
CGGA_1467	Proneural
CGGA_1469	Proneural
CGGA_1471	Mesenchymal
CGGA_1472	Neural
CGGA_1473	Mesenchymal
CGGA_1474	Proneural
CGGA_1476	Classical
CGGA_1477	Neural
CGGA_1478	Classical
CGGA_1480	Mesenchymal
CGGA_1481	Classical
CGGA_1482	Neural
CGGA_1486	Classical
CGGA_1487	Classical
CGGA_1488	Proneural
CGGA_1491	Classical
CGGA_1492	Mesenchymal
CGGA_1494	Classical
CGGA_1496	Proneural
CGGA_1497	Proneural
CGGA_1498	Mesenchymal
CGGA_1500	Neural
CGGA_1501	Mesenchymal
CGGA_1502	Neural
CGGA_1503	Mesenchymal
CGGA_1504	Proneural
CGGA_1505	Mesenchymal
CGGA_1507	Mesenchymal
CGGA_1508	Mesenchymal
CGGA_1510	Proneural
CGGA_1513	Proneural
CGGA_1514	Proneural
CGGA_1516	Proneural
CGGA_1517	Proneural
CGGA_1518	Proneural
CGGA_1520	Neural
CGGA_1521	Classical
CGGA_1523	Neural
CGGA_1524	Proneural
CGGA_1525	Neural
CGGA_1526	Proneural
CGGA_1527	Proneural
CGGA_1528	Neural
CGGA_1529	Proneural
CGGA_1530	Proneural
CGGA_1531	Proneural
CGGA_1533	Mesenchymal
CGGA_1534	Proneural
CGGA_1535	Mesenchymal
CGGA_1536	Proneural
CGGA_1537	Classical
CGGA_1538	Classical
CGGA_1539	Proneural
CGGA_1541	Neural
CGGA_1542	Classical
CGGA_1543	Mesenchymal
CGGA_1544	Proneural
CGGA_1546	Mesenchymal
CGGA_1548	Classical
CGGA_1551	Mesenchymal
CGGA_1552	Proneural
CGGA_1553	Neural
CGGA_1554	Proneural
CGGA_1557	Proneural
CGGA_1558	Proneural
CGGA_1559	Proneural
CGGA_1560	Classical
CGGA_1562	Neural
CGGA_1563	Mesenchymal
CGGA_1564	Classical
CGGA_1565	Neural
CGGA_1566	Proneural
CGGA_1567	Neural
CGGA_1568	Neural
CGGA_1569	Neural
CGGA_157	Proneural
CGGA_1571	Neural
CGGA_1572	Mesenchymal
CGGA_1575	Mesenchymal
CGGA_1579	Neural
CGGA_1580	Proneural
CGGA_1583	Neural
CGGA_1586	Mesenchymal
CGGA_1587	Proneural
CGGA_1588	Mesenchymal
CGGA_1589	Neural
CGGA_1591	Neural
CGGA_1592	Proneural
CGGA_1594	Proneural
CGGA_1595	Proneural
CGGA_1596	Proneural
CGGA_1597	Mesenchymal
CGGA_1598	Proneural
CGGA_1601	Mesenchymal
CGGA_1603	Mesenchymal
CGGA_1604	Mesenchymal
CGGA_1605	Neural
CGGA_1606	Proneural
CGGA_1607	Mesenchymal
CGGA_1608	Neural
CGGA_1610	Mesenchymal
CGGA_1611	Proneural
CGGA_1612	Mesenchymal
CGGA_1613	Mesenchymal
CGGA_1614	Neural
CGGA_1615	Mesenchymal
CGGA_1617	Neural
CGGA_1618	Proneural
CGGA_1619	Proneural
CGGA_1620	Neural
CGGA_1621	Proneural
CGGA_1623	Classical
CGGA_1624	Mesenchymal
CGGA_1626	Mesenchymal
CGGA_1627	Neural
CGGA_1630	Neural
CGGA_1631	Mesenchymal
CGGA_1634	Mesenchymal
CGGA_1635	Proneural
CGGA_1640	Neural
CGGA_1641	Proneural
CGGA_1642	Proneural
CGGA_1643	Proneural
CGGA_1644	Mesenchymal
CGGA_1645	Proneural
CGGA_1647	Proneural
CGGA_1648	Neural
CGGA_1649	Proneural
CGGA_165	Neural
CGGA_1650	Neural
CGGA_1651	Neural
CGGA_1653	Proneural
CGGA_1654	Classical
CGGA_1655	Neural
CGGA_1656	Classical
CGGA_1657	Proneural
CGGA_1658	Mesenchymal
CGGA_1659	Mesenchymal
CGGA_1660	Mesenchymal
CGGA_1661	Proneural
CGGA_1662	Proneural
CGGA_1663	Mesenchymal
CGGA_1664	Neural
CGGA_1666	Mesenchymal
CGGA_1667	Neural
CGGA_1669	Classical
CGGA_1670	Proneural
CGGA_1671	Proneural
CGGA_1672	Neural
CGGA_1673	Proneural
CGGA_1675	Mesenchymal
CGGA_1677	Proneural
CGGA_1678	Classical
CGGA_1679	Neural
CGGA_1680	Mesenchymal
CGGA_1681	Mesenchymal
CGGA_1682	Neural
CGGA_1684	Mesenchymal
CGGA_1685	Proneural
CGGA_1686	Proneural
CGGA_1687	Mesenchymal
CGGA_1688	Classical
CGGA_1689	Proneural
CGGA_1690	Mesenchymal
CGGA_1693	Proneural
CGGA_1694	Mesenchymal
CGGA_1695	Proneural
CGGA_1696	Classical
CGGA_1697	Neural
CGGA_1698	Mesenchymal
CGGA_1699	Proneural
CGGA_1700	Mesenchymal
CGGA_1701	Proneural
CGGA_1702	Classical
CGGA_1703	Proneural
CGGA_1704	Proneural
CGGA_1706	Mesenchymal
CGGA_1708	Mesenchymal
CGGA_1709	Mesenchymal
CGGA_1713	Proneural
CGGA_1714	Proneural
CGGA_1715	Proneural
CGGA_1716	Neural
CGGA_1718	Proneural
CGGA_1720	Proneural
CGGA_1721	Proneural
CGGA_1722	Mesenchymal
CGGA_1723	Neural
CGGA_1725	Proneural
CGGA_1727	Proneural
CGGA_1728	Proneural
CGGA_1729	Neural
CGGA_1731	Proneural
CGGA_1735	Neural
CGGA_1736	Classical
CGGA_1737	Proneural
CGGA_1738	Classical
CGGA_1739	Neural
CGGA_1740	Proneural
CGGA_1743	Neural
CGGA_1744	Mesenchymal
CGGA_1745	Proneural
CGGA_1747	Mesenchymal
CGGA_1749	Classical
CGGA_1750	Neural
CGGA_1758	Classical
CGGA_1760	Mesenchymal
CGGA_1764	Proneural
CGGA_1767	Mesenchymal
CGGA_1769	Neural
CGGA_1770	Proneural
CGGA_1771	Proneural
CGGA_1773	Classical
CGGA_1776	Neural
CGGA_1780	Classical
CGGA_1785	Proneural
CGGA_1786	Proneural
CGGA_1791	Proneural
CGGA_1807	Proneural
CGGA_1809	Proneural
CGGA_1811	Mesenchymal
CGGA_1812	Classical
CGGA_1814	Classical
CGGA_1815	Classical
CGGA_1817	Classical
CGGA_1819	Mesenchymal
CGGA_1820	Classical
CGGA_1826	Classical
CGGA_1829	Neural
CGGA_1833	Classical
CGGA_1840	Neural
CGGA_1850	Proneural
CGGA_1854	Proneural
CGGA_1857	Mesenchymal
CGGA_1862	Classical
CGGA_1863	Proneural
CGGA_1865	Classical
CGGA_1866	Classical
CGGA_1870	Proneural
CGGA_1875	Mesenchymal
CGGA_1877	Proneural
CGGA_1880	Proneural
CGGA_1882	Proneural
CGGA_1886	Classical
CGGA_1899	Mesenchymal
CGGA_1901	Mesenchymal
CGGA_1902	Proneural
CGGA_1903	Proneural
CGGA_1906	Mesenchymal
CGGA_1908	Proneural
CGGA_1911	Mesenchymal
CGGA_1912	Mesenchymal
CGGA_1916	Proneural
CGGA_1939	Proneural
CGGA_194	Neural
CGGA_1946	Mesenchymal
CGGA_1953	Mesenchymal
CGGA_1955	Neural
CGGA_1972	Mesenchymal
CGGA_1976	Mesenchymal
CGGA_1985	Proneural
CGGA_1994	Neural
CGGA_2002	Neural
CGGA_2003	Neural
CGGA_2006	Mesenchymal
CGGA_2008	Neural
CGGA_2013	Neural
CGGA_2024	Neural
CGGA_2038	Proneural
CGGA_2039	Neural
CGGA_2046	Neural
CGGA_2047	Proneural
CGGA_2053	Neural
CGGA_2056	Mesenchymal
CGGA_2062	Mesenchymal
CGGA_2075	Mesenchymal
CGGA_2078	Mesenchymal
CGGA_2079	Proneural
CGGA_2081	Proneural
CGGA_2082	Mesenchymal
CGGA_2088	Mesenchymal
CGGA_2106	Proneural
CGGA_2115	Proneural
CGGA_2121	Mesenchymal
CGGA_2129	Proneural
CGGA_265	Proneural
CGGA_279	Proneural
CGGA_28	Neural
CGGA_288	Neural
CGGA_290	Proneural
CGGA_320	Neural
CGGA_336	Proneural
CGGA_358	Neural
CGGA_362	Mesenchymal
CGGA_369	Neural
CGGA_406	Proneural
CGGA_42	Neural
CGGA_420	Proneural
CGGA_457	Proneural
CGGA_474	Proneural
CGGA_482	Proneural
CGGA_487	Classical
CGGA_492	Proneural
CGGA_503	Neural
CGGA_507	Neural
CGGA_509	Proneural
CGGA_521	Proneural
CGGA_530	Mesenchymal
CGGA_554	Proneural
CGGA_568	Neural
CGGA_583	Proneural
CGGA_619	Neural
CGGA_621	Proneural
CGGA_625	Neural
CGGA_634	Neural
CGGA_652	Neural
CGGA_663	Neural
CGGA_703	Mesenchymal
CGGA_705	Proneural
CGGA_707	Neural
CGGA_720	Proneural
CGGA_721	Neural
CGGA_724	Neural
CGGA_730	Neural
CGGA_763	Neural
CGGA_777	Mesenchymal
CGGA_780	Neural
CGGA_799	Proneural
CGGA_809	Proneural
CGGA_810	Mesenchymal
CGGA_825	Neural
CGGA_831	Mesenchymal
CGGA_846	Neural
CGGA_852	Neural
CGGA_861	Neural
CGGA_862	Neural
CGGA_863	Neural
CGGA_867	Mesenchymal
CGGA_869	Mesenchymal
CGGA_881	Classical
CGGA_882	Neural
CGGA_883	Neural
CGGA_887	Neural
CGGA_888	Proneural
CGGA_889	Neural
CGGA_890	Classical
CGGA_901	Proneural
CGGA_903	Proneural
CGGA_D19	Proneural
CGGA_D28	Proneural
CGGA_D49	Proneural
CGGA_D50	Proneural
CGGA_D53	Proneural
CGGA_J50	Proneural
CGGA_J73	Proneural
CGGA_P100	Classical
CGGA_P102	Proneural
CGGA_P103	Proneural
CGGA_P104	Proneural
CGGA_P106	Mesenchymal
CGGA_P107	Proneural
CGGA_P108	Proneural
CGGA_P109	Mesenchymal
CGGA_P11	Proneural
CGGA_P110	Proneural
CGGA_P111	Proneural
CGGA_P112	Neural
CGGA_P113	Neural
CGGA_P114	Proneural
CGGA_P115	Classical
CGGA_P116	Proneural
CGGA_P121	Neural
CGGA_P122	Proneural
CGGA_P128	Neural
CGGA_P13	Proneural
CGGA_P131	Proneural
CGGA_P132	Proneural
CGGA_P136	Classical
CGGA_P137	Proneural
CGGA_P142	Neural
CGGA_P143	Mesenchymal
CGGA_P144	Neural
CGGA_P145	Neural
CGGA_P146	Proneural
CGGA_P147	Proneural
CGGA_P15	Proneural
CGGA_P150	Proneural
CGGA_P151	Neural
CGGA_P153	Proneural
CGGA_P154	Proneural
CGGA_P155	Neural
CGGA_P156	Proneural
CGGA_P157	Proneural
CGGA_P158	Proneural
CGGA_P159	Classical
CGGA_P16	Proneural
CGGA_P160	Mesenchymal
CGGA_P163	Proneural
CGGA_P164	Classical
CGGA_P165	Proneural
CGGA_P17	Neural
CGGA_P172	Proneural
CGGA_P173	Neural
CGGA_P174	Proneural
CGGA_P175	Classical
CGGA_P176	Proneural
CGGA_P177	Proneural
CGGA_P178	Neural
CGGA_P179	Neural
CGGA_P18	Proneural
CGGA_P180	Classical
CGGA_P181	Neural
CGGA_P182	Mesenchymal
CGGA_P183	Proneural
CGGA_P185	Proneural
CGGA_P19	Proneural
CGGA_P199	Mesenchymal
CGGA_P20	Proneural
CGGA_P205	Classical
CGGA_P21	Proneural
CGGA_P22	Classical
CGGA_P23	Mesenchymal
CGGA_P25	Mesenchymal
CGGA_P265	Classical
CGGA_P266	Proneural
CGGA_P269	Proneural
CGGA_P27	Proneural
CGGA_P270	Proneural
CGGA_P271	Proneural
CGGA_P279	Proneural
CGGA_P28	Mesenchymal
CGGA_P280	Neural
CGGA_P283	Classical
CGGA_P286	Proneural
CGGA_P29	Proneural
CGGA_P295	Mesenchymal
CGGA_P298	Proneural
CGGA_P3	Proneural
CGGA_P30	Mesenchymal
CGGA_P306	Proneural
CGGA_P308	Neural
CGGA_P31	Neural
CGGA_P310	Proneural
CGGA_P311	Mesenchymal
CGGA_P314	Proneural
CGGA_P315	Neural
CGGA_P316	Neural
CGGA_P319	Proneural
CGGA_P326	Proneural
CGGA_P328	Proneural
CGGA_P335	Proneural
CGGA_P337	Proneural
CGGA_P338	Neural
CGGA_P346	Mesenchymal
CGGA_P356	Proneural
CGGA_P358	Neural
CGGA_P364	Mesenchymal
CGGA_P385	Neural
CGGA_P388	Mesenchymal
CGGA_P392	Proneural
CGGA_P399	Proneural
CGGA_P401	Proneural
CGGA_P411	Proneural
CGGA_P415	Mesenchymal
CGGA_P416	Proneural
CGGA_P421	Proneural
CGGA_P422	Proneural
CGGA_P437	Proneural
CGGA_P438	Proneural
CGGA_P439	Mesenchymal
CGGA_P446	Proneural
CGGA_P461	Proneural
CGGA_P468	Proneural
CGGA_P483	Proneural
CGGA_P492	Proneural
CGGA_P499	Mesenchymal
CGGA_P5	Mesenchymal
CGGA_P500	Proneural
CGGA_P501	Neural
CGGA_P505	Neural
CGGA_P508	Proneural
CGGA_P510	Mesenchymal
CGGA_P512	Classical
CGGA_P520	Proneural
CGGA_P568	Proneural
CGGA_P585	Mesenchymal
CGGA_P594	Classical
CGGA_P596	Proneural
CGGA_P604	Proneural
CGGA_P609	Proneural
CGGA_P610	Neural
CGGA_P615	Proneural
CGGA_P619	Mesenchymal
CGGA_P623	Mesenchymal
CGGA_P625	Proneural
CGGA_P633	Proneural
CGGA_P7	Mesenchymal
CGGA_P83	Proneural
CGGA_P84	Proneural
CGGA_P86	Proneural
CGGA_P87	Mesenchymal
CGGA_P89	Mesenchymal
CGGA_P93	Proneural
CGGA_P98	Neural
CGGA_P99	Neural

## Sheet: TCGA
ID	Transcriptome Subtype
TCGA.6.178	Proneural
TCGA.2.2483	Proneural
TCGA.6.5417	NA
TCGA.15.1444	NA
TCGA.6.2570	Proneural
TCGA.19.2629	NA
TCGA.27.2521	Proneural
TCGA.26.1442	NA
TCGA.6.129	Proneural
TCGA.E1.5319	Proneural
TCGA.HT.7693	NA
TCGA.HT.8108	Proneural
TCGA.S9.A7J2	Proneural
TCGA.FG.A6J3	Mesenchymal
TCGA.S9.A6TX	Proneural
TCGA.VM.A8C8	NA
TCGA.HT.A74L	Proneural
TCGA.DU.A5TS	NA
TCGA.DB.A4XA	Proneural
TCGA.HT.A4DV	Neural
TCGA.E1.5311	Proneural
TCGA.E1.A7YI	Proneural
TCGA.E1.5305	Neural
TCGA.F6.A8O4	NA
TCGA.HT.8113	Neural
TCGA.DH.A66G	NA
TCGA.HT.7620	Proneural
TCGA.P5.A731	Neural
TCGA.HT.7480	Proneural
TCGA.HT.7689	Proneural
TCGA.HT.8109	Neural
TCGA.E1.A7YE	Mesenchymal
TCGA.S9.A7R1	Neural
TCGA.FG.A710	Proneural
TCGA.S9.A7J0	Proneural
TCGA.DU.A6S6	Neural
TCGA.DU.7302	Neural
TCGA.QH.A6CU	NA
TCGA.HW.7486	Proneural
TCGA.FG.7634	Proneural
TCGA.DU.6407	Proneural
TCGA.P5.A735	Proneural
TCGA.HT.8010	Neural
TCGA.P5.A5F1	NA
TCGA.VM.A8CF	NA
TCGA.DU.6542	Proneural
TCGA.FG.7638	Neural
TCGA.DH.5143	Neural
TCGA.CS.5393	Proneural
TCGA.DU.7011	Neural
TCGA.TM.A84Q	NA
TCGA.DB.5281	Neural
TCGA.S9.A6WI	Neural
TCGA.HT.7605	Neural
TCGA.DB.5270	Neural
TCGA.S9.A6WQ	Proneural
TCGA.HT.8106	Mesenchymal
TCGA.HT.7608	Neural
TCGA.E1.A7YU	Neural
TCGA.W9.A837	NA
TCGA.TM.A7C5	Proneural
TCGA.S9.A7QY	Proneural
TCGA.QH.A6CW	NA
TCGA.S9.A6WO	Proneural
TCGA.IK.7675	Proneural
TCGA.HT.7601	NA
TCGA.P5.A5ET	Proneural
TCGA.S9.A6U1	Proneural
TCGA.HT.7472	Proneural
TCGA.HT.7880	Neural
TCGA.E1.A7Z3	Neural
TCGA.P5.A77X	Neural
TCGA.FG.A6IZ	Proneural
TCGA.FG.8189	Neural
TCGA.HT.7873	Proneural
TCGA.CS.4938	NA
TCGA.KT.A74X	Proneural
TCGA.P5.A5EX	Mesenchymal
TCGA.S9.A6U5	Proneural
TCGA.HT.7476	Neural
TCGA.QH.A6X9	Proneural
TCGA.HT.8563	Mesenchymal
TCGA.FG.A70Y	NA
TCGA.RY.A843	NA
TCGA.S9.A7IS	Proneural
TCGA.E1.A7YO	Proneural
TCGA.TQ.A7RG	Proneural
TCGA.QH.A6X5	Proneural
TCGA.RY.A847	NA
TCGA.DB.A4XG	Proneural
TCGA.VM.A8CA	NA
TCGA.HT.7855	Proneural
TCGA.S9.A89Z	NA
TCGA.DU.8166	Proneural
TCGA.DH.A7UT	NA
TCGA.HT.A616	Neural
TCGA.HT.7611	NA
TCGA.HT.8018	Neural
TCGA.FG.A60K	Proneural
TCGA.HT.7856	Neural
TCGA.DU.5851	NA
TCGA.DU.A7T6	Proneural
TCGA.S9.A6TY	Proneural
TCGA.DU.7015	Proneural
TCGA.WY.A85C	NA
TCGA.DB.A4XC	Neural
TCGA.TM.A84O	NA
TCGA.TM.A84F	NA
TCGA.S9.A6TU	Proneural
TCGA.HT.A61A	NA
TCGA.S9.A7IQ	Neural
TCGA.HT.7884	Proneural
TCGA.TQ.A7RQ	Proneural
TCGA.IK.8125	Neural
TCGA.HT.A74K	Proneural
TCGA.WH.A86K	NA
TCGA.DB.A75M	NA
TCGA.WY.A85E	NA
TCGA.HT.A5R5	Neural
TCGA.HT.A618	NA
TCGA.FG.6691	Proneural
TCGA.HT.7467	Neural
TCGA.S9.A7R3	NA
TCGA.FG.A4MX	NA
TCGA.HT.7681	Neural
TCGA.S9.A7IZ	Neural
TCGA.DU.A6S7	Proneural
TCGA.P5.A72Z	Proneural
TCGA.HT.8114	NA
TCGA.HW.8321	Proneural
TCGA.TQ.A7RN	Proneural
TCGA.DH.5141	Proneural
TCGA.EZ.7264	Proneural
TCGA.P5.A5F4	Neural
TCGA.HT.8012	Proneural
TCGA.FG.8191	Proneural
TCGA.DH.5142	Proneural
TCGA.DU.A6S8	Proneural
TCGA.E1.A7YW	Proneural
TCGA.CS.6666	Proneural
TCGA.DU.7298	Proneural
TCGA.DB.A64R	Proneural
TCGA.FG.A60L	NA
TCGA.DU.7010	Proneural
TCGA.S9.A6WP	Proneural
TCGA.DB.5280	Proneural
TCGA.TM.A84T	NA
TCGA.DH.A66D	Proneural
TCGA.RY.A83Z	NA
TCGA.DB.5278	Proneural
TCGA.TQ.A7RR	Neural
TCGA.FG.8188	NA
TCGA.TQ.A7RH	Proneural
TCGA.E1.A7YS	Proneural
TCGA.HT.7881	Neural
TCGA.P5.A5EU	NA
TCGA.DB.A64X	NA
TCGA.FG.7637	Proneural
TCGA.VM.A8CE	NA
TCGA.VM.A8CH	NA
TCGA.DB.5274	Proneural
TCGA.HW.7487	Neural
TCGA.HW.7491	Proneural
TCGA.CS.4944	NA
TCGA.FG.A6J1	Proneural
TCGA.S9.A7R7	Mesenchymal
TCGA.TM.A84R	NA
TCGA.QH.A6X8	Proneural
TCGA.HW.A5KM	Mesenchymal
TCGA.HT.7477	Proneural
TCGA.QH.A65V	Neural
TCGA.DU.8167	Proneural
TCGA.FG.5965	Proneural
TCGA.HT.A614	Proneural
TCGA.HT.7695	Neural
TCGA.QH.A6X4	Proneural
TCGA.P5.A77W	Proneural
TCGA.DU.6399	Proneural
TCGA.E1.5307	Proneural
TCGA.S9.A7QW	Proneural
TCGA.HT.7604	Proneural
TCGA.P5.A733	NA
TCGA.HT.7684	NA
TCGA.HW.7495	Neural
TCGA.QH.A65R	Proneural
TCGA.DU.A7TG	Neural
TCGA.DH.A7UV	Proneural
TCGA.HT.7879	Proneural
TCGA.P5.A72W	Proneural
TCGA.CS.4942	Proneural
TCGA.DU.A7TC	Neural
TCGA.HT.7610	Neural
TCGA.S9.A6TW	NA
TCGA.FG.A60J	Proneural
TCGA.E1.5303	NA
TCGA.HT.7481	Neural
TCGA.FN.7833	NA
TCGA.E1.A7Z4	NA
TCGA.S9.A7QX	Proneural
TCGA.DU.7300	Neural
TCGA.HT.7473	NA
TCGA.DU.5855	Proneural
TCGA.DU.7008	Proneural
TCGA.S9.A6WG	Mesenchymal
TCGA.DB.A4XB	Proneural
TCGA.DB.A75O	NA
TCGA.HT.7688	Neural
TCGA.DU.6394	Proneural
TCGA.HT.A74J	Proneural
TCGA.DU.A5TR	Mesenchymal
TCGA.S9.A6WD	Proneural
TCGA.DU.A7T8	Proneural
TCGA.FG.8185	Proneural
TCGA.HT.7902	Neural
TCGA.WY.A85D	NA
TCGA.DU.5874	Proneural
TCGA.FG.7641	Neural
TCGA.FG.6690	Proneural
TCGA.HW.8320	Proneural
TCGA.R8.A6MK	NA
TCGA.QH.A6CY	Neural
TCGA.S9.A7J1	Proneural
TCGA.P5.A72X	NA
TCGA.E1.5322	Proneural
TCGA.P5.A5F0	Neural
TCGA.R8.A73M	Proneural
TCGA.DB.A4X9	Proneural
TCGA.DB.A4XF	Proneural
TCGA.QH.A65X	NA
TCGA.DU.A6S3	Proneural
TCGA.DB.A4XH	Neural
TCGA.HT.7485	NA
TCGA.VW.A7QS	NA
TCGA.DU.8164	Proneural
TCGA.S9.A6TS	Neural
TCGA.DB.A64S	NA
TCGA.VV.A86M	NA
TCGA.TQ.A8XE	NA
TCGA.CS.6667	NA
TCGA.E1.A7YV	Proneural
TCGA.TQ.A7RW	Proneural
TCGA.DU.5849	Neural
TCGA.DU.7299	Proneural
TCGA.TM.A84M	NA
TCGA.HT.7468	Proneural
TCGA.TQ.A7RI	Proneural
TCGA.DB.5279	Neural
TCGA.S9.A6U8	Proneural
TCGA.HW.7489	Neural
TCGA.R8.A6YH	Proneural
TCGA.DU.7018	Proneural
TCGA.HT.7677	Proneural
TCGA.FG.A713	Neural
TCGA.HT.7875	Proneural
TCGA.TM.A7CA	Proneural
TCGA.HT.7690	Proneural
TCGA.FG.6689	Neural
TCGA.DU.7007	Mesenchymal
TCGA.TQ.A7RF	NA
TCGA.DB.5277	Proneural
TCGA.HT.7694	Neural
TCGA.WY.A859	NA
TCGA.F6.A8O3	NA
TCGA.QH.A86X	NA
TCGA.HT.8013	Proneural
TCGA.HW.7490	NA
TCGA.QH.A65S	Proneural
TCGA.DU.A76R	Neural
TCGA.DH.5144	Proneural
TCGA.P5.A780	Proneural
TCGA.HT.7606	Proneural
TCGA.DB.A64V	NA
TCGA.RY.A840	NA
TCGA.E1.5302	Proneural
TCGA.HW.A5KJ	Proneural
TCGA.HT.A615	Proneural
TCGA.HT.8105	Proneural
TCGA.DU.7309	Neural
TCGA.E1.A7YK	Mesenchymal
TCGA.DU.7301	NA
TCGA.HT.7471	Proneural
TCGA.DU.6395	Proneural
TCGA.S9.A6TV	Mesenchymal
TCGA.P5.A5EW	Proneural
TCGA.DU.6408	Proneural
TCGA.DU.8163	Proneural
TCGA.E1.A7YY	Neural
TCGA.FG.A4MT	Proneural
TCGA.HT.A619	Proneural
TCGA.QH.A870	NA
TCGA.HT.A5R9	Proneural
TCGA.FG.5964	Proneural
TCGA.CS.5396	Proneural
TCGA.DU.A7TA	Proneural
TCGA.HW.8319	Proneural
TCGA.DH.A7UR	NA
TCGA.TM.A84H	NA
TCGA.S9.A6TZ	Proneural
TCGA.HT.7479	NA
TCGA.DU.6400	Proneural
TCGA.S9.A6WL	Neural
TCGA.DB.A75K	Proneural
TCGA.DB.A4XD	Proneural
TCGA.DB.A64Q	Proneural
TCGA.P5.A737	Proneural
TCGA.S9.A6WH	Proneural
TCGA.HT.7602	NA
TCGA.DU.A5TU	Proneural
TCGA.HT.A5RB	Proneural
TCGA.HT.7616	Mesenchymal
TCGA.HT.A74O	NA
TCGA.S9.A7R8	Proneural
TCGA.DU.7304	Neural
TCGA.HT.8111	Proneural
TCGA.DU.A5TP	Mesenchymal
TCGA.RY.A83Y	NA
TCGA.HT.7482	Proneural
TCGA.TQ.A7RK	Proneural
TCGA.HT.7858	Proneural
TCGA.HT.7475	Neural
TCGA.DB.A64U	Proneural
TCGA.S9.A6WE	Proneural
TCGA.DB.A64W	Proneural
TCGA.R8.A6MO	Proneural
TCGA.DU.5872	Proneural
TCGA.HW.8322	Proneural
TCGA.CS.6668	Proneural
TCGA.DU.5870	Proneural
TCGA.FG.7636	Proneural
TCGA.HT.7692	Proneural
TCGA.FG.8187	Neural
TCGA.HT.7877	Neural
TCGA.R8.A6ML	Proneural
TCGA.HT.7686	NA
TCGA.DU.6410	Proneural
TCGA.S9.A6U9	NA
TCGA.CS.6290	NA
TCGA.TQ.A7RO	Proneural
TCGA.DU.7019	NA
TCGA.FG.A711	Neural
TCGA.TQ.A7RM	Proneural
TCGA.DB.5275	Proneural
TCGA.S9.A7R4	Proneural
TCGA.E1.5318	Proneural
TCGA.HT.7676	Proneural
TCGA.S9.A7J3	Proneural
TCGA.DU.A6S2	Neural
TCGA.P5.A5F2	Neural
TCGA.E1.5304	Proneural
TCGA.TM.A84S	NA
TCGA.WY.A85B	NA
TCGA.TQ.A7RS	Proneural
TCGA.CS.4943	Proneural
TCGA.QH.A65Z	Proneural
TCGA.P5.A730	NA
TCGA.TM.A84L	NA
TCGA.TQ.A7RU	Proneural
TCGA.RY.A83X	NA
TCGA.S9.A6UB	Proneural
TCGA.DB.5276	Neural
TCGA.DB.5273	NA
TCGA.TM.A7C4	Neural
TCGA.DH.A66F	Proneural
TCGA.HT.7607	Neural
TCGA.DU.6393	Proneural
TCGA.QH.A6XA	Proneural
TCGA.CS.6665	NA
TCGA.S9.A7IY	NA
TCGA.P5.A736	NA
TCGA.P5.A5EV	Proneural
TCGA.HT.7874	Neural
TCGA.HT.7470	Neural
TCGA.DU.7009	Proneural
TCGA.P5.A781	Neural
TCGA.FG.A4MY	NA
TCGA.TM.A7CF	Neural
TCGA.FG.8186	NA
TCGA.S9.A6U6	Neural
TCGA.S9.A7QZ	Proneural
TCGA.RY.A845	NA
TCGA.CS.5390	Proneural
TCGA.S9.A6U2	Proneural
TCGA.S9.A6WN	Mesenchymal
TCGA.DU.7294	Proneural
TCGA.HT.7609	Proneural
TCGA.DU.8168	Proneural
TCGA.QH.A6X3	Proneural
TCGA.DU.6401	Proneural
TCGA.DU.6396	Proneural
TCGA.E1.A7YH	NA
TCGA.DU.7306	NA
TCGA.DH.A7US	Proneural
TCGA.FG.A87N	NA
TCGA.HT.7478	Mesenchymal
TCGA.DB.A4XE	Proneural
TCGA.DB.A64L	Neural
TCGA.VV.A829	NA
TCGA.HT.A61B	NA
TCGA.DH.A66B	NA
TCGA.FG.8182	Proneural
TCGA.HT.7603	Neural
TCGA.DU.6397	Proneural
TCGA.DU.5853	Proneural
TCGA.CS.6670	Proneural
TCGA.DB.A64P	Proneural
TCGA.TQ.A7RV	Proneural
TCGA.HT.A5R7	Neural
TCGA.HW.A5KL	Proneural
TCGA.HT.7474	Neural
TCGA.DH.A7UU	Proneural
TCGA.QH.A6CZ	Proneural
TCGA.DH.A669	Proneural
TCGA.DB.A75L	Neural
TCGA.P5.A5EZ	Proneural
TCGA.DU.5871	Proneural
TCGA.TQ.A7RJ	NA
TCGA.WY.A858	NA
TCGA.VM.A8CB	NA
TCGA.HT.7483	Proneural
TCGA.HT.7687	Proneural
TCGA.TM.A84G	NA
TCGA.E1.A7Z6	NA
TCGA.TM.A84I	NA
TCGA.CS.5394	Proneural
TCGA.DU.A76O	Proneural
TCGA.DU.A5TW	Proneural
TCGA.WY.A85A	NA
TCGA.FG.5962	Neural
TCGA.19.1787	Mesenchymal
TCGA.32.2616	Mesenchymal
TCGA.19.4065	Mesenchymal
TCGA.6.5416	Proneural
TCGA.DU.A7TI	Neural
TCGA.HW.7493	Neural
TCGA.DU.7014	Proneural
TCGA.27.1832	Mesenchymal
TCGA.27.1831	Mesenchymal
TCGA.28.5216	Mesenchymal
TCGA.16.846	NA
TCGA.28.5218	Mesenchymal
TCGA.6.238	Proneural
TCGA.6.125	Classical
TCGA.6.141	Mesenchymal
TCGA.6.174	Proneural
TCGA.28.1747	Classical
TCGA.12.616	Proneural
TCGA.6.5415	Classical
TCGA.28.2499	Classical
TCGA.6.5411	Neural
TCGA.6.211	Classical
TCGA.27.1835	Classical
TCGA.28.5213	Mesenchymal
TCGA.6.2561	Mesenchymal
TCGA.14.2554	Mesenchymal
TCGA.6.2563	Classical
TCGA.41.3915	Mesenchymal
TCGA.76.4932	Classical
TCGA.6.5412	Mesenchymal
TCGA.26.5135	Mesenchymal
TCGA.16.1045	Mesenchymal
TCGA.6.219	Neural
TCGA.6.2557	Mesenchymal
TCGA.6.157	Classical
TCGA.28.1753	Mesenchymal
TCGA.26.5139	Classical
TCGA.26.5136	Mesenchymal
TCGA.28.2509	Mesenchymal
TCGA.6.168	Mesenchymal
TCGA.76.4928	Mesenchymal
TCGA.32.5222	Classical
TCGA.12.1597	Proneural
TCGA.6.2567	Mesenchymal
TCGA.27.2526	Classical
TCGA.28.2513	Mesenchymal
TCGA.32.2615	Mesenchymal
TCGA.27.1834	NA
TCGA.14.787	Classical
TCGA.6.5418	Mesenchymal
TCGA.12.5295	Mesenchymal
TCGA.12.3650	Classical
TCGA.28.5220	NA
TCGA.6.190	Mesenchymal
TCGA.14.1825	Proneural
TCGA.12.618	Proneural
TCGA.6.5413	Mesenchymal
TCGA.12.821	NA
TCGA.6.158	Classical
TCGA.12.3653	Classical
TCGA.27.2523	Classical
TCGA.27.2524	Mesenchymal
TCGA.14.817	Mesenchymal
TCGA.26.5134	NA
TCGA.19.5960	Classical
TCGA.28.5215	Proneural
TCGA.19.2619	Classical
TCGA.14.1034	Mesenchymal
TCGA.6.5856	Classical
TCGA.32.4213	Mesenchymal
TCGA.6.646	Mesenchymal
TCGA.19.2620	Classical
TCGA.6.138	Mesenchymal
TCGA.41.4097	Mesenchymal
TCGA.28.5204	Classical
TCGA.32.2634	NA
TCGA.76.4926	Classical
TCGA.32.1970	Classical
TCGA.76.4929	NA
TCGA.15.742	Classical
TCGA.6.645	Mesenchymal
TCGA.27.2528	Classical
TCGA.14.789	Mesenchymal
TCGA.8.386	NA
TCGA.76.4931	Classical
TCGA.27.1830	Mesenchymal
TCGA.6.184	Mesenchymal
TCGA.12.3652	Classical
TCGA.6.187	Classical
TCGA.14.1823	Mesenchymal
TCGA.2.2486	Mesenchymal
TCGA.19.1390	Proneural
TCGA.32.1980	Neural
TCGA.6.747	Classical
TCGA.6.649	Mesenchymal
TCGA.28.5209	Classical
TCGA.28.5208	Classical
TCGA.6.686	Proneural
TCGA.76.4927	Classical
TCGA.28.5207	Classical
TCGA.6.2558	Proneural
TCGA.6.644	Mesenchymal
TCGA.6.2562	Mesenchymal
TCGA.6.2559	Mesenchymal
TCGA.26.5132	Mesenchymal
TCGA.12.5299	Classical
TCGA.6.743	Classical
TCGA.41.2572	Classical
TCGA.6.744	Classical
TCGA.6.130	Mesenchymal
TCGA.6.749	Neural
TCGA.6.1804	NA
TCGA.6.5414	Classical
TCGA.6.5408	Classical
TCGA.6.2569	NA
TCGA.26.5133	NA
TCGA.32.2632	Mesenchymal
TCGA.76.4925	Classical
TCGA.6.745	Mesenchymal
TCGA.27.2519	Mesenchymal
TCGA.14.790	Classical
TCGA.14.1829	Mesenchymal
TCGA.28.2514	Classical
TCGA.6.878	Mesenchymal
TCGA.6.5859	Mesenchymal
TCGA.19.2624	Classical
TCGA.2.55	Mesenchymal
TCGA.27.1837	Classical
TCGA.6.132	Neural
TCGA.6.5858	Mesenchymal
TCGA.14.871	NA
TCGA.32.2638	Classical
TCGA.28.2510	Neural
TCGA.6.5410	Mesenchymal
TCGA.41.5651	Proneural
TCGA.6.2564	Classical
TCGA.6.882	Mesenchymal
TCGA.12.619	Mesenchymal
TCGA.14.781	Mesenchymal
TCGA.41.2571	Proneural
TCGA.19.2625	Mesenchymal
TCGA.6.2565	Classical
TCGA.2.2485	Classical
TCGA.6.210	Mesenchymal
TCGA.2.47	Mesenchymal
TCGA.6.750	Mesenchymal
TCGA.32.1982	Mesenchymal
TCGA.FG.6688	NA
TCGA.TQ.A7RP	Neural
TCGA.DU.6404	Classical
TCGA.VW.A8FI	NA
TCGA.DU.8165	NA
TCGA.S9.A6U0	Mesenchymal
TCGA.FG.7643	Neural
TCGA.DU.6403	Proneural
TCGA.CS.5395	Classical
TCGA.FG.8181	Neural
TCGA.FG.5963	Mesenchymal
TCGA.DU.7292	Neural
TCGA.HT.A5RC	Classical
TCGA.TM.A84C	NA
TCGA.FG.A4MW	Classical
TCGA.DB.A75P	Neural
TCGA.S9.A89V	NA
TCGA.QH.A6CX	Classical
TCGA.CS.6186	Classical
TCGA.DU.6406	Classical
TCGA.S9.A6UA	Mesenchymal
TCGA.DU.A7TB	Proneural
TCGA.DU.A76K	Neural
TCGA.S9.A7IX	Classical
TCGA.DU.A7TD	Classical
TCGA.E1.A7YQ	Mesenchymal
TCGA.QH.A6CS	NA
TCGA.CS.4941	Classical
TCGA.HT.7691	NA
TCGA.DU.6392	Proneural
TCGA.DU.7012	Mesenchymal
TCGA.DU.6402	Classical
TCGA.FG.A87Q	NA
TCGA.HT.8104	Classical
TCGA.QH.A6XC	Classical
TCGA.FG.A4MU	Classical
TCGA.TM.A7C3	Classical
TCGA.DB.A64O	Neural
TCGA.DU.A5TT	NA
TCGA.P5.A5EY	Neural
TCGA.CS.5397	Neural
TCGA.HW.A5KK	Classical
TCGA.CS.6669	Neural
TCGA.S9.A7R2	NA
TCGA.S9.A6WM	Classical
TCGA.FG.A70Z	Classical
TCGA.HT.7680	NA
TCGA.P5.A5F6	Mesenchymal
TCGA.HT.8110	Mesenchymal
TCGA.E1.A7YJ	Classical
TCGA.DU.A76L	Mesenchymal
TCGA.E1.A7YL	Mesenchymal
TCGA.HT.8558	Neural
TCGA.HT.A61C	NA
TCGA.QH.A6CV	Classical
TCGA.FG.6692	Classical
TCGA.DU.7013	Classical
TCGA.KT.A7W1	Classical
TCGA.HT.A5RA	Classical
TCGA.CS.6188	Classical
TCGA.DU.A7TJ	Classical
TCGA.DU.A5TY	Classical
TCGA.DU.5847	Mesenchymal
TCGA.HT.7882	Mesenchymal
TCGA.DU.5854	Classical
TCGA.HT.8011	NA
TCGA.DU.5852	Classical
TCGA.P5.A72U	Classical
TCGA.VM.A8CD	NA
TCGA.HT.8107	Neural
TCGA.E1.A7YN	Mesenchymal
TCGA.E1.A7Z2	Neural
TCGA.HT.8564	Neural
TCGA.DU.8162	Neural
TCGA.HT.7854	Neural
TCGA.VM.A8C9	NA
TCGA.HT.7860	Classical
TCGA.DU.7006	Mesenchymal
TCGA.HT.7469	Classical
TCGA.E1.A7YM	Neural
TCGA.DU.8161	Classical
TCGA.E1.A7YD	Classical
TCGA.DH.5140	Proneural
TCGA.HT.8015	Neural
TCGA.DU.6405	Classical
TCGA.HT.8019	Neural
TCGA.HT.A74H	Neural
TCGA.DU.7290	Mesenchymal
TCGA.HT.A4DS	Classical
TCGA.TM.A84B	NA
TCGA.DU.8158	NA
TCGA.TM.A84J	NA
TCGA.HT.A617	Classical
TCGA.HT.7857	Mesenchymal
TCGA.6.125	Classical
TCGA.6.152	Mesenchymal
TCGA.19.1389	Mesenchymal
TCGA.6.681	NA
TCGA.6.AABW	NA
TCGA.14.1034	Mesenchymal
TCGA.6.221	Neural
TCGA.6.156	Mesenchymal
TCGA.6.171	Neural
TCGA.14.1402	Classical
TCGA.6.680	NA
TCGA.6.675	NA
TCGA.19.4065	Mesenchymal
TCGA.14.736	Mesenchymal
TCGA.19.957	Proneural
TCGA.6.190	Mesenchymal
TCGA.6.678	NA
TCGA.6.211	Classical
TCGA.6.210	Mesenchymal
TCGA.DU.6407	Proneural
TCGA.TQ.A8XE	NA
TCGA.FG.5963	Mesenchymal
TCGA.FG.5965	Proneural
TCGA.DU.7304	Neural
TCGA.DU.5872	Proneural
TCGA.FG.A4MT	Proneural
TCGA.DU.6404	Classical
TCGA.TQ.A7RK	Proneural
TCGA.DU.5870	Proneural
TCGA.TM.A7CF	Neural
TCGA.DU.6397	Proneural
TCGA.TQ.A7RV	Proneural
TCGA.DH.A669	Proneural
