# Supplementary material for: A novel NFAT1-IL6/JAK/STAT3 signaling pathway related nomogram predicts overall survival in gliomas
Source: Sci Rep. 2023 Jul 14;13:11401. doi: 10.1038/s41598-023-38629-1 (PMC10349126; doi:10.1038/s41598-023-38629-1)
Supplement: Supplementary file 1 — Supplementary Information 1. [file 41598_2023_38629_MOESM1_ESM.zip › ═╢╕σ▓╣│Σ▓─┴╧/2.Data of included in studies/CGGA.mRNAseq_325.RSEM-genes.xlsx]

## Sheet: Sheet1
ID	CGGA_1001	CGGA_1004	CGGA_1005	CGGA_1006	CGGA_1007	CGGA_1008	CGGA_1011	CGGA_1013	CGGA_1015	CGGA_1019	CGGA_1020	CGGA_1022	CGGA_1023	CGGA_1024	CGGA_1026	CGGA_1027	CGGA_1031	CGGA_1034	CGGA_1035	CGGA_1039	CGGA_1045	CGGA_1049	CGGA_1053	CGGA_1059	CGGA_1060	CGGA_1061	CGGA_1068	CGGA_1070	CGGA_1071	CGGA_1072	CGGA_1073	CGGA_1074	CGGA_1077	CGGA_1078	CGGA_1081	CGGA_1083	CGGA_1091	CGGA_1094	CGGA_1099	CGGA_1105	CGGA_1113	CGGA_1114	CGGA_1116	CGGA_1118	CGGA_1119	CGGA_1124	CGGA_1129	CGGA_1136	CGGA_1139
AKT1	80.46	55.15	66.25	83.78	75.04	109.03	44.32	66.82	102.55	64.23	56.89	62.13	91.88	122.44	75.45	43.27	65.75	61.73	54.1	73.37	86.8	51.72	63.11	67.57	100.84	50.5	78.59	104.29	90.45	75.82	69.35	46.81	79.19	48.81	77.98	68.85	111.35	82.97	58.37	74.64	60.31	74.15	51.93	72.41	160.83	56.53	77.78	60.68	51.82
AKT2	47.14	37.77	52.16	92.77	58.91	82.06	52.65	49.35	56.77	56.03	65.23	41.91	45.16	90.57	64.58	31.83	48.73	57.56	54.04	43.66	40.76	59.37	25.14	51.58	119.66	67.06	53.84	128.36	53.94	83.5	218.78	31.84	37.49	51.86	45.89	74.52	91.23	64.46	61.6	64.04	28.03	58.4	19.91	30.26	20.11	35.63	78.75	37.69	30.06
AKT3	8.3	8	22.86	16.52	15.82	15.2	10.42	17.43	7.21	7.75	31.36	11.13	4.43	12.45	17.66	15.17	17.2	16.11	15.34	18.39	5.5	13.22	9.47	11.76	15.52	27.28	16.7	8.6	9.45	36.1	10.56	12.26	2.6	9.42	13.5	9.21	11.13	27.22	6.81	15.57	38.41	19.22	10.72	14.19	19.51	7.29	19.3	20.95	11.21
BCL2L1	68.91	37.19	43.12	55.76	46.33	36.77	41.83	54.36	64.23	132.48	70.33	65.94	24.06	83.7	42.38	64.35	35.93	37.38	76.9	39.1	83.41	60.62	45.41	52.01	37.17	70.33	45.96	51.84	38.68	54.99	74.51	48.29	55.56	49.61	37.31	125.13	47.27	31.07	51.4	76.33	37.76	58.5	32.38	49.66	19.01	62.58	49.59	50.1	29.02
CBL	4.63	5.89	6.96	6.6	4.68	7.79	7.66	5.21	3.95	3.61	6.06	5.19	2.27	4.95	7.08	7.84	8.23	7.5	7.56	8.41	5.37	7.33	5.42	5.9	7.04	8.69	6.76	6.12	5.72	10.65	4.81	5.93	1.61	7.07	6.47	6.77	7.36	6.36	2.51	6.54	7.66	4.75	5.31	4.22	4.35	2.81	4.51	8.41	4.17
CBLB	5.65	3.04	6.76	6.25	3.82	7.49	5.59	6.98	18.37	6.97	10.92	4.06	6.7	2.87	8.78	6.23	6.03	6.05	8.22	4.9	6.18	8.19	5.6	9.25	8.16	25.49	7.05	4.91	3.9	8.59	5.27	7.81	2.98	3.12	5.28	5.51	4.71	5.61	5.55	4.86	6.95	4.89	3.82	7.18	7.31	6.28	10.9	7.94	2.81
CCND1	59.82	37.85	16.16	12.96	12.17	43.57	37.83	27.27	18.63	29.65	40.66	15.47	24.2	82.89	35.35	22.73	34.96	111.39	16.5	28.96	7.94	7.26	38.13	21.13	57.67	23.27	106.48	79.95	10.55	61.58	13.53	30.6	11.66	7.63	27.95	16.45	48.92	17.6	5.82	45.45	65.11	24.23	25.9	50.54	249.36	7.76	66.61	25.05	8.06
CCND2	57.53	54.66	28.32	22.29	41.51	53.93	56.08	16.06	16.54	45.17	26.77	27.56	90.06	67.45	130.4	23.23	10.96	23.35	10.66	194.57	19.2	23.18	61.29	205.4	42.42	60.65	102.72	89.94	49.52	21.89	30.66	37.55	24.59	16.22	43.29	27.54	80.53	67.27	22.07	79.67	31.54	53.07	14.04	87.96	24.19	6.75	128.26	31.35	80.91
CCND3	38.41	27.19	25.62	57.86	54.39	26.21	64.26	34.31	34.06	37.62	31.53	23.47	18.02	44.84	36.08	37.93	26.66	25.79	24.16	23.44	57.12	25.51	37.43	33	35.65	31.75	32.19	31.47	27.45	28.37	59.9	31.91	38.4	48.69	22.79	76.15	31.3	17.45	54.51	64.53	86.72	61.3	27.45	33.5	77.87	70.84	37.11	25.06	42.23
CISH	6.12	4.25	0.45	2.63	1.78	3.24	1.66	0.87	7.1	2.86	0.68	5.25	3.03	1.62	3.72	1.39	0.25	0.8	4.81	1	2.97	3.06	2.88	2.81	0.71	0.34	3.75	2.09	1.94	1.54	2.83	4.56	5.2	2.39	1.66	4.34	1.43	4.31	3.26	3.5	0.65	5.7	0.55	1.7	2.3	8.08	1.37	2.04	0.88
CLCF1	7.59	4.07	0.1	10.37	1.97	2.62	13.78	0.39	7.15	17.48	0.27	14.49	2.58	7.46	0.74	1.09	0.05	2.02	23.67	1.24	27.9	16.36	4.08	1.29	0.49	0.29	2.96	2.95	3.18	0.75	3.89	6.39	11.82	0.37	0.81	10.94	3.81	1.52	1.69	9.21	0.3	3.59	0.5	6.01	8.17	24.09	2.39	2.55	0.8
CNTF	1.17	0.57	0.43	0.82	0.3	0.8	1.01	0.66	0.2	1.26	2.08	2.4	0.06	1.07	0.65	0.51	0.9	1.82	1.18	0.59	0.43	0.62	1.13	1.57	1.02	1.42	0.84	0.62	0.76	0.83	0.46	1.32	0.34	0.7	1.24	0.67	1.04	2.92	0.8	4.42	2.63	0.8	1.46	5.3	0.85	2.2	3.31	6.62	2.69
CNTFR	18.54	18.38	37.39	17.77	9.16	15.61	17.68	23.84	1.97	25.54	10.48	2.25	78.62	5.17	13.64	8.1	32.63	50.99	9.01	34.17	13.51	4.82	37.43	18.63	124.87	37.57	31.49	20.54	15.47	20.07	1.76	25.19	23.93	41.74	29.44	1.89	67.43	24.87	9.78	3.17	50.01	2.6	22.59	8.82	101.82	8.18	28.43	8.63	59.51
CREBBP	9.85	9.06	22.24	25.05	15.54	22.95	17.58	14.62	23.4	6.81	21.72	10.12	6.61	11.48	16.54	11.09	21.67	11.65	14.4	20.21	8.37	16.67	6.83	14.66	28.35	24.6	15.67	18.09	11.32	21.74	14.49	15.47	5.08	11.83	9.8	11.79	16.19	22.68	6.28	17.28	13.69	9.67	8.63	11.73	14.53	5.98	11.25	11.32	4.51
CSF2RA	19.54	20.35	2.73	2.81	3.48	1.24	17.9	8.42	7.99	4.81	13.13	4.33	0.92	5.34	5.31	1.8	10.16	13.58	5.34	2.43	5.02	1.59	4.44	9.07	2.09	3.98	7.26	3.99	3.3	10.12	5.32	7.52	10.17	19.31	3.13	23.14	0.8	5.25	11.33	18.91	3.42	12.44	11.29	8.88	1.24	8.27	4.57	10.01	6.02
CSF2RB	9.85	4.05	0.36	2.06	0.72	0.58	2.21	1.03	4.57	1.2	1.07	1.67	0.26	0.87	0.93	0.99	1.36	2.61	4.95	0.53	2.03	1.4	2.16	1.81	0.87	0.82	2.02	1.27	1.5	1.64	1.91	3.62	1.84	3.01	0.59	4.85	0.54	1.37	2.14	2.55	0.62	7.27	1.83	0.82	1.52	3.74	0.6	3.2	0.69
CSF3	1.1	0	0	0.72	0	0	0.22	0	0	0.41	0	0.4	0.11	0	0	0.98	0.07	0.29	77.42	0	5.95	1.49	0	0.06	0.11	0	0	0	2	0.04	4.19	0.05	11.58	0.18	0	0.17	0.1	0	0.18	0.2	0	0	0	0	0	3.09	0.07	0.1	0.27
CSF3R	29.82	60.7	6.1	7.85	7.27	3.98	25.91	11.09	18.25	32.63	14	10.17	10.12	6.62	13.41	6.53	12.44	17.96	22.52	5.4	13.79	8.49	14.92	12.4	3.64	8.01	11.36	7.21	13.02	10.34	10.81	18.26	38.79	30.73	4.17	50.01	5.42	13.45	21.66	17.21	5.23	52.74	19.13	9.24	22.86	29.14	11.13	14.47	16.81
CTF1	8.92	7.79	0.99	2.49	3.46	6.01	4.8	0.98	4.24	9.91	1.12	3.64	5.52	4.35	1.16	1.01	1.38	4.75	3.24	3.43	4.79	3.97	4.96	0.79	0.34	0.12	0.48	4.54	2.52	1.4	2.6	7.6	4.31	4.75	2.65	3.31	2.9	0.56	2.57	2.23	0.3	3.3	1.68	0.5	2.84	9.24	2.68	2.05	5.36
EP300	8.05	5.68	11.47	7.82	11.25	14.73	12.55	10.8	12.24	8.28	14.97	7.61	5.05	7.87	6.71	18.57	12.39	10.18	11.71	13.53	4.4	7.83	4.38	10.08	13.69	16.73	11.21	11.02	9.12	8.45	6.57	8.07	1.6	9	9.19	10.82	13.54	13.7	4.49	7.93	9.11	5.45	6.27	3.99	7.86	3.51	6.75	14.47	2.26
EPO	0.11	0.06	0.1	0.34	0.19	0.06	0	0.14	0.06	0.1	0	0.65	2.21	0	0.22	0.31	0	0.06	0.14	0.4	0.2	0.78	0.22	0	0	0.2	0.03	0.09	0.4	0.11	0.2	0.06	1.2	0	0.09	0.22	0.18	0.49	0.95	0.51	0.05	0	0.17	0.05	0.05	0.81	0.21	0.04	0
EPOR	5.3	5.75	4.03	3.04	8.6	3.4	2.53	13.12	4.17	8.56	5.08	4.26	3.42	3.18	7.99	5.8	3.49	1.62	7.09	4.17	5.35	3.06	8.22	3.31	3.99	2.29	2.31	5.76	6.45	2.94	2.43	4.53	6.91	3.98	1.88	6.38	2.76	4.98	6.52	5.15	4.07	3.53	7.89	2	19.39	4.57	4.33	3.39	8.18
GHR	0.7	0.7	2.14	1.9	0.8	0.37	1.49	0.88	0.91	0.35	1.45	0.69	0.69	0.32	1.28	0.28	1.59	1.75	1.68	0.72	0.65	0.37	1.04	1.1	1.89	3.38	1.65	0.34	0.81	1.58	3.59	0.74	0.09	2.29	1.22	1.56	0.89	0.2	1.28	2.61	1.21	0.66	0.45	1.13	0.37	1.66	0.32	1.11	1.1
GRB2	85.26	46.4	67.04	43.17	72.5	69.27	68.64	46.23	87.59	43.84	49.6	77.96	12.63	73.99	48.47	53.21	52.85	63.07	81.3	42.36	36.48	46.06	50.58	60.5	86.56	74.66	75.52	58.98	59.45	72.9	49.46	72.59	44.38	65.24	36.67	78.33	59.17	55.85	36.95	136.48	56.84	120.96	40.13	62.89	42.75	80.74	69.59	115.35	50.37
IFNAR1	19.81	16.69	13.14	65.94	19.21	23.92	19.31	8.96	23.59	13.08	16.22	29.79	6.04	30.2	26.44	27.63	13.09	36.64	40.61	17.16	28.44	21.2	17.42	20.73	24.51	19.11	27.9	16.12	26.34	28.18	24.21	23.07	13.29	22.89	20.1	20.77	20.29	20.89	18.01	50.07	33.41	22.23	11.98	12.87	15.27	25.38	9.35	33.95	6.71
IFNAR2	20.79	9.98	7.71	17.9	16.67	15.39	17.78	12.56	16.99	16.33	14.67	19.57	11.13	17	20.53	23.93	15.87	15.05	21.99	23.7	25.08	19.91	25.61	15.99	18.22	14.93	20.81	17.26	16.76	18.29	20.25	22.1	14	9.8	14.89	22.05	21.61	15.08	21.71	19.54	22.44	14.59	13.93	15.2	8.63	24.01	12.58	19.45	7.28
IFNE	0	0.06	0.05	0.21	0	0	0.09	0.06	0.26	0	0.19	0	0.14	0	0.05	0	0	0	0.28	0.04	0.18	0	0	0	0	0.09	0.03	0	0	0.03	0	0	0	0.21	0.04	0	0	0	0	0	0	0	0	0	0.05	0.31	0.06	0.03	0
IFNGR1	42.8	73.23	27.29	20.74	60.73	28.71	105.31	68.42	69.09	41.85	88.11	50.39	14.88	40.77	75.68	24.07	57.44	68.65	68.99	43.31	74.22	33	53.45	49.69	21.87	48.99	50.81	38.29	53.24	77	63.67	47.02	58.32	91.89	39.53	97.44	38.33	37.99	69.24	80.6	40.45	65.87	76.49	48.84	52.4	103.07	38.71	101.3	41.89
IFNGR2	103.75	66.25	17.08	57.08	33.38	34	48.23	18.15	59.16	68.55	20.88	52.84	24.36	51.28	30.26	27.67	16.23	53.26	75.34	31.31	99.19	43.18	52.97	36.51	29.71	12.9	50.22	65.13	75.39	55.61	54.73	71.46	79.27	38.35	45.32	72.34	75.78	46.97	56.82	53.99	39.07	58.45	32.24	40.16	41.86	98.57	36.86	53.72	21.51
IFNLR1	0.48	2.43	0.29	2.29	1	0.57	2.19	1.51	1.53	1.55	2.41	1.18	0.26	1.07	1.71	0.17	0.79	1.2	1.43	0.56	1.43	0.94	1.4	0.69	0.17	0.99	0.39	0.83	0.87	3.4	1.34	1.43	1.37	3.62	0.72	4.6	0.75	0.6	0.7	2.03	0.46	1.06	0.32	0.8	0.17	1.75	0.31	1.25	1.37
IL10	18.09	1.02	0.04	1.21	0.1	0.1	4.58	0.11	7.25	2.59	0.39	6.91	0.21	0.18	0.13	0.29	0.38	0.26	3.56	0.55	1.8	2.5	0.75	1.89	0.78	0.35	2.36	0.59	1.36	0.33	1.2	2.26	1.07	0.76	0.15	2.06	0.94	1.2	2.22	1.53	0.19	3.73	0.53	0.83	0.79	4.98	0.58	2.23	0.04
IL10RA	80.59	26.55	2.96	8.86	3.59	3.96	22.76	6.43	28.86	6.89	11.09	14.11	3.02	3.88	5.25	5.31	5.57	11.08	17.12	1.83	10.44	7	6.67	13.29	3.88	2.02	14.05	4.4	5.41	6.5	8.54	21.15	7.84	11.15	3.37	21.5	4.12	4.9	10.83	17.67	3.64	27.52	6.01	6.82	1.73	24.13	5.17	13.29	2.35
IL10RB	27.73	12.65	8.14	19.07	13.67	11.43	15.6	10.9	21.12	19.96	12.04	17.74	10.89	12.97	17.31	11.75	7.74	10.49	27.56	23.38	26.54	19.57	23.92	15.3	16.62	9.25	16.85	14.03	18.47	28.15	12.36	29.27	26.45	12.19	14.05	22.79	21.9	14.59	23.06	23.93	17.06	28.12	11.46	17.76	10.81	32.93	12.55	20.05	9.84
IL11	11.27	0.14	0.34	0.72	1.08	0.29	2.49	0.17	2.02	3.64	0.26	0.34	0.48	0.68	0.14	1.99	0.17	0.15	19.58	0.41	3.13	1.04	0.32	0.15	0.29	0.27	0.88	1.19	0.45	0.38	0.11	0.43	2.04	0.06	1.68	0.29	0.13	0.57	0.73	0.17	0.2	0.3	0.78	0.28	5.66	1.25	0.27	0.16	1.05
IL11RA	4.11	18.29	10.1	3.85	8.8	20.34	4.36	25.61	4.49	7.02	17.06	4.19	48.33	9.31	5.87	1.22	14.09	18.24	8.81	4.45	26.39	7.52	20.31	11.32	11.69	13.89	6.02	14.14	17.16	13.04	12.44	16.67	17.24	22.33	5.73	7.64	6.24	17.45	54.3	7.43	16.48	5.65	9.76	7.68	15.76	6.61	19.6	6.81	28.01
IL12A	2.72	0.67	2.19	4.13	0.6	2.16	0.73	0.82	1.54	3.71	0.99	1.58	1.72	0.38	0.64	2.27	1.4	0.76	1.29	0.5	2.23	1.06	1.09	0.68	2.92	2.98	1.24	1.89	2.57	0.54	0.73	1.15	0.72	0.49	0.08	1.2	0.96	1.8	2.16	1.41	0.94	0.82	4.68	0.38	0.35	1.62	1.03	0.97	1.22
IL12RB1	6.44	4.88	0.8	2.24	0.86	0.51	2.97	1.08	4.17	2.18	1.42	1.68	0.44	0.77	1.09	0.77	1.35	2.05	1.57	0.87	1.93	1.05	1.7	1.73	0.74	0.65	1.49	1.61	0.9	2.11	1.27	2.83	1.92	2.7	0.67	4.63	1.23	1.33	2.56	4.4	0.28	6	1.82	1.19	0.27	3.58	0.83	1.61	2.41
IL12RB2	1.22	0.19	0.21	1.12	0.14	0.17	0.34	0.07	0.24	0.03	0.07	0.14	0.24	0.11	0.12	0.15	0.37	0.26	0.94	1.46	0.26	0.16	0.02	0.28	0.11	0.17	0.16	0.38	0.16	0.39	0.14	0.35	0.04	0.31	0.05	0.12	0.09	0.29	0.07	0.03	0.01	0.38	0.03	0.2	0	0.6	0.31	0.2	0.37
IL13	0.1	0.14	0.21	0.32	0	0	0	0.06	0.16	0.14	0.09	0	0.61	0.03	0.09	0.06	0.19	0.09	0.21	0.04	0	0.1	0.06	0.17	0	0.04	0.09	0.13	0	0.4	0.1	0	0.07	0	0.05	0	0.1	0.75	0.06	0.12	0	0.12	0.11	0.19	0.11	0	1.24	0.13	0.05
IL13RA1	41.17	44.3	7.16	7.4	13.8	19.92	47.86	12.09	37.67	15.92	18.64	29.49	5.19	22.63	18	7.4	14.54	31.73	36.34	13.47	30.13	25.09	20.36	9.05	3.9	7.56	16.71	21.09	24.55	15.4	25.16	35.21	39.4	47.17	23.51	56.15	17.35	6.72	18.55	24.69	5.91	40.05	18.89	11.78	2.62	39.16	8.83	27.82	29.19
IL13RA2	1.68	4.51	0.15	26.24	10.34	8.42	47.97	0	44.33	0.55	0.19	34.79	0.92	2.82	1.25	22.7	0.07	0.21	34.51	1.06	18.93	0.31	34.62	0.35	18.42	0	0.44	7.95	12.97	2.92	42.61	30.2	37.87	13.25	17.69	22.48	1.66	0.13	0.29	33.88	7.36	48.67	1.44	7.4	29.87	45.62	11.27	9.37	30.47
IL15	2.06	3.84	0.91	1.32	0.53	0.2	1.79	0.1	2.18	1.44	0.48	1.42	0.61	0.58	0.61	1.64	0.19	0.78	2.94	0.53	5.9	1.07	1	1.21	0.5	0.21	0.67	0.72	0.97	2.45	0.48	1.52	2.1	1.48	1.8	1.19	0.36	1.02	3.02	1.59	0.19	1.95	0.49	3.94	0.5	5.29	0.85	1.13	0.65
IL15RA	12.58	4.19	0.63	7.46	2.4	1.92	3.89	2.52	7.06	7.65	2	3.37	0.83	3.49	2.89	2.77	0.8	3.43	7.56	0.58	4.29	4.25	2.37	3.25	1.88	1.26	3.31	3.09	2.97	4.44	4.69	4.77	7.76	7.75	2.97	6.63	2.43	2.74	5.54	5.88	1.56	10.63	2.35	5.84	0.42	4.75	4.42	4.24	2.49
IL20RA	0.03	3.35	0.41	2.77	0.16	3.18	1.3	0.09	0.62	1.17	0.15	0.96	0.03	0.32	2.57	0	0.31	0.1	0.58	0.08	1.44	0.24	0.54	0.18	0.06	0	0.03	1.38	0.29	0.66	0.61	2.5	0.57	2.33	0.64	0.58	0.11	0.07	0.5	0.28	0.15	3.49	0.17	0.07	0.39	1.71	0	0.07	8.03
IL20RB	0.63	0.83	0.35	1.96	0.32	0.55	0.55	0.05	0.55	0.52	0.21	0.34	1.1	0.37	0.88	1.24	0.44	0.37	3.54	0.44	0.95	0.49	0.44	0.26	0.24	0.32	1.07	0.41	0.45	0.3	0.12	0.68	0.36	0.15	0.17	0.27	0.84	0.52	0.66	1.07	0.21	0.44	0.35	0.39	0.93	0.67	1.85	0.48	0.63
IL21R	24.7	13.95	0.18	3.83	0.2	0.19	3.3	0.2	9.66	0.56	0.05	0.53	0.24	0.53	0.33	1.28	0.88	2.71	1.44	0.1	1.4	1.31	1.09	0	0.3	0.15	0.64	1.62	0.34	1.2	0.53	2.8	1.62	0.69	0.56	6.79	0.72	0.59	1.38	0.69	0.24	1.58	0.04	1.1	0.07	4.27	0.87	2.83	0.22
IL22RA1	0.05	0.06	0	0.71	0.03	0.06	0.02	0	0.08	0.16	0	0.08	0.05	0	0.02	0	0	0	0.22	0.1	0.17	0.02	0	0.08	0	0	0	0.08	0	0.07	0.09	0.07	0.22	0.1	0.02	0.05	0.03	0.12	0.57	0	0	0.13	0	0.04	0.14	0.12	0	0.17	0.05
IL23A	0.78	0.78	0.14	0.85	0.25	0.34	0.54	0.37	0.39	0.42	0	0.4	0.56	0	0.22	0.16	0.18	0.22	5.01	0.18	0.72	0.38	0.39	0.17	0.39	0.33	0.53	0.29	0.62	0.35	0.07	0.3	1.89	0	0.38	0.81	0.24	0.14	0.87	0.34	0.32	0.55	0.29	0.46	0.49	0.61	0.37	0.32	0.28
IL24	0.51	0.33	0.07	0.88	0.69	0.37	0.5	0.05	0.04	0.34	0.4	0.17	0.08	0.27	0.62	0.54	0	0.2	3.44	0.19	0.57	0.82	0.63	0.09	0.09	0.04	0.06	0.54	0.56	0.05	0.32	0.44	1.45	0.26	0.13	0.44	0.09	0.1	0.6	0.23	0.51	0.68	0.28	0.04	0.23	0.94	0.1	0.11	0.08
IL2RA	35.54	0.32	0.04	0.64	0.4	0.07	1.1	0.12	14.1	0.08	0.1	3.35	0.02	0.89	0.31	2.13	0	0.49	29.09	0.38	8.24	1.8	0.14	2.41	1.01	0.21	8.48	0.72	0.84	1.37	3.33	7.98	1.86	1.68	0.27	2.07	2.19	0.71	4.25	2.09	1.85	9.82	0.04	1.3	1.08	9.43	0.35	2.26	0.12
IL2RB	4.21	3.12	0.82	2	1.26	0.53	2.34	0.12	12.13	0.85	0.06	0.72	0.31	0.82	0.43	1.7	0.18	0.67	1.56	0.19	0.72	1.54	1.15	0.63	0.54	0.11	1.18	0.91	0.71	0.9	0.98	2.23	0.33	1.09	0.84	1.8	0.61	0.75	2.17	2.5	0.46	2.54	0.21	2.08	0.49	2.02	1.5	0.84	0.44
IL2RG	26.54	20.77	1.14	3.44	2.54	1.32	11.52	1.26	8.99	4.39	0.77	2.65	4.82	1.83	2.97	3.88	0.63	3.41	9.31	1.5	5.73	3.26	4.37	3.88	0.93	1.45	4.18	1.62	3.86	4.1	2.84	11.62	5.09	4.83	4.78	9.54	0.96	2.25	11.66	5.77	1.42	13.89	2.65	3.19	3.45	11.15	5.45	1.85	4.33
IL3RA	1.48	1.14	0.84	1.36	3.35	1.21	1.15	1.49	0.94	0.76	0.68	0.78	1.25	1.11	3.16	0.78	1.45	1.15	1.38	0.28	1.66	1.16	2.8	0.58	0.7	0.75	1.2	2.52	1.42	0.83	1.9	1.74	3.25	0.75	1.28	3.32	0.5	0.89	2.03	0.65	1.36	3.49	2.49	1.13	1.27	1.95	0.76	0.59	1.74
IL4R	31.74	21.16	2.45	9.4	17.4	4.67	19.38	3.23	37.05	10.34	6.69	10.3	5.13	6.74	17.42	4.94	4.72	7.45	29.44	3.73	19.62	11.39	12.61	5.03	2.42	3.09	10.63	10.53	8.99	5.8	8.75	13.61	19.29	7.07	4.23	23.13	8.03	4.87	9.05	13.6	9.21	21.62	3.97	4.43	3.14	20.87	6.1	14.71	5.99
IL5	0	0	0.19	2.02	0	0	0	0.24	0	0	0.13	0.11	0.1	0	0	0.32	0	0.1	0.49	0.08	0.09	0	0	0	0.08	0	0	0.16	0	0.14	0.09	0.19	0	0.2	0.09	0	0	0.06	0.19	0	0	0	0.2	0.09	0	0.14	0.25	0	0.17
IL6	24.33	1.2	0.1	7.27	0.37	1.35	9.23	0.49	3.75	0.96	0.2	20.46	0.45	0.55	0.08	4.33	0.1	14.4	54.86	0.3	10.03	53.97	0.43	0.1	0.12	0.1	21.88	0.61	16.15	1.15	2.22	4.96	4.3	0.58	1.25	0.24	2.13	0.32	2.71	0.7	0.28	1.92	0.43	1.23	1.38	16.97	5.27	1.48	0.1
IL6R	8.48	11.31	1.31	3.81	2.4	2.24	7.17	2.93	4.19	6.79	5.55	4.08	1.34	3.13	2.47	2.03	5.75	7.71	6.28	1.46	4.09	10.6	4.62	3.91	1.66	2.34	5.06	4.81	4.04	4.93	7.48	8.47	4.39	5.96	2.17	7.43	3.65	6.8	5.92	13.36	1.67	9.48	5.68	2.77	1.21	4.96	3.51	7.11	3.42
IL6ST	29.08	26.07	30.48	29.65	53.5	95.94	50.9	24.93	29.62	23.2	41.35	67.89	6.01	35.51	27.17	51.47	35.17	54.11	49.47	22.32	23.34	36.75	23.76	32.49	35.33	37.21	41.29	30.99	38.5	39.76	97.76	37.11	14.22	63.88	27.79	48.15	48.04	22.22	31.62	52.85	40.82	26.83	24.64	21.01	21.03	24.65	9.85	44.23	10.27
IL7	3.87	0.08	0.1	1.19	0.46	2.38	1.28	0.38	1.02	0.95	0.05	4.17	0.29	0.56	1.47	1.02	0.65	0.36	8.69	0.57	1.23	3.59	0.46	0.64	0.98	0.54	1.07	0.8	2.02	0.74	0.98	2.02	0.85	1.44	0.31	0.8	0.3	1.23	3.29	3.13	0.28	1.62	0.3	0.98	0.32	3.76	0.5	0.42	0.07
IL7R	2.04	1.25	0.07	4.1	0.89	0.32	10.8	0.27	5.6	0.23	0.57	2.59	0.16	0.36	0.71	3.4	0.04	1.42	25.32	0.87	3.23	4.2	0.26	0.58	0.21	0.64	3.64	0.42	1.31	0.48	0.99	3.38	1.32	1.36	0.63	2.25	1.18	0.18	2.5	2.35	0.42	7.98	0.27	0.51	1.19	9.93	0.63	1.31	0.84
IL9R	0.09	0.15	0.08	0.04	0.05	0	0.02	0.02	0.09	0.04	0	0.06	0.07	0.02	0	0	0.02	0.03	0.08	0.3	0.17	0.06	0.02	0.07	0	0.05	0.06	0.08	0.09	0.06	0.11	0.09	0.05	0.08	0.02	0.05	0.02	0.24	0.16	0.12	0.04	0.08	0.02	0.04	0.02	0.11	0.1	0.02	0.03
IRF9	122.8	76.26	57.02	27.48	48.93	127.2	43.2	46.91	80.54	136.85	125.54	58.52	195.1	114.3	79.85	71.88	37.83	197.83	32.03	67.51	101.9	31.66	57.14	46.68	84.57	22.73	43.46	78.67	40.33	138	27.31	48.12	93.36	86.07	53.09	46.64	92.78	152.72	112.04	159.78	55.39	153.42	77.63	96.04	25.13	45.2	112.3	92.4	106.62
JAK1	31.01	27.92	28.45	36.69	53.73	36.49	44.12	35.05	43.6	15.27	36.09	36.53	12.91	27.38	41.19	29.45	49.99	45.68	42.11	21.94	31.9	43.54	33.52	55.75	54.3	47.8	36.06	28.24	30.02	32.64	33.31	30.15	21.43	27.88	20.76	27.75	23.7	50.8	27.1	33.36	19.99	38.52	41.68	36.12	17.47	23.46	31.69	65.71	15.47
JAK2	4.03	7.07	3.45	3.3	2.45	2.81	10.59	4.08	7.35	1.53	6.32	5.22	1.48	5.23	5.26	2.34	4.4	7.68	3.25	3.21	6.56	3.65	3.96	3.14	2.19	2.39	4.44	3.18	2.81	6.64	3.06	3.43	2.24	6.22	3.61	4.11	1.48	3.54	7.3	4.48	4.04	5.05	4.48	2.57	1.72	9	4.02	5.28	4.31
JAK3	25.87	16.73	0.64	4.08	1.49	0.49	6.8	0.38	10.86	3.17	0.75	1.95	0.9	1.78	1.33	1.65	0.44	2.87	5.46	0.53	6.64	2.72	2.9	0.88	0.32	0.53	2.64	2.83	1.35	1.46	2.76	7.71	3.55	2.6	1.86	12.48	1.81	0.86	3.63	3.67	0.59	9.17	0.6	1.25	0.78	6.55	2.51	4.03	2.44
LEPR	1.52	5.48	2.17	2.99	2.46	1.85	3.27	2.61	3.12	0.55	2.52	2.28	0.49	1.7	2.4	0.58	2.98	3.44	4.41	1.5	2.46	4.12	1.37	1.32	0.56	1.16	1.7	1.87	2.3	2.78	2.39	2.19	0.84	2	3.66	1.31	1.99	0.81	1.44	0.53	0.89	1.57	2.01	0.7	0.5	2.77	0.51	1.02	1.2
LIF	25.45	0.55	0.15	5.52	1.6	4.81	12.17	0.09	22.7	19.2	0.18	30.3	1.91	7.44	0.92	7.61	0.18	12.79	60.57	1.31	17.19	10.98	2.34	0.36	0.71	0.11	6.22	4.59	16.51	0.54	0.67	2.27	12.02	1.33	1.48	4.7	4.23	2.26	0.47	7.05	2.83	0.76	0.37	1.21	2.75	18.48	1.2	1.48	0.42
LIFR	3.01	14.67	23.61	6.35	41.89	17.25	16.75	53.65	5.06	2.71	52.56	41.5	4.91	20.67	19.35	7.8	27.92	21.51	5.96	22.41	9.91	16.28	7.8	28.05	10.81	25.1	21.19	3.67	6.57	21.52	20.9	5.32	5.85	31.04	7.62	7.18	17.88	13.3	25.21	8.39	26.14	7.87	10.03	27.6	17.68	16.43	8.29	16.9	16.08
MPL	0	0.09	0.03	0.76	0.25	0.04	0.1	0.15	0.11	0.03	0.05	0.23	0.22	0.13	0.04	0	0	0	0.34	0	0.04	0.07	0.1	0.08	0.03	0.03	0.02	0.06	0.05	0.02	0.06	0.04	0.05	0.12	0.06	0.04	0	0.02	0	0.04	0.1	0.19	0	0	0	0.08	0.05	0.03	0.11
MYC	34.75	8.47	21.18	42.67	10.16	31.59	28.24	14	15.46	16.37	32.47	90.13	3.86	24.3	12.7	32.96	30.29	51.04	52.41	28.56	45.22	19.09	26.53	8.71	82.2	41.09	30.11	35.58	26.67	6.99	29.9	19.29	14.8	5.23	11.14	21.73	27.1	14	47.57	42.47	95.82	17.49	36.54	31.15	10.89	34.29	59.61	12.13	4.06
OSM	87.99	1.76	1.15	3.02	0.39	2.65	13.8	5.44	9.85	11.34	1.74	15.23	3.2	1.07	1.1	1.46	0.57	18.12	6.11	0.15	10.89	31.55	1.8	1.32	0.12	0.31	5.38	1.15	9.5	1.23	3.49	9.5	10.2	0.71	0.44	2.33	1.1	0.55	1.78	2.71	0.72	1.53	1.18	0.54	1.8	26.19	4.33	1.09	0.2
OSMR	23.52	9.09	1.06	17.59	10.52	29.14	29.96	1.6	46.04	16.03	2.79	36.15	10.96	24.71	11.37	1.1	1.1	9.7	49.42	4.92	29.07	50.61	15.41	2.57	1.77	1.4	19.68	11.4	24.17	16.42	35.22	25.44	1.66	8.47	5.1	25.56	14.2	1.55	9.4	12.55	1.31	12.38	1.73	3.2	0.98	32.12	9.49	6.09	2.99
PIAS1	15	8.23	13.63	11.23	9.8	13.87	13.63	10.22	14.18	8.21	15.83	13.11	6.12	7.82	12.24	11.87	12.59	10.72	10.49	10.45	6.06	11.22	10.42	8.8	25.2	14.19	10.97	11.58	7.58	15.25	12.02	16.63	4.56	15.23	5.84	17.92	12.57	10.72	7.84	7.31	10.13	10.05	5.11	9.99	7.78	6.98	6.11	14.42	2.89
PIAS2	9.37	5.15	8.68	14.7	11.13	16.95	6.07	5.8	6.72	7.3	9.68	10.15	8.84	8.71	7.94	11.04	8.04	9.33	12.93	8.72	7.93	14.01	8.11	9.04	16.67	10.53	10.8	14.12	10.37	18.98	14.13	11.97	5.6	8.79	7.27	14.11	18.6	13.17	7.17	10.55	12.05	10.64	5.64	7.6	10.96	8.07	6.43	11.16	5.63
PIAS3	14.34	17.87	14.66	19.89	20.34	21.39	16.47	15.17	24.61	18.52	20.67	17.13	13.39	19.26	21.65	14.5	14.77	18.6	22.09	18.9	17.91	22.43	13.65	16.87	15.45	14.01	18.12	22.83	15.23	29.99	21.42	23.99	10.19	10.61	17.37	25.19	19.92	30.52	16.81	20.82	15.35	20.01	9.85	13.61	12.84	16.36	27.16	14.01	11.8
PIAS4	7.71	5.42	7.86	24.42	10.39	13.41	4.68	10.32	14.12	19.47	12.01	8.63	12.61	14.94	10.76	9.63	8.54	9.92	11.65	16.61	9.47	13.84	11.48	8.82	16.44	12.01	14.41	31.07	14.97	15.6	23.93	11.07	11.96	10.38	10.63	15.16	22.61	15.67	11.51	16.08	13.98	11.43	8.2	13.9	8.82	9.13	12.11	12.64	5.64
PIK3CA	4.11	2.97	9.26	12.4	7.88	10.72	13.41	7.55	11.09	2.37	18.3	12.03	1.52	11.08	11.43	10.25	6.74	9.03	12.62	9.03	10.02	11.85	4.51	11.14	10.02	13.42	13.33	3.09	6.29	8.99	5.68	4.99	2.7	9.19	3.99	6.13	4.44	5.47	8.62	6.42	11.76	6.16	6.87	8.22	10.69	6.92	5.52	10.96	1.09
PIK3CB	8.54	7.94	15.85	11.44	11.4	12.37	8.32	16.37	5.04	5.52	12.2	9.39	5.53	11.39	12.74	9.81	11.36	9.54	19.11	17.27	10.89	13.05	9.47	11.29	11.13	18	10.46	8.74	10.24	10.65	11.05	8.25	7.69	9.5	5.93	6.3	9.6	16.95	9.73	15.69	9.86	11.15	10.03	11.63	9.21	8.23	9.09	15.73	6.57
PIK3CD	17.5	13.9	2.25	6.27	2.05	3.64	7.47	2.15	10.84	5.67	3.42	2.13	2.77	2.41	3.08	2.72	4.08	5.68	5.75	1.51	3.31	4.58	4.99	3.38	1.37	1.3	3.21	5.22	3.86	3.33	3.49	9.58	3.97	5.33	3.26	11.06	2.92	4.01	5.25	5.25	1.89	12.01	4	2.93	2.7	4.79	2.15	5.5	4.53
PIK3CG	4.43	2.78	0.63	3.42	1.25	1.26	2.48	0.53	4.06	0.49	1.56	2.21	0.08	1.19	1.69	0.7	2.39	2.06	2.13	0.36	1.67	1.73	1.44	1.83	0.73	1.26	1.21	2.86	1.35	2.21	1.62	4.54	0.66	3.68	0.29	5.47	1.98	1.27	1.16	2.22	0.72	2.27	1.07	0.76	0.25	2.02	0.45	2.82	0.28
PIK3R1	14.51	15.14	83.07	12.32	53.14	66.52	21.88	69.08	15.3	9.07	104	33.41	10.36	16.53	47.18	68.29	63.69	45.73	22.71	31.09	15.74	29	16.7	92.69	24.85	128.12	50.73	28.68	19.34	46.55	34.99	28.17	11.28	57.9	19.77	27.46	30.82	28	45.21	35.34	65.51	34.42	27.22	42.17	17.15	35.38	32.09	49.85	18.96
PIK3R3	4.02	6.31	11.07	8.8	12.32	11.25	8.48	4.51	5.54	3.64	6.73	5.15	9.52	9.79	8.37	4.73	6.56	10.49	5.32	8.44	7.93	6.96	12.51	12.12	9.31	11.12	19.63	17.22	4.56	21.1	9.88	10.28	4.11	13.85	17.67	6.03	8.97	14.88	6.4	11.8	5.52	38.07	6.92	22.97	7.61	4.04	10.83	7.97	9.71
PIK3R5	11.85	12.02	1.53	4.47	3.12	1.87	13.13	3.35	7.84	7.22	8.83	7.57	1.81	3.21	4.69	2.08	3.31	3.58	14.58	3.6	8.22	3.35	2.95	8	1.5	2.35	6.94	2.02	3.39	4.67	4.35	8.13	5.89	12.82	1.72	14.85	3.18	3.96	9.48	9.17	2.89	13.04	3.76	4.96	1.65	12.67	4.55	7.17	3.07
PIM1	38.61	23.14	5.41	15.23	7.99	11.38	11.13	4.5	21.06	21.28	3.24	14.45	11.67	8.72	13.67	28.27	3.3	24.54	26.22	11.49	24.46	17.55	17.14	10.42	9.25	4.42	17.95	8.53	24.8	8.86	8.96	14.04	23.39	6.09	6.4	29.22	10	10.18	8.53	19.04	4.16	12.66	5.85	10.94	11.79	30.74	16.77	21.41	21.04
PRLR	0.21	0.1	0.01	1.3	0.05	0.03	0.3	0.06	0.21	0.13	0.06	0.12	0.03	0.01	0.02	0.03	0.01	0.02	0.72	0.66	0.07	0.02	0.03	0.08	0.03	0.01	0.19	0.02	0.09	0.2	0.22	0.11	0.04	0.31	0.02	0.14	0.01	0.27	0.23	0.41	0.12	0.52	0.16	0.07	0.22	1.46	0	0.08	0.05
PTPN11	30.38	71.97	48.19	29.29	61.85	67.51	56.46	56.62	24.44	26.38	64.25	56.55	12.7	45.07	44.79	52.6	74.53	89.26	32.86	40.63	21.87	53.4	38.38	27.85	64.81	69.1	53.19	35.81	47.04	25.68	46.24	31.15	17.82	56.62	52.88	42.98	40.03	77.4	18.96	142.96	57.95	41.59	51.61	42.79	40.51	23.82	49.02	77.7	49.95
PTPN6	73.08	69.34	5.5	18.63	13.66	6.13	38.11	12.17	46.23	63.19	11.25	17.35	24.62	7.03	11.06	10.41	7.44	26.57	18.93	7.62	28.81	11.49	26.33	12.03	5.75	7.4	12.48	12.94	11.08	17.63	11.68	25.11	46.11	22.72	7.65	36.74	9.87	12.78	21.77	38.83	4.97	64.39	22.39	11.17	7.76	28.06	27.15	20.86	40.97
SOCS1	8.93	1.78	0.29	3.36	4.2	7.61	1.82	0.31	5.51	4.58	0.39	4.09	5.62	2.77	0.83	0.2	0.98	3.48	4.22	0.73	10.32	1.88	7.8	0.61	0.37	0.22	1.13	2.62	5.36	2.92	5.32	2.83	10.54	2.94	1.51	1.58	2.62	1.3	4.43	4.81	0.84	4.79	0.3	1.13	2.53	32.5	1.9	0.56	5.46
SOCS2	4.61	5.2	1.63	18.18	46.62	105.79	3.98	5.95	8.72	20.42	3.18	15.41	15.75	9.98	46.63	4.42	1.66	2.42	7.93	9.62	31.08	18.2	10.89	4.61	2.19	2.4	12.8	22.96	11.26	37.81	69.49	18.75	9.51	5.43	18.39	23.59	37.07	34.31	5.29	7.43	8.83	27.12	4.79	20.94	11.58	30.75	14.46	7.28	25.24
SOCS3	202.37	12.17	1.02	31.79	11.17	28.65	100.24	1.25	62.7	69.72	0.67	202.33	12.21	47.86	6.35	20.25	1.18	141.71	108.84	7.38	93.84	156.71	37.47	1.08	1.8	0.49	112.94	26.14	68.83	3.45	19.35	61.47	70.68	3.52	12.6	51.9	46.09	2.3	14.99	33.67	5.39	34.52	2.33	6.89	14.02	280.55	28.02	16.65	2.56
SOCS4	3.16	5.76	4.72	6.12	3.36	7.32	5.41	4.22	4.2	3.29	6.99	4.83	1.73	6.73	8.15	4.51	6.44	11.2	5.76	6.82	6.62	5.6	4.3	5.57	5.38	7.93	6.13	4.62	5.7	8.76	3.06	2.97	3.76	3.79	6.17	2.61	5.46	7.98	4.44	5.54	10.18	4.18	5.09	6.65	9.4	3.5	2.67	9.82	2.24
SOCS5	3.12	3.81	6.07	4.6	5.91	5.72	7.27	4.71	9.01	2.67	6.05	6.73	1.05	8.2	6.23	6.44	4.47	6.91	7.8	5.61	5.16	7.76	5.88	6.45	5.96	5.59	8.2	3.91	5.6	10.27	5.48	5.25	3.53	4.64	5.53	4.96	4.65	4.05	7.37	4.46	5.56	4.07	5.02	6.07	7.16	5.28	2.36	8.07	1.79
SOCS7	2.12	2.97	9.68	3.16	7.53	8.79	5.54	4.31	2.34	1.4	7.53	8.93	0.96	2.27	4.17	5.91	9.71	8.56	9.75	5.96	0.76	11.16	0.69	6.25	14.28	9.64	7.92	8.09	2.78	5.94	5.97	7.3	0.29	5.63	3.27	5.22	7.53	10.61	0.66	7.22	6.89	7.86	1.01	3.13	8.19	2.41	4.1	7.95	2.14
SOS1	11.52	7.45	13.4	9.42	14.78	18.38	10.7	9.15	14.26	9.92	12.28	12.45	8.44	8.74	11.51	9.83	10.87	12.22	10.14	9.32	6.14	11.58	8.35	13.58	14.17	18.52	14.14	11.6	7.59	15.06	11.82	16.41	3.66	10.82	7.69	13.71	13.22	12.56	8.44	18.53	13.62	11.78	7.09	10.52	10.87	5.67	6.92	13.3	3.81
SOS2	12.74	9.45	15.37	6.25	9.62	12.37	7.03	12.33	9.57	8.06	14.72	10.1	4.47	13.1	10.54	10.95	17.62	13.07	9.11	14.23	7.52	8.07	9.29	12.81	17.81	18.29	8.3	12.45	9.56	10.29	11.19	8.44	5.99	7.77	10.08	8.72	12.96	14.41	7.4	10.52	17.49	5.19	13.57	12.65	13.17	5.72	8.87	21.27	4.19
SPRED1	7.19	9.68	6.81	16.33	10.88	28.64	20.13	4.53	27.44	7.07	7.46	22.82	2.5	21.94	27.44	11.84	6.98	21.63	10.38	23.78	20	20.4	14.7	7.01	10.01	7.01	20.63	11.1	22.08	12.04	7.85	6.86	8.44	10.09	25.43	10.87	15.26	8.92	14.77	22.25	24.98	10.01	7.55	6.99	12.08	9.16	5.47	17.63	3.16
SPRED2	17.89	8.75	8.09	34.62	16.99	42.12	26.6	4.32	31.18	36.47	11.69	21.26	14.49	32.28	37.05	13.16	5.68	23.5	18.57	29.18	21.3	24.37	17.57	7.84	16.75	4.5	25.59	29.03	19.92	33.03	28.64	17.51	7.87	22.59	28.76	29.34	37.08	11.25	20.65	15.2	18.16	6.68	5.18	6.93	19.08	11.68	16.07	10.95	10.52
SPRY1	14.42	2.92	1.9	54.93	22.97	66.82	36.73	11.08	40.86	45.05	9.45	36.83	8.33	38.73	73.27	6.42	2.56	20.42	19.25	32.01	34.01	50.16	26.34	7.31	8.34	3.89	52.99	33.95	53.47	15.18	68.1	21.02	15.76	13.03	61.47	43.88	34.56	7.11	26.85	18.92	18.82	22.27	1.39	5.45	13.8	18.17	13.79	7.9	3.63
SPRY2	62.48	34.09	17.67	48.01	21.04	77.43	80.42	21.93	32.77	79.54	15.56	53.98	28.68	70.85	106.83	6.01	18.47	117.27	38.07	77.66	54.57	58.4	17.92	12.12	41.01	10.77	83.22	68.53	62.28	81.51	38.57	23.85	69.6	34.98	80.04	49.22	53.5	13.18	111.77	37.51	6.72	20.42	24.26	19.25	22.49	64.98	23.71	31.47	11.64
SPRY3	0.18	0.18	0.25	0.3	0.21	0.34	0.61	0.25	0.17	0.18	0.52	0.28	0.25	0.3	0.43	0.36	0.26	0.35	0.24	0.23	0.35	0.26	0.34	0.21	0.49	0.34	0.3	0.26	0.14	0.71	0.3	0.42	0.24	0.38	0.26	0.31	0.28	0.67	0.31	0.28	1.3	0.23	0.16	0.42	0.5	0.2	0.28	0.4	0.21
SPRY4	15.67	4.08	0.71	11.47	10.84	76.58	12.31	1.2	49.26	41.76	1.72	19.89	8.13	16.19	31.8	3.91	1.26	16.4	18.01	6.03	22.12	22.55	12.71	2.14	2.75	0.84	37.16	60.48	24.77	6.16	64.4	12.62	6.08	7.72	24.61	19.74	26.44	4.44	36.76	6.05	20.89	8.57	0.84	0.85	30.21	13.54	4.53	4.63	1.87
STAM	13.46	6.62	15.11	11.95	8.47	5.32	14.03	8	8.39	9.43	12.3	10.03	1.54	18.64	5.78	14.8	10.63	7.17	7.53	14.07	7.59	10.29	9.38	9.75	20.73	14.18	12.25	8.26	7.18	17.65	17.71	10.26	3.6	7.71	11.86	11.38	15.38	5.69	11.67	11.16	13.05	5.87	13.26	11.47	12.02	7.01	11.33	20.59	2.52
STAM2	6.19	7.63	6.69	9.09	8.05	14.07	7.93	6.6	9.55	6.59	7.53	9.47	4.46	8.22	9.2	11.13	9.93	15.24	11.15	6.87	6.56	12.59	7.94	10.23	10.22	11.52	8.2	8.87	8.3	15.76	6.97	11.73	3.68	9.5	8.65	8.25	9.46	11.01	7.21	10.15	8.3	6.53	8	8.17	9.15	5.76	7.46	10.59	3.92
STAT1	56.21	31.67	28.87	37.91	46.22	120.77	53.41	17.96	96.84	27.05	73.73	54.42	16.09	95.93	53.07	86.56	17.72	182.46	49.12	23.65	48.18	44.51	37.63	50.18	43.2	19.53	39.46	62.38	22.7	271.36	30.92	53.37	27.71	148.47	30.39	44.51	45.87	133.4	116.99	129.95	25.57	188.37	25.59	48.87	22.45	43.59	41.21	42.07	38.87
STAT2	50.54	53.91	25.81	22.82	57.13	57.08	82.33	38.76	132.48	69.84	110.43	57.09	78.72	52.19	46.08	55.17	33.68	72.19	62.45	27.76	59.3	50.41	29.21	44.81	46.51	50.48	37.4	62.87	29.59	62.03	54.58	53.14	29.6	69.33	37.39	110.53	55.33	120.71	130.62	375.83	47.22	235.5	30.63	46.68	34.12	67.86	122.93	56.09	43.89
STAT3	59.91	43.43	30.07	63.64	63.19	86.91	72.26	31.56	53.46	59.16	35.39	82.19	35.19	37.24	55.03	50.52	35.27	84.18	77.31	39.65	43.86	89.98	46.04	41.4	41.76	34.9	59.53	67.69	70.32	41.35	58.09	83.47	39.09	52.97	42.79	76.69	80.64	64.05	31.36	102.32	43.92	81.44	25.98	43.6	53.58	77.8	67.25	62.53	36.34
STAT4	2.47	1.67	2.66	0.74	0.54	0.15	1.41	0.18	1.85	0.6	0.28	1.3	0.64	0.28	1.42	0.93	0.24	0.55	1.07	0.44	1.18	0.45	0.29	0.83	0.31	0	0.51	0.34	0.54	0.7	0.33	1.1	0.34	0.54	1.23	0.57	1.1	0.29	1.73	1.24	0.36	2.27	0	0.6	3.19	3.5	0.52	0.35	0.66
STAT5A	16.08	15.76	2.62	10.9	8.69	7.56	13.93	4.29	8.79	9.83	10.85	10.76	2.11	4.76	5.05	1.73	4.38	7.32	13.5	2.34	8.67	10.45	7.04	6.39	5.75	2.38	4.11	4.81	6.33	6.08	6.25	11.61	12.78	14.67	4.51	16.09	5.29	7.42	12.2	13.88	1.99	17	5.84	3.78	5.44	13.4	6.48	8.05	3.95
STAT5B	20.44	21.46	22.17	13.97	17.95	18.68	21.93	26.74	8.39	19.7	30.75	36.3	13.58	10.03	27.61	19.22	20.04	20.97	21.57	24.91	12.66	24.62	14.28	20.46	28.41	35.38	21.11	18.53	18.16	13.01	10.43	21.84	15.26	16.9	19.1	15.34	17.83	35.14	13.09	24.27	26.54	18.41	20.05	19	39.61	15.68	59.38	24.61	14.67
STAT6	30.39	31.18	6.48	11.34	15.49	7.27	23.94	6.55	27.12	13.69	10.33	11.86	8.32	13.52	18.55	6.96	7.23	14.41	31.25	5.47	17.92	12.14	11.81	7.22	3.73	5.16	12.35	9.92	10.25	13.5	14.18	16.87	11.83	23.82	15	29.85	9.92	9.29	22.18	17.15	7.96	36.37	10.18	6.49	5.54	34.75	9.01	10.85	10.95
TPO	0.01	0	0	1.51	0.01	0	0.16	0	0.06	0.29	0.02	0	0.02	0.01	0	0	0	0.01	0.63	0.1	0.05	0.08	0.02	0	0.1	0	0	0	0.02	0.1	0.01	0	0	0	0.02	0	0	0.12	0	0	0.1	0.06	0	0.02	0.02	0.51	0.02	0.01	0.19
TSLP	0.3	0.07	0.03	1.15	0.12	1.72	0.26	0.28	0.96	0.54	0.14	2.08	0.11	0.09	2.53	0.5	0.11	0.06	4.17	0.04	1.2	0.44	0.29	0	0.06	0.03	0.15	0.36	0.5	0.13	0.57	0.43	0.3	0.18	0.09	1.06	0.24	0.51	0.34	0.52	0.44	0.71	0.72	0.03	1.73	1.56	0.14	0.4	0.41
TYK2	97.87	98.79	45.46	123.36	78.84	64.06	60.32	77.72	87.1	151.05	70.04	40.53	234.07	67.64	71.69	53.25	39.88	55.54	57.73	91.8	135.59	33.19	84.95	42.46	57.93	65.13	59.05	121.27	58.98	67.48	62.03	77.57	205.22	47.51	55.02	99.6	71.24	118.46	133.96	54.96	68.78	68.11	77.76	84.84	63.27	78.91	119.17	48.79	81.5
[truncated: 224 more columns]
