# Supplementary material for: A novel NFAT1-IL6/JAK/STAT3 signaling pathway related nomogram predicts overall survival in gliomas
Source: Sci Rep. 2023 Jul 14;13:11401. doi: 10.1038/s41598-023-38629-1 (PMC10349126; doi:10.1038/s41598-023-38629-1)
Supplement: Supplementary file 1 — Supplementary Information 1. [file 41598_2023_38629_MOESM1_ESM.zip › ═╢╕σ▓╣│Σ▓─┴╧/2.Data of included in studies/CGGA.mRNAseq_693.RSEM-genes.xlsx]

## Sheet: 693基因表达
ID	CGGA_1002	CGGA_1003	CGGA_1012	CGGA_1014	CGGA_1017	CGGA_1018	CGGA_103	CGGA_1036	CGGA_1041	CGGA_1055	CGGA_1057	CGGA_1058	CGGA_1065	CGGA_1066	CGGA_107	CGGA_1075	CGGA_108	CGGA_1087	CGGA_1097	CGGA_1103	CGGA_1106	CGGA_1108	CGGA_1111	CGGA_112	CGGA_1121	CGGA_1126	CGGA_1130	CGGA_1131	CGGA_1132	CGGA_1134	CGGA_1135	CGGA_1138	CGGA_1142	CGGA_1144	CGGA_1147	CGGA_1148	CGGA_1152	CGGA_1155	CGGA_1156	CGGA_1157	CGGA_1158	CGGA_1159	CGGA_1161	CGGA_1164	CGGA_1169	CGGA_1172	CGGA_1178	CGGA_1181	CGGA_1183
AKT1	49.55	39.98	64.34	82.68	38.87	73.3	72.71	96.36	44.82	71.97	53.91	70.18	43.61	78.55	107.08	105.52	55.05	61.22	44.25	71.29	113.42	76.64	59.16	104.27	63.49	56.8	36.4	72.36	87.21	94.85	67.48	66.78	74.07	40.63	84.14	49.12	45.71	46.97	73.83	38.78	44.69	41.01	32.58	61.96	85.45	59.49	69.34	53.06	81.91
AKT2	43.68	25.57	50.72	61.62	45.57	41.15	79.68	48.82	69.65	54.03	43.93	26.25	51.78	63.66	85.55	55.39	127.99	23.3	89.96	54.22	76.04	124.66	30.69	70.99	33.99	29.42	33.03	50.87	34.37	67.26	56.58	94.2	114.44	36.63	56.9	34.22	41.93	29.5	73.56	59.77	48.87	38.46	27.89	43.88	48.17	56.43	126.26	36.25	116.9
AKT3	8.25	5.77	6.55	4.53	31.73	13.83	27.43	9.64	16.77	13.56	5.26	9.1	8.27	13.96	14.43	4.16	13.51	7.6	4.49	94.1	8.14	19.09	5.79	13.41	4.61	7.8	5.19	27.8	5.69	11.72	3.33	10.02	2.66	13.21	12.88	9.65	3.58	5.98	4.9	2.38	8.44	6.57	4.55	4.43	5.63	5.8	9.03	3.66	7.71
BCL2L1	39.1	19.89	36.03	30.7	53.62	26.91	45.93	43.56	35.61	37.22	51.76	48.69	33.52	63.46	47.92	39.97	44.39	28.59	53.22	41.73	57.27	51.62	32.73	36.23	34.03	30.27	46.93	34.87	32.98	94.27	80.47	37.66	48.54	34	40.21	33.86	37.07	50.49	32.54	47.5	24.91	35.92	38.04	30.02	40.12	37.56	44.23	45.21	30.46
CBL	1.87	4.51	4.13	3.49	4.63	3.95	9.22	3.22	3.35	5.81	1.49	5.01	3.29	6.86	8.25	3.39	4.41	3.43	2.82	11.9	5.97	8.51	3	4.82	3.53	3.35	1.46	5.13	3.65	5.76	3.55	4.02	2.61	2.19	5.59	3.75	1.56	1.29	2.82	1.91	4.95	1.84	1.47	3.27	3.8	3.42	6.52	2.33	3
CBLB	3.12	13.5	8.3	5.07	2.11	7.32	4.87	5.19	6.08	15.02	3.51	4.66	8.28	3.08	4.94	4.85	4.86	5.82	3.78	10.39	5.63	5.21	6.05	6.8	6.42	10.47	4.92	5.46	4.93	4.66	2.79	10.58	5.57	2.38	7.12	9.34	3.74	2.13	6.29	2.29	7.87	2.17	3.09	4.63	6.75	13.22	7.35	5.59	6.03
CCND1	20.6	26.2	28.88	24.53	4.86	70.35	9.89	21.96	13.44	28.83	28.82	22.76	67.96	12.2	22.04	13.45	92.72	36.61	7.63	31.03	18.13	132.89	23.64	12.11	16.45	12.37	30.39	21.47	28.03	19.8	20.02	3.52	18.5	6.45	10.19	11.48	47.4	48.81	58.22	5.35	25.87	7.51	6.94	14.01	20.52	50.14	26.83	51.04	40.83
CCND2	18.29	27.47	13.67	32.99	11.31	12.64	99.92	39.18	7.11	28.65	14.56	23.63	13.96	36.92	67.49	8.12	14.9	45.84	25.53	203.38	13.75	20.92	12.37	72.92	7.71	40.69	8.51	196.1	11.83	28.79	35.67	6.85	65.27	20.07	36.79	17.38	9.31	14.43	16.11	14.49	24.9	10.01	7.46	24.31	11.85	8.8	14.17	10.07	64.77
CCND3	43.26	23.93	29.82	35.76	54.38	35.01	37.41	36.58	35.41	35.95	26.86	43.85	61.51	50.58	33.18	31.83	111.92	32.25	51.78	17.39	31.36	26.45	35.56	25.92	33.29	43.46	61.77	24.87	46.13	31	60.65	37.94	24.19	36.92	52.52	33.8	34.59	37.42	39.89	35.41	35.85	41.94	34.05	43.53	31.75	40.1	57.54	33.5	29.71
CISH	1.3	0.19	1.77	1.1	0.33	0.18	0.24	1.33	0.37	0.5	2.2	0.86	0.36	1	2.54	4.51	1.91	0.24	0.73	0.71	5.96	4.56	1.65	0.54	0.29	0.79	1.15	0.66	0.35	2.47	2.56	3.1	2.01	0.32	0.36	1.6	2.64	0.37	1.59	0.37	0.36	0.51	0.23	0.32	0.63	2.18	0.51	0.47	0.65
CLCF1	0.4	0.74	2.4	1.62	0.28	0.15	1.43	11.28	0.3	1.17	5.06	2.32	0.4	8.25	12.21	13.14	2.16	0.25	1.04	1.73	15.89	1.72	2.33	0.52	0.36	0.73	0.86	0.65	0.05	58.93	4.59	4.22	7.25	0.53	0.43	7.59	1.17	0.46	0.87	4.59	1.51	0.33	0.2	0.06	0.6	0.67	0.58	0.31	2.62
CNTF	0.19	0.18	1.08	0.08	0.49	0.33	1.83	1.36	1.28	0.8	1.22	2.15	0.28	4.44	1.58	0.48	3.44	0.24	0.69	0.56	0.59	3.92	0.28	0.34	0.14	0.28	0.12	1.56	0.61	0.48	0.17	0.29	0.18	0.33	0.92	1.02	0.61	0.26	2.89	0.34	0.46	0.22	0.04	0.04	0.63	0.18	0.43	0.22	0.31
CNTFR	40.24	47.4	40.64	38.02	38.23	68.2	61.33	23.3	27	41.66	10.1	13.06	69.07	10.1	7.8	9.97	12.4	43.96	76.83	24.49	15.31	20.26	26.94	53.07	66.29	45.66	39.06	45.56	34.62	3.31	14.9	47.2	14.01	32.37	39.78	1.21	4.07	36.74	35.85	102.45	72.58	46.73	25.33	72.28	11.9	35.84	23.78	18.39	64.78
CREBBP	5.51	7.62	9.07	5.84	11.68	12.04	26.94	7.82	12.43	15.73	4.67	7.17	13.41	13.06	13.51	7.34	22.54	12	10.06	33.04	15.5	21.12	7.29	11.64	6.96	8.45	11.4	21.57	6.53	8.79	8.2	13.17	9.29	6.62	10.66	5.15	5.33	11.74	9.28	3.55	9.68	6.14	4.83	9.16	10.6	6.29	15.93	5.06	11.88
CSF2RA	5.32	2.46	4.89	4.89	2.9	2.48	5.4	2.97	4.85	7.17	14.56	11.41	0.95	7.48	1.85	8.83	6.8	2.65	6.69	3.33	3.03	7.56	6.92	1.56	6.63	4.36	11.57	2.53	8.95	1.33	8.47	1.94	1.43	2.77	4.63	8.94	7.26	13.3	3.94	6.04	4.74	4.97	10.01	3.85	8.32	10.32	3.3	12.36	9.34
CSF2RB	0.49	0.13	0.93	0.44	0.63	0.15	0.87	0.79	0.71	0.66	1.31	0.85	0.1	0.93	0.73	2.52	2.55	0.05	0.35	0.84	2.31	3.88	0.78	0.86	0.23	0.24	0.4	0.14	0.2	0.92	1.32	0.25	0.2	0.12	0.23	0.72	0.92	0.28	0.53	0.09	0.39	0.3	0.08	0.17	0.72	1.36	0.49	0.42	0.38
CSF3	0	0.16	0.14	0.14	0.02	0.08	0	0.17	0	0.03	0.14	0.05	0.03	0	0.92	0.17	0.03	0.18	0	0.1	1.53	0.04	0.03	0.3	0.03	0.09	0.08	0.04	0	0.87	0.03	0	0	0.23	0.12	0.09	0.27	2.92	0	0.03	0	3.58	0.09	0.03	0.08	0.12	0	0.22	0.1
CSF3R	16.53	4.61	7.99	19.3	7.6	2.25	11.61	18.17	9.98	13.24	48.5	12.88	2	16.1	9.83	30.43	15.37	2.8	14.6	6.55	15.32	29.63	16.83	5.68	8.15	11.89	17.75	5.46	16.25	8.02	49.34	7.53	2.98	6.05	8.83	14.62	22.16	9.37	15.36	11.44	10.4	7.52	7.02	5.21	21.47	41.72	7.91	16.17	13.43
CTF1	2.85	1.04	2.17	4.47	1.78	0.67	1.95	3.94	2.85	0.84	4.38	1.51	0.78	2.62	3.99	6.01	0.31	0.45	10.27	0.49	0.9	3.52	1.27	0.51	1.67	0.43	4.55	0.32	2.24	4.41	4.59	6.09	4.14	1.57	1	0.51	5.71	1.09	1.42	4.22	0.78	2.71	1.89	1.21	2.77	2.24	1.38	0.93	10.04
EP300	2.54	3.94	4.44	2.56	8.2	6.72	17.41	4.8	9.1	9.74	1.47	3.42	9.89	8.38	11.72	1.63	12.96	4.75	5.36	20.09	5.82	19.46	1.57	7.69	2.33	2.48	1.2	9.68	3.15	9.13	3.27	2.38	3.38	3.31	5.98	3.23	0.9	1.03	4.33	0.94	5.81	1.75	1.24	6.65	5.72	1.19	7.75	1.58	2.74
EPO	0.22	0.14	0.32	0.61	0.08	0.09	0.04	0.33	0	0.16	0.16	0.07	0.2	0.03	0.24	0.79	0.15	0.45	0.27	0.08	0.48	0.32	1.05	0.16	0.27	1.08	0.49	0.21	0.33	0.17	1.41	1.21	0.81	0.18	0.25	0.14	0.53	0.92	0.35	0.29	0.07	0.33	0.52	0.5	0.18	0.11	0.11	0.39	0.31
EPOR	9.08	22.73	11.5	8.56	3.25	13.22	5.26	4.05	9.19	4.53	11.06	5.2	21.68	3.11	3.45	18.1	9.45	12.26	6.2	2.25	8.17	7.97	9.75	4.24	4.65	7.68	6.77	2.19	11.34	13.39	7.61	3.5	25.23	5.44	7.77	10.29	8.3	3.36	8.82	5.74	26.41	7.76	3.75	21.59	5.67	7.4	4.59	5.62	4.71
GHR	0.36	0.29	0.44	0.45	0.6	0.38	0.72	0.06	0.56	0.66	0.17	0.83	0.12	0.44	0.4	0.85	0.5	0.49	0.69	0.76	0.04	0.9	0.6	0.65	0.89	0.72	0.63	1.26	0.22	0.31	0.2	0.19	0.18	0.54	1.05	0.8	0.8	0.12	0.43	0.07	0.57	0.34	0.28	0.75	1.02	0.93	0.87	0.4	1.94
GRB2	31.57	14.99	49.69	23.4	68.82	36.24	68.63	44.16	49.52	44.92	22.71	38.13	42.98	72.67	65.68	16.4	83.66	19.37	34.11	47.51	63.51	72.18	20.81	51.96	18.52	15.33	11.03	38.89	27.04	49.31	31.11	22.48	20.48	32.31	33.9	24.64	17.02	7.81	33.15	10.15	22.57	23.79	15.52	29.62	24.21	27.9	45.85	15.92	17.06
IFNAR1	6.32	3.96	8.09	5.96	24.62	11.45	15.74	9.79	17.57	8.27	9.37	7.63	9.89	26.78	39.4	7.16	42	7.04	6.94	18.3	19.37	31.59	7.17	8.57	4.95	5.61	6.68	10.85	2.09	20.5	8.7	5.63	6.24	5.11	6.76	6.48	9.28	7.75	6.82	3.02	6.69	4.22	4.09	7.08	6	7.72	10.19	5.22	7.08
IFNAR2	6.72	6.95	8.67	7.55	5.08	7.3	10.55	14.12	12.58	11.13	11.49	8.37	13.84	13.22	14.6	12.07	25.54	7.34	10.11	16.14	12.13	15.61	12.38	8.65	10.01	10	13.33	15.28	5.7	10.16	10.96	3.57	9.87	2.86	7.32	4.87	11.76	9.5	11.13	5.2	8.41	3.59	4.4	8.59	5.55	8.28	7.91	9.77	8.06
IFNE	0	0.04	0.03	0.03	0.07	0.03	0.03	0	0.09	0.06	0	0.09	0	0.06	0.03	0.55	0.03	0.04	0.1	0	0	0	0	0	0.05	0	0	0.03	0.19	0	0.11	0	0	0.1	0.04	0.1	0	0	0.02	0.08	0.06	0.09	0	0.03	0.16	0.17	0.03	0.02	0
IFNGR1	23.87	23.64	37.09	20.71	39.39	39.12	37.49	28.32	53.56	58.07	32.94	99.58	16.1	64.84	42.99	18.78	42.6	32.12	42.29	31.65	30.64	56.94	22.1	22.07	33.47	14.71	21.4	23.18	30.69	38.31	52.82	23.33	16.06	22.41	29.56	46.55	12.91	14.87	19.52	16.55	20.78	19.77	13.91	25.65	34.34	47.57	41.44	33.43	45.22
IFNGR2	27.45	10.9	24.01	25.59	16.56	16.64	9.98	45.8	17.44	17.91	46.21	15.59	13.79	22.29	41.25	55.68	59.65	10.86	23.38	25.29	40.64	32.06	31.69	12.74	13.11	17.33	17.83	24.62	8.5	45.61	39.81	25.42	24.75	16.28	10.65	21.29	28.03	12.27	21.33	9.87	12.13	12.23	12.85	14.18	16.04	32.02	12.17	16.8	21.51
IFNLR1	0.29	0.18	0.58	0.51	0.42	0.22	1.25	0.45	0.99	1.05	0.55	1.95	0.05	1.28	0.61	1.66	0.59	0.13	1.69	1	0.73	1.24	0.2	0.42	0.46	0.28	0.35	0.64	0.4	0.85	0.63	1.5	0.34	0.63	0.41	0.7	0.19	0.25	0.2	0.79	0.23	0.25	0.16	0.28	0.29	0.91	0.46	0.45	1.48
IL10	0.35	0.04	0.79	0.2	0.04	0.05	0.15	1.51	0.05	0.32	1.8	0.08	0.05	0.23	0.43	0.7	2.06	0	0.06	0.2	0.89	4.58	0.46	1.22	0	0.07	0.2	0.11	0.31	1.23	1.14	0.03	0.03	0.05	0	0.82	0.58	0.14	0.72	0	0.09	0.23	0.02	0	0.66	0.36	0	0.11	0.06
IL10RA	3.12	0.84	3.32	2.52	2.51	0.91	1.55	8.38	3.04	4.16	16.63	6.7	0.96	4.19	2.22	12.33	15.11	0.8	1.89	3.07	8.14	22.04	4.63	5.08	1.41	2.7	2.88	1.85	0.93	6.55	5.38	1.15	0.92	1.16	1.41	5.92	6.95	2.14	5.41	0.88	2.29	1.66	0.78	0.91	4.25	6.23	2.8	3.06	2.18
IL10RB	9.16	9.57	11.54	10.59	4.39	6.5	9.24	20.25	8.15	12.68	14.04	7.44	9.68	9.5	13.24	13.08	15.85	7.28	11.56	9.08	16.12	16.54	17.38	5.93	7.38	9.45	9.61	17.19	4.15	13.34	14.18	12.49	8.49	4.13	7.15	5.06	8.15	6.35	12.3	4.36	7.64	5.54	3.65	6.02	6.21	9.6	5.32	8.46	30.57
IL11	1.29	1.62	0.22	1.15	0.59	1.12	0.32	3.06	0.28	0.1	0.5	0.04	1.17	2.65	1.47	1.78	1.57	0.85	0.94	0.08	1.78	0.79	0.36	0.59	0.42	0.85	0.3	0.9	0.82	23.57	1.14	1.72	0.62	0.5	0.45	0.13	0.11	0.44	1.84	0.53	0.91	1.34	0.85	0.71	0.22	0.65	0.33	0.66	0.22
IL11RA	24.9	20.72	25.21	29.7	7.47	52.4	15.14	39.03	16.22	13.62	27.79	7.77	22.76	5.23	9.93	19	52.54	25.54	45.53	5.33	17.74	13.82	27.76	38.33	26.96	18.89	28.7	21.85	16.75	7.65	14.35	6.8	20.29	13.52	18.43	7.22	23.9	41.67	18.6	85.42	30.41	25.04	18.42	74.13	14.87	14.8	13.51	20.63	54.95
IL12A	1.37	1.82	3.14	2.62	0.77	0.92	5.31	1.27	6.18	1.65	1.47	2.89	1.19	0.76	1.83	2.64	0.48	1.06	1.45	0.54	1.33	1.84	1.08	0.93	0.86	2.53	0.82	0.36	2.19	1.47	6.29	0.72	1.87	1.16	2.13	0.24	0.76	0.37	1.22	1	2.96	0.88	1.02	1.75	3.95	1.71	1.44	1.91	1.35
IL12RB1	0.79	0.17	1.42	1.32	0.82	0.41	1.1	1.37	0.92	1.56	2.42	1.41	0.18	2.07	1.12	3.58	1.58	0.28	1.31	1.06	1.65	2.76	1.2	0.84	0.89	0.79	0.83	0.47	1.06	1.11	1.41	0.57	0.58	0.51	0.61	1.4	1.94	0.81	1.43	0.47	0.29	1.11	0.63	0.99	1.63	3.15	1.01	1.24	0.37
IL12RB2	0.48	0.3	0.03	0.15	2.09	0.09	0.14	0.08	0.83	0.09	0	0.12	0	0.4	0.2	0.07	0.01	0.31	0.07	0.1	0.03	0.13	0.02	0.03	0.04	0.57	0.39	0.08	0.02	0.03	0.08	0.55	0.08	0.76	0.27	0.07	0.01	0.09	0.1	0.09	0	0.23	0.77	0.1	0.21	0.12	0.39	0.07	0.06
IL13	0.36	0.13	0.35	0.89	0.09	0.31	0.15	0.3	0	0.15	0.24	0.37	0.17	0.19	0.23	0.53	0	0.22	0.31	0.05	0.54	0.07	0.69	0.25	0.31	0.33	0.26	0.52	0.11	0.06	0.07	0.47	0.59	0.25	0.23	2.26	0.35	0.3	0.48	0.29	0.08	0.19	0.17	0.22	0.33	0.59	0.35	0.47	0.19
IL13RA1	6.37	3.06	6.58	8.45	10.95	3.61	10.67	11.42	13.17	10.44	15.24	25.44	1.46	27.41	25.3	21.25	25.36	4.95	11.73	9.16	36.79	34.21	10.73	3.63	4.97	3.92	9.3	11.04	7.35	21.12	8.02	14.02	4.75	5.45	6.35	10.05	16.5	4.06	12.78	7.12	5.48	5.8	4.08	3.62	11.17	14.02	5.05	8.31	11.08
IL13RA2	1.14	0.66	1.23	7.9	1.45	0.24	0.24	35.19	1.36	0.73	0.63	0.92	10.82	0.32	7.47	41.98	1.15	0	30.27	13.97	21.24	12.97	10.03	0	0.27	7.8	2.78	0.79	0.11	19.78	1.2	17.74	48.2	1.28	0.14	4.95	3.78	0.48	0.34	1.11	6.84	1.4	1.52	0.91	0.06	0.49	1.19	0.89	8.37
IL15	0.78	0.19	0.79	2.14	0.41	0.22	0.22	1.9	0.36	0.41	3.31	1.1	0.28	0.51	1.23	6.94	1.28	0.51	0.42	0.15	2.21	6.58	0.65	0.26	0.08	0.97	1.36	0.78	0.41	2.84	1.5	2.99	0.27	0.52	0.19	1.96	4.33	0.6	1.27	1.19	0.15	0.9	0.24	0.54	1.47	1.71	0.31	0.88	3.18
IL15RA	1.28	0.33	2.08	2.04	1.03	0.78	0.99	6	0.86	2.05	3.97	4.46	0.36	3.8	2.62	7.97	2.05	0.66	1.07	1.52	7.12	3.34	4.32	0.55	0.74	1.68	3.02	3.02	0.9	2.54	3.12	0.95	2.26	1.01	0.54	1.93	3.35	0.9	7.67	1.22	0.56	1.7	0.46	0.69	3.63	3.85	0.94	2.11	0.58
IL20RA	0.65	0.29	0.23	1.9	0.84	0.15	0.45	0.1	2.25	0.44	1.2	0.39	0.04	0.3	0.4	0.78	0.74	0.67	3.55	0.03	0.49	0.23	0.06	0.09	0.18	0.02	0.4	0	0.25	1.06	0.01	1.92	0.52	0.54	0.69	0.03	0.49	0.24	0.02	4.71	0.04	0.52	0.92	0.6	0.59	0.1	0.51	0.19	0.12
IL20RB	0.42	1.24	0.65	0.92	0.13	1.11	0.52	0.54	0.19	0.24	0.6	0.57	0.76	0.54	0.23	1.99	0.35	0.34	0.21	0.76	0.9	0.67	1.17	0.42	1	1.05	0.98	1.3	0.46	2.02	0.5	0.82	0.9	0.21	0.32	1.39	1.04	2.81	0.85	0.47	0.51	0.53	0.66	0.75	0.29	1.56	0.59	0.79	0.68
IL21R	0.57	0.53	0.32	0.97	0.13	0.52	0.09	0.19	0.12	0.31	0.38	0.37	0.56	1.67	1.12	5.52	0.94	0.57	0.21	0.36	5.98	1.3	0.66	0.63	0	0.32	0.23	0.25	0.3	1.06	0.35	0.63	0.08	0.05	0.15	0.51	7.94	0.75	3.36	0.03	1.77	0.39	0.57	1.71	0.55	7.17	0.27	0.24	0.35
IL22RA1	0.02	0.02	0.08	0.15	0	0.03	0	0	0.03	0.01	0.11	0.04	0	0.04	0.03	1.06	0.08	0	0.05	0	0.24	0.26	0	0	0	0	0.01	0.01	0.03	0.01	0.01	0.21	0.06	0.02	0	0.01	0.01	0	0.03	0.04	0	0.03	0.03	0	0.01	0.09	0	0.07	0.05
IL23A	0.57	0.81	0.26	0.69	0.38	0.22	0.21	1.16	0.14	0.13	0.75	0.51	0.31	0.32	0.56	0.94	0.46	0.17	0.26	0.25	0.29	0.44	0.99	0.04	0.24	0.37	0.14	0.14	0.4	0.32	0.3	0.46	0.28	0.24	0.11	0.63	0.48	0.05	0.14	0.31	1.26	0.14	0.11	0.6	0.45	0.33	0.2	0.5	0.16
IL24	0.1	0.03	0.41	0	0	0	0.04	0.51	0	0.16	0.44	0.12	0.14	0.05	0.74	0.78	0.24	0	0.15	0.18	0.17	0.32	0.6	0.07	0.09	0.08	0.09	0.17	0.03	0.57	0.75	0.09	0.31	0	0	0.15	0.41	0.18	0.12	0	0.05	0.09	0.14	0.05	0.04	0.08	0.21	0.08	0.05
IL2RA	0	0	0.55	0.01	0	0.03	0.11	3.27	0	0.15	0.63	0.06	0.01	0	0.39	2.99	1.57	0.07	0.04	0	2.25	0.23	0.2	0.28	0	0.04	0.21	0.05	0	1.62	0.37	0.04	0.35	0	0	0.52	2.21	0.18	0.14	0.03	0.05	0.07	0.02	0	0	0.18	0	0.05	0.01
IL2RB	0.2	0.05	0.6	0.11	0.14	0.09	0.69	0.42	0.21	0.1	1.25	0.07	0.06	0.16	0.66	2.28	1.19	0.02	0.1	0.65	0.94	2.32	0.9	0.07	0.07	0.17	0.14	0.33	0.13	0.47	0.52	0.09	0.08	0.03	0	0.17	1.22	0.02	0.38	0.01	0.09	0.03	0.01	0.04	0.23	0.21	0.17	0.04	0.1
IL2RG	1.3	0.67	2.39	2.92	0.66	1.83	0.41	4.69	1.64	1.79	15.61	1.49	0.54	0.8	0.96	20.56	3.69	0.28	1.81	0.67	3.78	9.99	3.71	1.15	0.77	2.43	2.61	0.68	1.4	1.94	3.88	1.35	1.16	0.3	0.28	3.01	8.95	1.73	3.22	1.49	0.71	0.66	0.6	0.59	3.37	10.01	1.39	2.77	2.4
IL3RA	0.91	0.44	1.42	0.88	0.59	0.62	0.65	1.54	0.99	0.78	1.57	1.63	0.86	1.05	1.76	1.75	1.85	0.54	0.82	0.97	0.68	0.62	3.87	0.62	1.26	1.23	3.15	0.3	1.02	0.56	3.32	0.71	1.29	0.82	0.66	1.44	5.78	3.49	1.35	0.98	0.68	1.22	1.66	0.49	1.82	1.29	0.89	1.86	1.54
IL4R	5.71	1.65	10.1	4.61	3.51	6.15	4.98	9.2	4.74	3.76	9.43	10.14	2.13	12.06	10.28	14.42	11.15	4.08	6.15	4.05	17.46	11.63	8.62	3.48	2.45	3.39	7.05	3.5	3.18	11.27	11.26	2.74	4.43	4.33	3.07	7.3	14.55	4.26	9.41	3.4	14.78	4.36	3.06	4.28	4.54	16.22	5.23	5.62	5.34
IL5	0.16	0.07	0.17	0.35	0.1	0.11	0	0.06	0.07	0.06	0.12	0.38	0.16	0.12	0	0.07	0.24	0.15	0.14	0.04	0.16	0.37	0	0.11	0.05	0.12	0.25	0.07	0.07	0	0.28	0	0	0	0.07	0.26	0	0.99	0	0	0.13	0	0.05	0	0.11	0.2	0	0.05	0
IL6	0.53	0.27	0.61	0.4	0.07	0	0.43	2.15	0.03	0.05	0.71	0.05	0	0.47	3.78	2.82	0.66	0	0.18	0.55	4.67	5.53	1.4	0.23	0	0.1	0.29	0.24	0.08	30.53	0.71	0.67	0.49	1.22	0	0.53	4.64	0.22	4.29	0.15	0.28	6.59	0.31	0.33	0	1.85	0.12	0.94	0.08
IL6R	2.35	0.82	2.48	1.96	2.78	1.92	4.71	2.73	3.14	3.69	5.03	3.32	0.64	11.69	3.4	3.21	4.38	1	2.82	3.39	6.31	6.43	1.92	1.68	1.15	1.12	1.62	0.97	1.12	4.83	3.59	0.86	1.55	1.83	1.33	1.49	2.01	0.62	3.21	3.93	3.26	1.45	0.69	1.72	3.27	3.44	1.4	1.25	1.55
IL6ST	12.86	19.17	8.76	13.16	37.2	22.51	28.77	16.39	27.65	25.04	7.86	38.14	18.92	35.11	36.3	12.95	31.9	17.36	12.09	32.95	23.59	56.9	8.3	10.27	6.98	7.32	7.79	13.21	10.31	32.9	13.23	5.65	13.75	13.81	14.8	22	6.96	5.48	10.89	10.18	22.18	9.39	4.39	11.27	15.5	10.88	14.34	11.19	14.3
IL7	0.14	0.03	0.5	0.66	0.21	1.95	0.62	1.31	0.32	0.27	0.12	0.24	0.19	0.89	4.13	0.82	1.8	0.08	0.68	0.69	3.64	2.31	0.27	0.1	0	0.07	0.11	0.57	0.35	2.15	0.3	0.47	0.38	0.09	0.22	0.19	0.65	0	0.45	0.15	0.06	0.04	0	0.11	0.39	0.21	0.58	0.05	0.22
IL7R	0.08	0.03	0.31	0.18	0.16	0.19	0.28	2.26	0.21	0.39	0.77	0.11	0.12	0.38	0.77	0.82	0.84	0.13	0.13	0.33	3.24	1.5	0.05	0.05	0	0.11	0.14	0.29	0.07	1.42	0.51	0.06	0.1	0.13	0.13	0.21	0.44	0.05	0.22	0.02	0.03	0.04	0.01	0.02	0.08	0.23	0.13	0.11	0.1
IL9R	0.03	0.01	0.11	0.05	0.03	0.02	0.03	0.03	0	0.05	0.16	0.03	0.02	0.04	0.05	0.13	0.08	0.01	0.09	0.03	0.16	0.06	0.07	0.07	0.02	0.06	0.03	0.15	0.06	0.03	0.05	0.19	0.03	0.03	0.01	0	0.14	0.06	0.01	0.04	0.01	0.05	0.02	0.03	0	0.04	0.06	0.06	0.06
IRF9	48.77	68.24	54.95	322.22	33.44	58.57	55.99	109.38	99.22	105.66	87.93	79.12	40.6	129.64	59.12	166.17	91.2	35.83	42.88	37.68	84.53	228.78	76.14	43.05	30.57	184.24	51.08	60.96	48.17	93.96	79.69	129.54	95.25	31.79	52.22	73.54	88.67	33.72	129.74	51.6	81.17	43.46	25.08	59.34	88.29	188.32	48.56	42.43	142.13
JAK1	9.52	9.84	30.2	12.59	23.69	14.44	34.68	9.61	23.19	35.78	13.53	35.18	23.48	46.22	32.14	14.02	22.34	13.73	18.55	33.58	30.21	40.62	18.97	21.34	10.52	12.26	14.97	44.57	16.68	19.79	19.74	12.45	18.62	13.87	31.42	27.07	15.04	9.06	20.77	10.48	9.58	7.62	8.19	21.64	23.31	25.67	19.07	14.91	16.54
JAK2	1.93	2.64	1.73	2.61	5.22	4.93	4.23	1.41	3.47	3.34	1.57	4.84	2.76	3.57	2.7	3.61	5.33	2.8	3.07	3.81	2.95	9.07	1.42	2.35	1.08	1.27	1.19	3.13	1.59	2.86	1.44	1.08	1.24	2.97	1.6	2.65	1.22	0.85	1.9	1	2.8	1.67	0.58	1.98	2.43	3.08	3.13	1.29	2.31
JAK3	3.03	0.8	1.52	2.12	2.18	0.94	0.6	1.74	0.98	0.4	2.7	0.57	0.12	3.86	1.88	13.35	4.03	0.28	1.02	0.93	5.87	5.76	2.92	1.61	0.43	1.49	1.74	0.87	0.63	4.06	1.33	0.61	2.22	1.44	0.59	2.45	11.92	0.9	3.84	1.42	0.44	2.76	1.78	0.75	0.84	15.04	0.92	1.17	0.57
LEP	0.02	0.03	0.05	0	0.01	0.01	0.04	0.19	0	0	0.05	0.01	0	0.01	0.04	0	0.03	0	0	0.02	0.05	0.04	0	0.02	0.01	0	0	0.01	0	0.14	0.02	0.02	0.01	0.01	0.01	0.02	0.05	0	0.03	0	0	0	0	0	0.02	0.05	0.02	0	0
LEPR	1.16	0.81	0.89	1.25	2.95	1.6	1.51	0.5	3.06	1.84	0.75	4.47	0.61	2.46	1.73	0.71	1.82	1.6	1.03	1.94	1.81	6.28	0.65	1.15	0.58	0.45	1.66	0.89	0.59	1.19	0.81	0.43	0.8	1.47	0.82	1.52	0.69	0.77	0.76	0.77	0.56	1.15	0.48	0.71	1	1.22	1.25	0.65	1.26
LIF	0.19	0.16	0.46	0.93	0.02	0.47	0.27	5.54	0.37	0.59	0.93	0.53	0.08	0.49	31.82	4.36	16.19	0.01	0.41	1.69	26.14	4.23	0.75	0.27	0.22	0.47	0.17	0.69	0.03	235.23	2.63	0.42	1.38	0.08	0.07	0.5	1.96	0.23	0.78	0.36	0.24	0.26	0.09	0.11	0.72	0.25	0.06	0.29	0.12
LIFR	3.59	7.03	9.19	5.81	13.38	27.15	27.24	5.91	15.28	23.93	2.75	35.02	7.65	18.6	11.3	5.53	5.83	14.23	32.51	21.09	6.53	12.22	2.7	14.47	15.8	4.98	10.5	14.68	6.49	7.48	8.29	6.21	18.13	7.63	37.81	39.3	3.38	6.72	5.51	18.96	22.27	3.38	4.71	17.43	14.16	13.75	15.46	11.02	12.89
MPL	0.1	0	0.06	0.09	0.12	0	0.08	0.02	0.02	0	0	0.07	0	0.08	0.08	0.03	0	0.06	0.07	0.04	0.02	0.04	0	0.08	0.02	0	0	0	0.05	0	0.02	0.02	0	0.33	0.03	0	0	0	0	0.13	0	0.07	0	0	0.02	0	0	0	0.05
MYC	4.99	6.78	10.77	2.74	1.2	16.95	31.76	23.02	11.24	45.63	4.14	12.16	39.68	19	18.5	2.62	34.77	17.08	6.88	35.96	19.5	7.53	14.35	9.78	38.64	37.63	8.67	38.96	9.12	74.51	15.96	4.37	11.2	1.26	8.36	6.06	4.06	3.34	47.02	2.73	21.38	5.17	2.74	19	19.25	12.28	30.13	8.71	4.57
OSM	3.4	0.24	1.81	1.87	0.16	0.55	0.63	4.97	0.32	0.2	4.71	1.59	0.27	0.84	1.54	1.07	9.68	0.36	0.13	0.26	3.9	13.61	6.46	1.75	1.38	1.82	1.95	0.91	0.4	16.93	6.78	0.31	0.29	0.6	0.08	3.68	3.43	0.55	12.59	0.24	0.49	2.23	0.54	0.25	0.6	1.47	0.97	0.47	0.57
OSMR	1.58	0.42	3.86	1.8	1.56	1.93	2.64	8.45	2.69	1.29	2.67	5.63	0.41	9.97	16.16	8.43	13.5	0.97	6.01	1.37	1.51	15.23	0.47	0.6	0.24	0.2	1.93	2.32	0.52	34.27	4.35	1.21	5.31	0.67	0.48	3.55	5.84	0.49	1.73	0.93	0.19	0.79	0.26	0.69	1.03	0.96	0.99	0.83	1.39
PIAS1	2.05	5	3.88	3.58	12.67	5.1	11.63	2.35	7.84	7.98	4.48	5.97	3.12	8.95	7.24	3.15	11.55	4.62	4.46	20.75	5.8	10.42	3.53	6.03	2.4	2.41	2.66	8.41	3.1	7.2	2.99	2.56	2.84	3.49	5.79	4.52	2.16	4.56	1.89	1.88	5.9	1.98	1.62	2.07	4.41	4.08	5.82	2.32	5.74
PIAS2	5.25	6.77	4.9	4.62	11.52	5.98	10.41	5.73	9.04	9.37	2.8	6.28	6.83	7.31	11.01	4.87	7.42	7.09	6.32	11.45	7.91	9.42	3.82	5.96	3.34	4.47	3	9.83	3.03	7.49	3.91	9.41	5.37	6.5	8.07	3.41	2.02	2.19	4.98	2.24	8.4	3.73	2.9	4.46	4.4	3.36	6.9	3.68	6.9
PIAS3	8.28	6.42	16.35	10.59	10	12.23	16.56	11.65	14.74	10.5	4.18	10.07	12.8	12.92	13.72	12.48	14.83	7.66	12.1	20.51	23.73	34.88	4.49	12.94	3.97	6.41	4.83	11.44	6.86	17.12	11.16	8.68	14.45	9.44	9.42	10.97	4.21	1.65	9.77	6.96	12.72	6.72	2.14	8.84	14.05	6.47	9.81	3.95	13.51
PIAS4	14.84	13.17	16.87	16.74	12.67	11.8	20.23	18.79	13.49	10.18	18.12	13.65	19.02	21.39	25.21	15.42	27.75	14.23	18.36	15.29	38.7	19.06	22.58	15.36	13.6	29.08	21.88	22.66	10.8	26.15	28	21.69	29.38	11.34	10.1	8.46	16.63	14.46	18.47	14.99	18.47	11.25	9.9	14.61	11.64	14.82	21.34	16.54	17.87
PIK3CA	2.09	2.34	2.36	1.36	8.39	4.19	9.25	4.21	4.59	7.79	1.51	4.15	3.73	8.03	7.18	1.39	10.75	3.41	3.12	9.6	6.89	11.06	1.97	3.7	2.26	1.77	1.44	9.83	1.54	6.24	2.75	2.94	4.24	2.49	4.67	3.61	1.33	1.28	2.22	1.23	2.53	1.55	1.27	2.54	2.72	2.04	3.53	1.91	2.47
PIK3CB	9.07	6.91	9.51	5.21	36.13	10.62	21.74	4.32	19.9	11.42	3.74	14.58	6.28	16.02	13.43	6.44	14.37	8.73	8.81	8.11	13.09	15.59	5.25	15.53	7.11	6.95	4	10.88	4.48	11.59	3.85	7.03	4.46	13.7	13.71	8.84	3.74	3.8	8	3.92	13.17	6.86	5.9	7.07	7.32	5.91	12.97	4.63	11.32
PIK3CD	5.94	1.09	4.2	4.79	6.85	1.34	2.33	3.06	4.74	1.81	9.12	1.7	0.54	4.72	3.52	9.22	7.24	0.79	1.6	1.47	9.15	12.98	3.98	2.24	1.17	2.38	3.71	0.93	1.44	4.56	5	2.76	2.05	3.89	1.6	1.78	7.42	1.69	4.47	1.98	1.28	4.73	3.23	2.46	3.87	7.91	2.73	1.76	1.4
PIK3CG	0.07	0.04	0.56	0.08	0.89	0.08	0.81	0.21	0.83	0.7	0.18	0.27	0.08	0.9	0.94	0.27	1.81	0.02	0.17	1.21	1.35	2.26	0.3	0.27	0.11	0.04	0.08	0.37	0.14	0.42	0.22	0.01	0.05	0.17	0.09	0.2	0.69	0.17	0.09	0.02	0.29	0.07	0.06	0.05	0.3	0.33	0.21	0.27	0.09
PIK3R1	14.91	21.77	7.46	8.91	56.53	81.96	53.89	14.39	50.72	64.97	4.34	16.45	40.81	17.17	25.96	5.3	14.79	49.36	25.51	47.24	10.33	31.12	5.03	21.39	17.97	6.62	4.21	33.33	14.94	4.71	14.1	13.14	19.2	27.52	44	12.92	2.58	2.92	14.82	6.02	38.13	11.28	6.86	23.49	20.13	6.75	40.76	11.64	9.25
PIK3R3	4.66	3.27	6.36	6.25	12.11	4.77	9.45	4.8	6.74	10.45	2.55	7.07	3.64	3.57	7.82	5.27	5.73	2.27	6.72	22.99	3.42	14.66	5.12	4.79	3.17	5.14	4.01	11.2	3.07	1.99	5.33	12.36	10.07	3.57	3.95	3.86	2.58	2.8	5.1	3.42	2.5	4.03	2.93	3.7	4.05	3.53	8.6	3.35	3.48
PIK3R5	1.38	0.52	2.49	2.14	2.45	0.97	1.92	4.42	2.64	3.67	7.91	5.01	0.33	4.01	2.43	5.27	6.69	0.61	3.28	2	4.2	10.94	2.08	1.71	1.09	1.11	1.81	1.54	1.55	2.63	4.54	1.53	1.08	1.27	2.33	3.78	2.18	1.23	2.78	0.75	2.17	1.2	0.66	1.11	2.98	4.3	2.08	1.67	3.52
PIM1	9.43	3.92	6.5	8.02	4.29	6.78	7.93	13.2	5.13	7.58	11.35	5.05	5.04	18.05	22.11	17	12.04	2.92	7.78	7.94	32.46	15.8	11.71	10.38	2.25	13.65	6.68	13.22	2.67	51.77	9.1	15.73	3.6	2.84	3.15	5.46	17.21	5.02	16.59	4.36	3.76	5.04	2.25	5.01	3.81	22.84	5.58	4.29	6.14
PRLR	0.03	0.03	0.05	0.01	0.34	0.02	0.03	0.04	0.08	0.06	0.03	0.05	0.03	0.01	0.03	0.14	0.18	0.01	0.03	0.14	0.06	0.21	0.1	0	0	0.02	0.02	0.03	0.12	0.03	0.03	0.06	0	0.1	0.01	0.02	0.06	0.03	0.05	0.02	0.01	0.06	0.02	0.02	0	0.22	0.02	0.04	0.01
PTPN11	19.73	27.35	34.02	24.88	52.01	35.08	68.96	15.55	50.15	59.49	12.79	66.22	33.47	67.86	67.26	12.3	38.26	33.63	20.34	42.68	38.09	61.96	13.57	44.17	16.44	11.52	12.08	41.02	61.17	30.85	23.16	17.59	29.2	26.53	76.54	43.99	9.6	12.44	16.83	11.38	50.16	15.03	11.14	20.23	59.02	11.86	32.1	18.07	20.27
PTPN6	25.05	8.63	32.33	31.93	4.08	5.5	6.35	28.13	9.21	12.17	116.01	19.73	5.99	19.77	12.78	92.98	29.57	7.58	22.32	7.88	34.89	20.69	70.02	12.06	26.26	56.99	52.69	9.87	27.16	29.46	56.01	18.65	15.85	10.94	10.32	31.58	100.6	32.86	57.51	17.87	12.87	27.28	20.4	11.27	30.86	109.22	12.37	33.36	19.68
SOCS1	1.27	1.11	0.88	3.49	0.21	0.56	0.69	3.26	0.98	1.74	5.02	3.17	0.18	3.51	4.67	11.27	0.62	1.04	4.76	0.26	5.94	3.32	2.25	0.67	1.43	2.88	1.53	0.38	2.4	4.43	7.06	7.14	8.29	0.62	0.73	2.81	5.18	1.77	3.84	4.11	1.3	0.81	1.93	3.04	2.51	5.42	0.56	1.12	1.94
SOCS2	2.66	0.74	6.01	4.38	5.06	3.16	2.02	116.31	4.68	4.54	3.67	13.26	1.25	26.79	68.42	30.31	12.03	2.35	18.11	3.19	19.92	24.93	5.92	2.29	3.16	2.12	4.37	6.76	2.07	13.14	8.65	22.71	59.03	3.52	5.19	30.22	5.51	2.72	2.67	6.58	0.71	5.53	1.5	1.72	4.54	3.91	2.96	3.46	10.48
SOCS3	5.21	2.09	5.28	9.12	0.66	1.41	4.03	61.39	1.26	0.81	6.86	8.54	1.64	103.99	73.22	34.73	75.25	0.41	1.71	6.16	75.59	49.98	14.57	2.16	0.44	1.66	2.47	4.56	0.4	292.72	15.67	1.82	3.79	4.05	0.68	7.33	26.78	1.22	9.79	0.79	2.44	7.45	0.67	1.2	1.19	6.74	1.36	1.74	1.26
SOCS4	2.23	2.28	3.71	2.97	3.71	4.25	6.89	4.45	4.32	6.29	1.94	7.06	2.76	8.04	11.31	4.17	8.34	3.49	2.04	14.68	7.35	8.75	3.22	4.69	2.53	2.64	1.93	4.6	2.45	9.73	3.75	5.97	4.36	1.68	5.89	9.28	2.23	1.51	2.56	1.68	2.77	1.26	1.15	2.39	4.32	1.66	4.63	2.94	6.45
SOCS5	4	2.94	3.86	2.28	7.12	4.79	5.8	3.56	6.08	4.05	2.43	4.87	3.22	4.28	5.94	2.3	8.06	3.2	3.47	7.85	4.5	7.81	2.49	3.05	1.86	1.93	1.94	3.47	1.59	9.36	2.35	3.24	3.9	4.48	3.21	3.02	2.01	2	1.94	1.98	3.03	2.65	1.93	2.27	2.09	1.89	3.32	2.11	3.21
SOCS7	0.43	1.31	2.82	0.19	18.47	2.73	15.83	1.65	7.48	3.16	0.23	2.31	3.46	7.17	11.13	0.2	13.27	1.33	2.36	9.72	7.03	16.79	0.27	8.63	0.95	0.5	0.31	4.89	16.17	2.07	0.64	1.83	0.32	1.11	5.53	4.43	0.83	0.82	1.11	0.22	3.6	0.4	0.3	0.45	2.62	0.4	8.51	0.74	0.88
SOS1	3.55	4.67	4.76	3.84	6.34	8.16	18.46	4.42	7.34	11.42	2.84	6.6	6.86	6.13	11.06	3.96	7.55	6.01	5.04	19.19	6.26	18.38	4.34	7.12	4.38	4.15	3.3	12.02	2.22	6.56	3.57	6.61	5.52	3.45	5.64	5.2	3.62	6.39	3.9	2.06	5.22	2.59	2.29	4.91	5.09	3.27	6.7	3.96	7.72
SOS2	4.58	5.39	6.97	4.47	7.32	10.86	12.46	6.52	11.53	15.39	5.75	11.36	5.61	11.86	10.59	3.8	10.79	9.73	2.87	17.03	9.2	13.9	5.74	8.02	6.25	3.91	2.86	10.92	5.05	8.41	5.6	6.83	5.15	4.28	8.55	6.66	2.81	3.38	5.71	2.62	5.1	3.09	2.5	5.36	8	4.86	9.51	5.28	7.57
SPRED1	7.54	3.82	6.24	7.92	11.81	12.06	7.94	5.44	14.28	8.45	5.48	6.31	4.35	6.64	34.76	6.09	25.37	12.4	6.8	10	10.82	15.46	4.84	3.58	1.72	3.01	2.97	7.23	3.76	15.15	9.4	2.31	6.3	8.56	3.12	3.95	5.51	2.54	4.06	3.78	4.7	4.94	2.92	4.61	3.63	4.04	5.84	2.17	11.21
SPRED2	9.19	5.24	7.3	9.43	12	15.3	9	5.61	8.91	5.73	3.88	7.97	3.77	9.48	29.1	9	33.5	15.78	12.72	16.89	18.67	20.07	4.39	3.22	0.96	4.35	4.58	8.86	3.51	24.6	7.93	4.56	15.67	11.64	4.8	7.37	3.38	2.57	4.6	3.85	5.99	7.48	4.59	5.56	4.09	3.81	5.55	2.02	9.15
SPRY1	5.15	3.26	20.59	11.67	4.22	5.07	2.8	6.47	4.1	2.94	4.32	6.23	3.75	8.48	45.25	12.9	103.3	1.97	11.63	9.97	19.42	14.41	6.05	1.46	1.46	0.69	2.45	8.67	1.49	77.98	15.14	1.63	23.23	3.25	2.27	6.54	4.13	3.01	1.76	2.06	4.64	2.5	1.37	1.28	1.16	2.27	4.21	1.69	13.01
SPRY2	18.01	7.79	15.04	30.74	13.89	16.94	16.18	12.58	16.71	17.46	16.14	15.4	7.18	31.73	52.14	20.99	78.72	7.76	49.19	15.47	36.48	35.45	10.44	12.14	7.51	8.84	10.03	21.55	4.93	69.32	42.71	8.48	100.22	10.74	11.15	11.91	11.63	4.58	13.3	14.55	20.82	14.7	7.15	7.62	10.98	12.31	13.82	4.67	41.7
SPRY3	0.16	0.25	0.24	0.24	0.36	0.47	0.55	0.22	0.47	0.23	0.17	0.23	0.23	0.17	0.24	0.29	1.09	0.28	0.2	0.97	0.68	0.46	0.19	0.28	0.1	0.15	0.19	0.54	0.09	0.15	0.16	1.39	0.25	0.26	0.16	0.2	0.29	0.23	0.25	0.16	0.14	0.17	0.14	0.31	0.15	0.24	0.36	0.21	0.35
SPRY4	4.15	0.89	7.21	12.47	3.69	1.88	1.6	3.91	2.81	0.46	2.86	0.91	0.88	1.5	25.78	13.26	55.18	5.17	6.02	6.79	11.65	38.91	5.18	0.69	0.27	0.36	1.72	1.16	0.32	40.35	9.1	0.46	11.79	2.99	0.68	2.93	5.94	0.66	0.89	3.34	0.57	1.79	0.7	0.82	0.55	0.46	1.25	0.92	0.6
STAM	8.29	6.9	6.59	4.38	13.22	8.14	10.16	4.7	12.31	12.07	6.12	13.56	6.92	10.91	6.12	2.61	7.96	7.3	2.17	17.9	4.77	11	5.06	5.9	3.81	3.42	3.6	16.84	4.54	6.68	1.85	5.27	3.08	9.37	6.63	9.66	2.82	2.68	4.62	2.74	6.9	4.62	3.41	5.4	8.68	5.02	9.78	4.17	5.31
STAM2	3.4	3.69	5.38	4.04	6.37	7.38	9.27	4.4	7.34	11.36	3.47	8.14	7.26	7.42	9.74	4.09	7.64	5.51	5.6	10.7	7.51	11.55	3.4	5.89	3.39	3.5	2.35	10.54	1.8	8.64	4.18	4.37	4.9	3.94	5.98	5.28	2.24	1.58	4.1	2.3	5.86	2.27	1.78	3.8	6.1	3.18	7.11	2.64	4.73
STAT1	8.98	4.65	17.85	37.41	20.89	9.73	18.36	25.18	27.76	36.9	17.4	14.28	10.02	44.91	37.56	26.42	45.06	9.04	17.02	27.73	26.04	130.02	15.07	10.99	5.7	29.22	8.23	18.23	5.14	51.47	17.81	38.22	25.27	9.46	12.56	17.97	11.99	5.47	22.32	5.49	11.45	7.39	4.56	7.79	15.34	43.53	16.24	5.61	14.4
STAT2	38.79	16.21	39.37	50.54	36.13	40.82	54.23	229.3	56.14	30.63	53.69	50.17	35	61.62	39.37	55.36	78.61	30.64	38.15	17.91	87.02	173.67	27.38	47.16	17.51	38.34	27.12	58.1	9.4	105.33	27.43	73.06	70.54	26.89	33.1	31.94	22.12	37.31	24.79	18.24	32.01	18.66	12.87	26.46	31.41	28.56	52.94	19.55	46.24
STAT3	13.13	17.22	33.73	17.65	18.03	23.18	38.65	47.68	30.41	30.41	19.32	33.4	26.09	63.91	83.55	37.84	89.21	16.41	37.83	35.11	74.26	82.42	21.84	31.99	14.11	15.9	11.75	37.68	10.46	60.17	29.48	19.89	23.78	11.08	20.91	24.72	20.68	7.93	30.29	11.56	24.31	9.6	7.38	13.53	22.41	17.98	22.38	13.91	30.99
STAT4	6.41	0.54	0.38	2.22	7.14	0.29	0.35	1.37	2.86	0.06	1.54	0.47	0.18	0.79	0.41	1.96	0.5	0.95	0.06	0.24	0.69	1.39	0.13	0.25	0.09	0.35	0.63	0.21	0.14	0.49	0.33	0.43	0.16	7.12	0.65	0.3	0.47	0.2	0.23	0.71	0.46	3.34	2.53	1.32	0.28	0.35	1.58	0.12	0.47
STAT5A	3.33	0.75	4.04	3.89	3.16	1.71	6.26	9.92	5.62	3.93	17.76	7.1	1.52	11.38	6.71	9.47	17.94	0.92	9.53	2.35	10.44	21.35	5.94	3.04	4.59	2.7	9.08	1.62	1.97	7.92	8.92	6.51	9.24	2.07	2.68	2.64	16.14	8.34	6.76	6.27	1.35	2.24	2.66	1.82	2.32	8.81	4.5	4.2	6.94
STAT5B	11.94	17.34	22.04	13.7	18.24	25.76	34.38	19.44	20.05	27.7	9.36	19.8	20.26	22.2	21.98	16.44	21.87	20.92	25.36	20.73	29.04	33.7	12.23	30.28	12.54	14.49	9.8	38.7	12.67	19.12	11.85	18.7	19.86	11.92	22.66	14.26	8.8	8.62	16.43	8.29	19.55	9.26	6.65	16.07	19.46	9.89	24.18	13.53	26.71
STAT6	12.96	6.37	13.84	14.09	14.61	6.56	8.29	13.56	18.62	5.85	15.31	11.68	2.3	9.02	20.48	40.55	19.09	5.2	15.16	4.59	12.32	24.99	13.46	7.99	2.67	6.28	12.61	3.86	3.97	14.62	15.72	6.62	4.3	14.51	6.46	13.66	24.06	11.2	9.75	7.08	5.87	12.92	8.03	9.96	9.17	13.56	10.82	8.76	7.89
TPO	0.11	0.01	0.34	0	0.04	0.1	0	0.03	0.08	0.01	0	0.06	0	0.07	0.01	0	0.02	0.01	0.01	0.19	0.01	0.08	0	0	0.07	0	0.27	0.01	0.08	0.11	0.05	0.01	0	0.35	0.01	0.03	0.26	0.02	0.22	0.03	0	0	0.15	0	0.01	0.17	0.02	0.14	0
TSLP	0.06	0.25	0.2	0.03	0.09	0.11	0.18	0.21	0.22	0.03	0.12	0.54	0	0.49	0.37	1.06	0.2	0.12	0.18	0.06	0.51	0.09	0.52	0.03	0.19	0.01	0.82	0.08	0.18	2.46	0.29	0.02	0.12	0.06	0	0.12	0.05	0.04	0.04	0.1	0.27	0.15	0.18	0.33	0.37	0.31	0.04	0.07	0.04
TYK2	166.2	172.11	176.49	277.77	38.55	144.3	90.58	245.82	82.93	67.14	288.71	70.78	211.67	75.63	78.23	424.62	150.53	145.56	229.87	46.99	181.57	108.53	339.63	135.7	164.81	492.73	284.63	218.02	125.62	170.2	458.69	281.55	730.24	75.96	93.21	175.14	284.05	259.01	376.15	263.66	174.59	165.67	187.66	231.39	112	366.25	165.46	214.53	257.16
[truncated: 362 more columns]
