# Supplementary material for: A novel NFAT1-IL6/JAK/STAT3 signaling pathway related nomogram predicts overall survival in gliomas
Source: Sci Rep. 2023 Jul 14;13:11401. doi: 10.1038/s41598-023-38629-1 (PMC10349126; doi:10.1038/s41598-023-38629-1)
Supplement: Supplementary file 1 — Supplementary Information 1. [file 41598_2023_38629_MOESM1_ESM.zip › ═╢╕σ▓╣│Σ▓─┴╧/2.Data of included in studies/CGGA.mRNAseq_693_clinical.xlsx]

## Sheet: 验证
ID	OS	Censor	Risk_Score	PRS_type	Histology	Grade	Gender	Age	Radio	Chemo	IDH_mutation	codel1p19q	MGMT	Subtype
CGGA_1002	305	1	0.366252	0	4	3	0	43	1	1	0	0	1	2
CGGA_1003	3817	0	0.379294	0	1	2	0	47	0	1	1	1	0	3
CGGA_1012	3679	1	0.608228	1	1	2	1	45	1	1	1	0	0	4
CGGA_1014	263	1	0.525234	0	2	2	1	42	0	1	0	0	0	1
CGGA_1017	768	1	-0.0634976	0	5	4	0	29	1	0	0	0	0	2
CGGA_1018	2527	1	0.129304	1	1	2	1	50	1	1	1	1	1	3
CGGA_103	1188	1	0.334536	0	4	3	1	56	1	0	1	0	0	3
CGGA_1036	806	1	1.05415	0	5	4	1	41	1	1	0	0	1	4
CGGA_1041	3593	0	0.236231	0	5	4	1	58	1	1	0	0	0	2
CGGA_1055	1611	1	0.502652	0	4	3	1	43	1	1	1	0	0	3
CGGA_1057	1549	1	0.641781	0	2	2	0	57	1	1	0	0	0	4
CGGA_1058	995	1	0.363756	1	2	2	1	34	1	1	1	0	0	2
CGGA_1065	3412	0	0.409241	0	1	2	0	48	1	1	1	1	0	3
CGGA_1066	723	1	0.56267	0	2	2	0	34	1	0	1	0	0	2
CGGA_107	2156	1	0.915335	1	4	3	0	38	0	0	0	0	0	1
CGGA_1075	398	1	0.746352	0	5	4	1	72	1	1	0	0	0	4
CGGA_108	366	1	1.04255	1	4	3	1	44	0	1	0	0	0	3
CGGA_1087	701	0	0.172312	0	1	2	0	36	0	1	1	1	0	3
CGGA_1097	1378	1	0.626024	0	2	2	1	30	1	1	0	0	1	1
CGGA_1103	585	1	0.656848	0	5	4	0	35	1	1	1	0	1	3
CGGA_1106	420	1	0.943919	0	5	4	1	37	1	0	0	0	1	4
CGGA_1108	684	1	1.08186	0	4	3	0	39	1	1	0	0	0	4
CGGA_1111	2696	1	0.796462	0	4	3	1	45	1	1	1	0	1	4
CGGA_112	1534	1	0.256409	0	2	2	1	17	1	1	1	0	0	3
CGGA_1121	3278	0	0.279446	1	4	3	0	29	1	1	1	0	1	3
CGGA_1126	784	1	0.43896	0	4	3	1	44	1	1	1	0	1	3
CGGA_1130	402	1	0.443364	1	5	4	0	23	1	0	1	0	1	2
CGGA_1131	3251	0	0.830068	0	4	3	0	46	1	1	1	0	1	3
CGGA_1132	3251	0	0.170157	1	3	3	0	33	1	1	1	1	1	2
CGGA_1134	59	1	0.76467	0	5	4	0	56	0	1	0	0	1	4
CGGA_1135	1244	1	0.726302	0	5	4	1	40	1	1	0	0	0	1
CGGA_1138	411	1	0.664266	0	5	4	1	54	1	1	0	0	0	3
CGGA_1142	1005	1	0.523294	0	5	4	1	60	1	1	0	0	0	1
CGGA_1144	2505	0	0.0654711	0	4	3	0	39	1	1	0	0	0	2
CGGA_1147	3215	0	0.186236	0	2	2	1	36	0	1	1	0	0	3
CGGA_1148	596	1	0.264339	0	2	2	1	37	1	1	1	0	0	4
CGGA_1152	3201	0	0.434659	0	2	2	1	13	0	1	0	0	0	4
CGGA_1155	1373	1	0.277258	0	4	3	1	43	1	1	1	1	1	3
CGGA_1156	3194	0	0.600154	0	2	2	0	41	1	1	1	0	1	3
CGGA_1157	727	1	0.227987	0	2	2	1	64	1	1	0	0	1	1
CGGA_1158	3188	0	0.239435	0	1	2	1	39	1	1	1	1	0	3
CGGA_1159	3181	0	0.226705	0	2	2	1	51	0	1	1	0	0	2
CGGA_1161	3180	0	0.147757	0	4	3	1	36	1	1	1	0	0	2
CGGA_1164	1022	1	0.22557	1	5	4	0	38	0	1	1	1	0	2
CGGA_1169	1765	1	0.286717	0	4	3	1	30	1	1	1	0	0	2
CGGA_1172	3131	0	0.448189	0	5	4	0	36	1	1	1	0	1	4
CGGA_1178	422	1	0.208184	1	4	3	1	41	1	1	1	0	0	3
CGGA_1181	318	0	0.368346	0	2	2	1	36	1	1	1	0	1	3
CGGA_1183	408	1	1.2391	0	4	3	0	25	1	1	0	0	0	1
CGGA_1184	156	1	0.2747	1	4	3	1	46	1	0	1	0	1	2
CGGA_1185	731	1	0.616657	1	4	3	0	50	1	1	0	0	0	1
CGGA_1191	3082	0	0.27282	0	3	3	1	53	0	1	1	1	1	3
CGGA_1192	3080	0	0.517889	0	2	2	0	43	1	1	1	0	1	4
CGGA_1195	476	1	0.325961	0	4	3	1	43	0	0	1	0	0	2
CGGA_1204	3056	0	0.203262	0	1	2	1	53	0	1	1	1	1	3
CGGA_1208	161	1	1.39708	1	5	4	1	38	1	1	0	0	0	4
CGGA_1211	3042	0	0.192817	0	1	2	1	40	0	0	1	1	0	2
CGGA_1212	2292	1	0.332703	0	4	3	1	31	1	1	1	0	1	3
CGGA_1223	682	1	0.616266	0	4	3	1	42	1	1	0	0	0	1
CGGA_1226	670	1	0.366992	0	2	2	0	33	1	1	0	0	0	2
CGGA_1232	2067	1	0.555518	0	4	3	1	39	1	1	1	0	1	3
CGGA_1235	3004	0	0.389432	0	3	3	0	32	0	0	1	0	1	2
CGGA_1236	191	1	0.240949	0	5	4	0	47	0	0	0	0	1	2
CGGA_1238	2996	0	0.696408	0	2	2	0	11	0	0	0	0	0	4
CGGA_1248	138	1	0.413137	1	5	4	1	54	1	1	0	0	0	2
CGGA_1255	118	1	1.30672	1	5	4	1	49	1	1	0	0	1	4
CGGA_1257	192	1	0.335442	1	5	4	1	59	1	1	0	0	0	2
CGGA_1260	177	1	0.391768	1	5	4	1	32	1	1	0	0	0	4
CGGA_1264	2929	0	0.416049	0	3	3	0	37	0	1	1	1	1	3
CGGA_1269	2923	0	0.415283	0	3	3	0	35	0	1	1	1	1	3
CGGA_1273	2438	0	0.48591	1	4	3	1	64	1	1	1	0	0	3
CGGA_1282	1116	1	0.563969	0	5	4	0	33	1	1	0	0	0	1
CGGA_1286	2906	0	0.178385	0	1	2	0	52	1	1	1	1	0	2
CGGA_1295	310	1	0.654532	1	4	3	1	40	1	1	1	0	1	4
CGGA_1300	1793	1	0.563494	0	4	3	1	35	1	1	1	0	1	2
CGGA_1305	2702	1	0.365527	0	4	3	1	43	1	1	1	0	1	3
CGGA_1311	1080	1	0.36149	1	3	3	0	29	1	1	1	1	1	3
CGGA_1318	1497	0	0.5823	0	2	2	1	39	1	0	1	0	1	4
CGGA_1319	2861	0	0.468797	0	3	3	0	42	1	1	0	0	1	3
CGGA_1321	702	1	0.7362	0	4	3	1	46	1	1	1	0	1	3
CGGA_1326	322	1	0.478965	0	5	4	1	45	1	0	1	0	0	1
CGGA_1334	146	1	0.530473	0	2	2	0	33	1	1	0	0	1	1
CGGA_1335	2839	0	0.316186	0	1	2	0	43	0	0	1	1	0	2
CGGA_1339	2832	0	0.0967629	0	1	2	1	41	0	1	1	1	0	3
CGGA_1345	2825	0	0.368146	0	1	2	1	56	1	1	1	1	1	4
CGGA_135	1924	1	1.06026	0	4	3	0	41	1	0	0	0	0	4
CGGA_1353	1022	1	0.757003	0	5	4	1	65	1	1	0	0	0	1
CGGA_1354	530	1	0.682433	0	5	4	0	40	1	1	0	0	1	1
CGGA_1356	948	1	0.0792744	1	4	3	1	52	1	1	1	0	1	2
CGGA_1359	343	1	0.690728	1	4	3	1	21	1	1	0	0	1	1
CGGA_1361	2804	0	0.0648009	0	1	2	1	40	1	1	1	0	1	2
CGGA_1362	2804	0	0.348386	0	4	3	0	64	1	1	0	0	0	2
CGGA_1369	360	0	0.368607	0	3	3	0	37	1	1	1	0	1	3
CGGA_1371	2791	0	0.655939	0	5	4	1	68	1	1	0	0	1	4
CGGA_1377	2780	0	0.339689	0	4	3	1	28	1	1	1	0	1	3
CGGA_1380	291	1	0.397979	0	5	4	1	46	1	1	0	0	1	2
CGGA_1382	284	1	0.673781	0	5	4	1	57	1	1	0	0	1	1
CGGA_1383	884	0	0.328282	1	4	3	0	47	1	0	1	1	1	3
CGGA_1387	90	1	0.762042	1	5	4	1	41	0	0	0	0	1	1
CGGA_1389	1669	1	0.195106	0	3	3	0	67	1	0	1	1	1	2
CGGA_139	694	1	-0.0546771	0	5	4	1	59	1	1	1	0	0	2
CGGA_1390	2050	0	0.325536	1	4	3	1	50	1	1	1	0	0	2
CGGA_1391	426	0	0.823594	0	5	4	1	62	1	1	0	0	0	1
CGGA_1392	473	1	0.851214	0	5	4	1	62	1	1	0	0	0	4
CGGA_1398	554	1	0.495158	1	4	3	1	43	1	1	1	0	1	3
CGGA_1401	1680	1	0.337066	0	4	3	1	39	1	1	1	0	1	3
CGGA_1402	2742	0	0.947049	0	5	4	1	30	1	1	0	0	1	4
CGGA_1403	679	1	1.03365	0	5	4	0	43	1	1	0	0	1	3
CGGA_1404	2741	0	0.312575	0	3	3	0	56	1	1	1	1	1	2
CGGA_1407	2728	0	0.249165	0	3	3	0	29	0	0	1	1	1	3
CGGA_1410	825	1	0.82997	0	5	4	0	27	1	1	0	0	1	1
CGGA_1413	2720	0	0.00710551	0	3	3	1	35	1	1	1	1	1	3
CGGA_1415	2719	0	1.23045	1	5	4	0	30	1	1	0	0	1	4
CGGA_1416	1933	1	0.362137	0	3	3	1	42	0	0	1	1	0	3
CGGA_1417	2713	0	0.012482	0	3	3	1	56	1	1	1	1	1	3
CGGA_1419	249	1	0.712573	1	5	4	1	56	1	1	0	0	0	1
CGGA_1420	364	1	0.258348	0	5	4	1	60	1	1	0	0	1	2
CGGA_1425	640	1	0.74773	0	5	4	0	22	1	1	0	1	1	3
CGGA_1426	133	1	1.00137	0	5	4	0	50	1	1	0	0	0	3
CGGA_1429	2685	0	0.3133	1	5	4	0	40	1	1	1	1	1	3
CGGA_1430	162	1	0.649212	1	5	4	0	28	1	1	0	0	0	3
CGGA_1431	2048	1	0.292078	0	4	3	1	48	0	0	1	0	1	3
CGGA_1433	394	1	0.724714	0	5	4	0	72	1	1	0	0	0	1
CGGA_1434	67	1	0.916182	1	4	3	1	61	1	1	0	0	0	4
CGGA_1435	1657	1	0.498229	0	4	3	0	46	1	0	1	0	0	3
CGGA_1437	1037	1	0.130019	1	4	3	1	48	1	1	0	0	0	2
CGGA_1440	2670	0	0.332701	0	1	2	0	29	0	1	1	1	1	3
CGGA_1441	1882	1	0.559532	0	5	4	1	70	1	1	0	0	1	4
CGGA_1444	378	1	0.81386	0	5	4	0	68	1	1	0	0	1	3
CGGA_1451	438	1	0.663476	0	5	4	0	45	1	1	0	0	0	4
CGGA_1452	468	1	0.713506	0	5	4	1	53	1	1	0	0	1	4
CGGA_1454	2655	0	0.0420261	0	2	2	0	42	1	1	0	0	1	2
CGGA_1457	312	1	0.934549	0	5	4	1	60	1	1	0	0	1	4
CGGA_1458	127	1	0.423083	1	3	3	0	54	1	1	1	1	1	3
CGGA_1459	503	1	0.925754	1	4	3	1	55	1	1	0	0	0	1
CGGA_1461	226	1	0.641611	0	5	4	0	60	1	1	0	0	0	1
CGGA_1462	174	1	0.906151	0	5	4	1	49	1	1	0	0	1	4
CGGA_1463	2633	0	0.0703044	0	1	2	0	69	1	0	1	1	1	3
CGGA_1471	2623	0	0.510097	0	2	2	1	45	1	1	1	0	1	4
CGGA_1476	299	1	0.658693	0	5	4	0	53	0	0	0	0	1	1
CGGA_1478	542	1	0.623002	0	5	4	0	72	1	1	0	0	1	1
CGGA_1480	405	1	0.754363	1	5	4	1	41	1	1	0	0	1	4
CGGA_1487	520	1	0.857078	1	4	3	0	49	1	1	0	0	0	1
CGGA_1488	2586	0	0.0821775	0	2	2	1	31	0	0	1	0	1	3
CGGA_1491	246	1	0.938892	0	5	4	1	29	1	1	1	0	0	1
CGGA_1492	268	1	1.05249	1	5	4	0	47	0	0	0	0	0	4
CGGA_1496	330	1	0.470237	1	5	4	0	42	1	1	1	1	1	3
CGGA_1497	1178	1	0.604585	0	4	3	0	24	1	1	1	0	0	3
CGGA_1500	108	1	0.407246	0	5	4	0	45	1	1	0	0	0	2
CGGA_1502	2565	0	0.358224	0	1	2	0	27	0	0	1	1	1	2
CGGA_1504	2558	0	0.402874	0	4	3	0	44	1	1	1	0	1	3
CGGA_1505	172	1	1.17922	1	5	4	1	30	1	1	1	0	0	4
CGGA_1507	715	1	0.970164	1	5	4	0	41	1	1	0	0	0	4
CGGA_1508	1049	1	0.380512	0	4	3	1	39	0	0	1	0	1	4
CGGA_1510	271	1	0.861078	1	4	3	1	40	1	1	1	0	1	3
CGGA_1513	2352	1	0.319577	1	3	3	0	36	1	1	1	1	1	3
CGGA_1516	2530	0	0.484567	0	1	2	1	46	1	1	1	1	1	3
CGGA_1517	2530	0	0.49755	0	1	2	1	42	1	1	1	1	1	3
CGGA_1518	411	1	0.762412	0	4	3	0	19	1	1	0	0	1	3
CGGA_1521	205	1	0.806457	0	5	4	0	63	1	1	0	0	1	1
CGGA_1523	2508	0	0.412368	0	2	2	1	50	1	1	1	0	1	2
CGGA_1524	1004	1	0.433294	1	3	3	1	36	1	1	1	1	1	3
CGGA_1526	2502	0	0.301828	0	3	3	1	39	1	1	1	1	1	3
CGGA_1527	1714	1	0.809779	0	4	3	1	47	1	1	1	0	1	3
CGGA_1528	2497	0	0.518788	0	1	2	0	27	1	1	1	1	1	2
CGGA_1533	1217	1	0.430921	1	4	3	0	61	1	1	0	0	1	4
CGGA_1534	27	1	0.487204	0	5	4	0	58	0	0	1	0	0	3
CGGA_1535	232	1	0.739437	1	5	4	1	43	1	1	1	0	0	4
CGGA_1536	840	1	0.365505	0	2	2	1	53	0	0	1	0	1	3
CGGA_1537	97	1	0.575833	0	5	4	1	73	0	0	0	0	1	1
CGGA_1538	247	1	0.577096	1	5	4	0	57	1	1	0	0	1	1
CGGA_1539	2462	0	0.258437	0	5	4	1	61	1	1	1	0	1	3
CGGA_1541	67	1	0.428403	1	5	4	0	50	1	1	0	0	1	2
CGGA_1543	723	1	0.646216	0	5	4	1	57	1	0	1	0	0	4
CGGA_1544	208	1	0.266772	0	4	3	0	38	0	0	1	0	1	3
CGGA_1546	223	1	0.717802	0	5	4	1	56	0	1	0	0	0	4
CGGA_1548	1054	1	0.522985	0	5	4	1	53	1	1	0	0	0	1
CGGA_1552	2432	0	0.256219	0	3	3	1	39	1	0	1	1	1	3
CGGA_1553	540	1	0.138572	1	4	3	1	30	1	1	1	0	0	2
CGGA_1554	824	1	0.879996	1	3	3	1	34	1	1	1	1	1	3
CGGA_1557	2427	0	0.21973	0	3	3	1	47	0	1	1	1	1	3
CGGA_1558	130	1	0.768337	1	5	4	1	71	1	1	0	0	1	3
CGGA_1559	603	1	0.400285	0	5	4	1	63	0	1	1	1	1	3
CGGA_1560	459	1	0.904686	0	5	4	0	35	1	1	1	0	1	1
CGGA_1562	2032	1	0.209368	0	3	3	1	51	1	1	1	1	1	2
CGGA_1563	2423	0	1.07399	0	2	2	0	32	1	1	0	0	1	4
CGGA_1564	190	1	0.868969	0	5	4	1	48	1	1	0	0	0	1
CGGA_1565	1417	0	0.323549	0	4	3	0	23	0	0	1	0	1	2
CGGA_1566	2420	0	0.204707	0	3	3	0	43	1	1	1	1	1	3
CGGA_1567	840	1	0.424798	0	3	3	0	48	1	1	1	0	1	2
CGGA_1569	1406	0	0.27294	0	4	3	0	27	0	0	0	1	1	2
CGGA_1571	412	0	0.303901	0	5	4	0	43	1	1	1	0	1	2
CGGA_1572	160	1	0.33492	1	5	4	0	60	1	1	0	0	0	4
CGGA_1575	129	1	1.15634	1	4	3	1	37	1	0	1	0	1	4
CGGA_1579	2398	0	0.112361	0	2	2	1	37	0	0	0	0	1	2
CGGA_1580	1581	1	0.315238	0	4	3	0	34	1	1	1	0	0	3
CGGA_1586	232	1	1.14906	0	5	4	0	55	1	1	0	0	0	4
CGGA_1587	750	1	1.09417	0	4	3	0	30	0	0	1	0	1	3
CGGA_1588	2003	0	0.415846	0	4	3	0	24	0	0	0	0	1	4
CGGA_1589	342	1	-0.0162989	1	2	2	1	49	1	1	0	0	1	2
CGGA_1591	1133	1	0.142818	1	4	3	1	54	1	0	1	0	1	2
CGGA_1592	1588	1	0.392348	1	3	3	1	37	1	1	1	1	1	3
CGGA_1596	205	1	0.819168	0	5	4	1	63	1	1	0	0	1	3
CGGA_1597	174	1	0.876204	0	5	4	1	58	1	0	0	0	1	4
CGGA_1598	564	1	0.723264	0	4	3	1	31	1	1	0	0	0	3
CGGA_1601	710	1	0.846844	0	5	4	1	66	1	1	0	0	1	4
CGGA_1603	356	1	1.27119	1	5	4	1	18	1	1	0	0	0	4
CGGA_1604	740	1	0.557925	1	5	4	1	46	1	1	1	0	1	4
CGGA_1605	321	1	0.159243	1	5	4	1	34	1	1	0	0	1	2
CGGA_1606	471	1	0.614296	0	4	3	0	28	1	1	0	0	0	3
CGGA_1607	1333	1	0.574261	1	1	2	0	35	1	1	1	1	1	4
CGGA_1608	1953	0	0.591474	1	4	3	1	38	1	0	1	0	1	2
CGGA_1611	1158	1	1.24279	1	5	4	0	30	1	1	1	0	0	3
CGGA_1612	718	1	0.72382	0	5	4	1	68	1	1	0	0	0	4
CGGA_1613	250	0	0.740715	0	5	4	1	53	1	1	0	0	1	4
CGGA_1614	1079	1	0.373959	1	4	3	1	51	1	1	1	0	1	2
CGGA_1615	586	1	0.154629	1	5	4	1	48	1	1	0	1	0	4
CGGA_1618	2319	0	0.199991	0	4	3	1	31	1	1	1	0	0	3
CGGA_1619	766	1	0.4106	0	4	3	1	44	1	1	1	0	1	3
CGGA_1620	2312	0	0.218857	0	3	3	1	51	1	1	1	1	1	2
CGGA_1621	2311	0	0.371984	0	2	2	0	48	1	1	1	0	0	3
CGGA_1623	2307	0	0.443745	0	4	3	0	16	1	0	0	0	1	1
CGGA_1624	87	1	0.780966	1	5	4	0	27	1	1	1	0	1	4
CGGA_1626	696	1	0.832917	0	5	4	1	66	1	1	0	0	0	4
CGGA_1627	2301	0	0.252342	0	4	3	1	37	1	1	1	0	0	2
CGGA_1631	221	1	0.521474	1	5	4	0	58	1	0	0	0	1	4
CGGA_1634	366	1	0.569145	0	5	4	0	26	0	0	0	0	1	4
CGGA_1641	291	1	0.47705	1	5	4	0	57	1	1	0	0	1	3
CGGA_1642	2266	0	0.276563	0	2	2	1	48	1	0	1	0	1	3
CGGA_1644	173	1	0.406339	0	5	4	1	48	1	1	0	0	1	4
CGGA_1645	1996	0	0.308232	0	4	3	1	59	1	1	1	0	1	3
CGGA_1649	2225	0	0.2059	0	1	2	1	36	1	1	1	1	0	3
CGGA_1650	1283	1	0.225467	0	5	4	1	36	1	1	1	0	1	2
CGGA_1651	842	1	0.138204	1	2	2	0	44	1	1	1	0	1	2
CGGA_1655	1209	0	0.366661	0	2	2	1	48	1	0	1	0	0	2
CGGA_1656	149	1	0.638255	1	5	4	1	56	0	1	0	0	1	1
CGGA_1658	1574	1	0.9049	1	5	4	0	64	1	1	0	0	0	4
CGGA_1659	387	1	0.855321	1	5	4	1	24	1	1	0	0	1	4
CGGA_1662	1493	0	0.346457	0	1	2	0	55	1	0	1	1	1	3
CGGA_1664	1528	1	0.173743	0	1	2	0	40	1	1	1	0	1	2
CGGA_1667	2180	0	0.0172292	0	3	3	0	40	1	1	1	1	0	2
CGGA_1669	139	1	0.575694	0	4	3	0	44	0	0	0	0	1	1
CGGA_1670	365	1	0.69657	1	4	3	0	30	1	1	0	0	1	3
CGGA_1671	2168	0	0.739283	0	4	3	0	26	1	1	1	0	0	3
CGGA_1673	2160	0	0.12069	0	2	2	0	23	0	1	1	0	1	3
CGGA_1675	2154	0	0.678063	0	4	3	1	38	1	1	1	0	1	4
CGGA_1679	2146	0	0.114754	0	3	3	0	52	1	1	1	1	1	2
CGGA_1680	596	1	0.648086	0	4	3	1	45	1	1	1	0	1	4
CGGA_1681	346	1	0.280324	0	5	4	0	58	1	1	0	1	1	4
CGGA_1682	345	1	0.846215	1	5	4	1	67	1	1	0	0	1	2
CGGA_1685	225	1	0.633069	1	4	3	1	33	1	1	1	0	1	3
CGGA_1686	745	1	0.359167	0	4	3	1	27	0	1	0	0	0	3
CGGA_1687	2118	0	1.09384	0	5	4	1	14	1	1	0	0	0	4
CGGA_1688	51	1	0.742433	1	4	3	0	51	1	1	0	0	1	1
CGGA_1689	2118	0	0.366418	0	2	2	1	45	1	1	1	0	1	3
CGGA_1690	592	1	0.76867	0	5	4	1	60	1	1	0	0	0	4
CGGA_1694	624	1	0.604297	0	5	4	1	55	1	1	0	0	0	4
CGGA_1695	2094	0	0.422377	1	4	3	1	45	1	1	1	0	0	3
CGGA_1697	89	1	0.408132	1	5	4	0	47	1	1	0	0	1	2
CGGA_1698	388	1	0.838853	0	5	4	0	55	0	0	0	0	1	4
CGGA_1700	2076	0	0.302805	0	3	3	1	49	1	1	1	1	0	4
CGGA_1701	1696	0	0.286334	0	3	3	1	44	1	0	1	1	1	3
CGGA_1702	168	1	0.939383	1	5	4	0	29	1	1	0	0	0	1
CGGA_1703	1592	0	0.329303	0	2	2	0	30	1	1	1	0	0	3
CGGA_1704	2064	0	0.31176	0	2	2	0	32	1	0	0	0	0	3
CGGA_1708	1122	1	1.21847	0	5	4	0	54	1	1	0	0	1	4
CGGA_1709	415	1	1.33693	0	5	4	1	47	1	1	0	0	0	4
CGGA_1713	332	1	0.767535	0	5	4	1	62	1	1	0	0	1	3
CGGA_1715	2033	0	0.60032	0	1	2	0	12	0	0	0	0	1	3
CGGA_1716	951	1	1.0691	1	4	3	1	38	1	1	1	0	1	2
CGGA_1718	1996	0	0.497712	0	4	3	0	37	1	1	1	0	1	3
CGGA_1720	1994	0	0.200888	0	2	2	1	35	1	1	1	0	1	3
CGGA_1723	1986	0	0.235605	0	3	3	0	39	1	1	1	1	0	2
CGGA_1725	1983	0	0.404319	0	3	3	0	33	1	1	1	1	0	3
CGGA_1727	1980	0	0.241317	0	5	4	1	48	1	1	1	0	0	3
CGGA_1728	917	1	0.643288	0	5	4	1	45	1	1	1	0	0	3
CGGA_1729	244	1	0.399795	1	5	4	1	52	1	1	0	0	1	2
CGGA_1731	1976	0	0.467849	0	4	3	0	45	1	1	1	0	1	3
CGGA_1735	813	1	0.33635	0	5	4	1	54	1	1	0	0	0	2
CGGA_1736	938	1	0.74353	0	5	4	0	57	1	1	0	0	0	1
CGGA_1737	1952	0	0.292017	0	3	3	1	33	1	1	1	1	1	3
CGGA_1738	469	1	0.362494	0	4	3	1	49	1	1	0	0	1	1
CGGA_1739	515	1	0.54894	1	4	3	1	45	1	1	1	0	0	2
CGGA_1740	363	1	0.583081	0	5	4	0	50	0	0	0	0	1	3
CGGA_1743	1361	1	0.173891	0	4	3	0	47	1	1	1	0	0	2
CGGA_1749	401	1	0.902683	0	5	4	0	44	1	1	0	0	0	1
CGGA_1750	250	1	0.235514	0	5	4	0	52	1	1	0	0	1	2
CGGA_1758	414	1	0.902688	0	5	4	0	45	1	1	0	0	1	1
CGGA_1760	459	1	0.471207	1	2	2	1	51	0	1	0	0	0	4
CGGA_1764	710	1	0.57016	0	5	4	1	33	1	1	1	0	0	3
CGGA_1769	1854	0	-0.0853816	0	5	4	0	49	0	1	0	0	1	2
CGGA_1770	267	1	0.800286	1	5	4	0	43	0	1	1	0	0	3
CGGA_1771	1068	1	0.356725	1	4	3	1	38	1	1	1	0	0	3
CGGA_1773	104	1	1.23538	1	5	4	0	46	1	1	0	0	0	1
CGGA_1776	259	1	0.623912	1	5	4	1	23	1	1	0	0	0	2
CGGA_1785	329	1	0.493506	1	5	4	1	34	1	1	1	0	1	3
CGGA_1809	343	1	0.51857	0	3	3	1	27	1	1	0	0	0	3
CGGA_1814	221	1	0.811372	1	5	4	0	46	1	1	0	0	0	1
CGGA_1815	185	1	1.03029	1	5	4	0	45	1	1	0	0	1	1
CGGA_1817	399	1	0.464205	0	5	4	0	72	1	1	0	0	1	1
CGGA_1819	1005	1	0.822758	0	5	4	1	55	0	1	0	0	1	4
CGGA_1820	77	1	0.610783	1	5	4	0	52	1	1	0	0	0	1
CGGA_1826	44	1	0.502701	0	5	4	0	70	0	0	0	0	1	1
CGGA_1829	801	0	0.195518	0	2	2	1	23	0	0	0	0	1	2
CGGA_1833	494	1	0.745396	0	5	4	0	60	1	1	0	0	1	1
CGGA_1840	1179	0	0.360007	0	5	4	0	58	1	1	0	0	1	2
CGGA_1850	750	0	0.307367	0	2	2	1	29	0	1	1	0	1	3
CGGA_1854	1626	0	0.384412	0	4	3	1	36	0	1	1	0	1	3
CGGA_1862	110	1	0.451502	0	4	3	1	40	1	1	0	0	1	1
CGGA_1863	1594	0	0.330594	1	3	3	0	50	1	1	1	1	0	3
CGGA_1866	127	1	0.980667	0	5	4	1	68	1	1	0	0	0	1
CGGA_1870	1556	0	0.242829	0	5	4	1	62	1	1	1	1	0	3
CGGA_1875	1558	0	0.493085	0	2	2	0	22	1	1	0	0	1	4
CGGA_1882	1531	0	0.178484	0	3	3	1	33	0	0	1	1	1	3
CGGA_1886	338	1	0.440656	1	5	4	1	31	1	1	0	0	0	1
CGGA_1899	176	1	0.426508	1	5	4	1	45	1	1	0	0	0	4
CGGA_1901	540	1	0.626447	0	5	4	1	60	1	1	0	0	1	4
CGGA_1902	1479	0	0.371614	0	2	2	1	33	0	0	1	0	1	3
CGGA_1906	1054	1	0.394372	1	4	3	1	57	0	1	1	0	1	4
CGGA_1908	298	1	0.75848	1	5	4	0	42	1	1	0	0	1	3
CGGA_1911	1451	0	1.05198	1	5	4	1	15	1	1	0	0	1	4
CGGA_194	2304	1	0.204069	1	3	3	0	43	0	0	1	1	1	2
CGGA_1946	142	1	0.773926	1	5	4	0	51	1	1	0	0	0	4
CGGA_1953	73	1	0.831896	1	5	4	1	47	1	1	0	0	1	4
CGGA_1972	1291	0	1.08664	1	5	4	1	47	1	1	0	0	0	4
CGGA_1976	73	1	1.69696	1	5	4	0	53	0	1	0	0	0	4
CGGA_1994	1237	0	0.227941	1	3	3	0	32	1	1	1	0	1	2
CGGA_2002	572	1	0.33892	1	2	2	1	40	1	1	1	0	0	2
CGGA_2006	626	1	0.864019	1	4	3	1	43	1	1	1	0	1	4
CGGA_2039	702	0	0.187141	1	5	4	1	28	1	1	0	0	1	2
CGGA_2106	892	0	0.447963	1	5	4	0	39	1	1	1	1	1	3
CGGA_265	3959	0	0.422903	1	2	2	1	43	1	1	1	0	1	3
CGGA_279	1314	1	0.590437	1	4	3	0	49	0	1	1	0	1	3
CGGA_28	1103	1	0.150775	0	2	2	1	25	1	0	1	1	0	2
CGGA_288	1057	1	0.481618	1	1	2	1	49	0	0	1	1	0	2
CGGA_290	4725	0	0.237561	0	1	2	0	37	1	0	1	1	0	3
CGGA_336	2549	1	0.281221	1	3	3	0	57	1	1	1	1	0	3
CGGA_358	122	1	0.289639	1	4	3	0	30	0	0	1	0	1	2
CGGA_406	90	1	0.651769	1	4	3	0	24	0	0	1	0	0	3
CGGA_42	2832	1	0.390529	0	2	2	1	38	1	0	1	1	0	2
CGGA_420	3514	0	0.108319	1	3	3	0	39	1	1	1	1	1	3
CGGA_457	75	1	0.410337	1	4	3	1	32	0	0	1	0	1	3
CGGA_482	2511	1	0.454991	0	1	2	1	45	1	0	1	1	1	3
CGGA_487	156	1	0.783847	1	5	4	1	46	0	1	0	0	0	1
CGGA_492	652	0	1.29109	1	4	3	1	27	1	1	0	0	0	3
CGGA_503	4410	0	0.114417	0	2	2	1	51	1	1	1	0	0	2
CGGA_507	302	1	0.151421	1	4	3	0	53	0	1	1	0	1	2
CGGA_509	623	1	1.04906	0	5	4	1	38	1	0	0	0	0	3
CGGA_521	514	1	0.773736	0	4	3	1	32	1	0	0	0	0	3
CGGA_530	506	1	0.886155	1	5	4	0	41	0	1	0	0	1	4
CGGA_568	285	1	0.490922	1	5	4	1	14	0	1	0	0	0	2
CGGA_625	2465	1	0.276508	1	3	3	0	33	0	0	1	1	0	2
CGGA_634	2633	1	0.0166651	0	4	3	0	35	1	0	1	0	0	2
CGGA_652	476	1	0.35307	1	4	3	1	42	0	1	1	0	1	2
CGGA_663	4210	0	0.00621946	0	2	2	0	29	1	1	1	0	0	2
CGGA_705	1507	1	0.555249	0	4	3	1	41	1	0	1	0	0	3
CGGA_720	1258	1	0.370788	1	2	2	0	46	0	0	1	0	0	3
CGGA_721	2552	1	0.283214	0	2	2	1	45	1	1	1	0	0	2
CGGA_724	4147	0	0.280724	1	2	2	1	32	0	0	1	0	0	2
CGGA_763	319	0	0.00345951	1	4	3	1	52	0	0	0	0	0	2
CGGA_777	146	1	1.00258	1	5	4	1	46	0	0	0	0	0	4
CGGA_780	923	1	0.272818	1	3	3	0	64	0	1	0	0	0	2
CGGA_799	1868	1	0.252769	1	3	3	1	53	0	1	1	1	1	3
CGGA_809	1252	1	0.480487	0	2	2	1	26	1	0	1	0	0	3
CGGA_810	551	1	1.29914	1	3	3	1	20	1	1	0	0	0	4
CGGA_831	546	1	0.97619	0	5	4	0	55	1	1	0	0	0	4
CGGA_852	169	1	0.656837	0	4	3	1	40	1	0	0	0	0	2
CGGA_863	2073	1	0.126664	0	2	2	0	42	1	0	0	0	0	2
CGGA_867	367	1	0.569614	1	4	3	0	40	1	0	1	0	1	4
CGGA_D19	297	1	0.421435	1	1	2	0	64	0	0	1	1	1	3
CGGA_P163	855	1	0.560841	1	3	3	0	45	1	1	1	0	0	3
CGGA_P173	1448	0	0.437621	0	2	2	1	31	1	0	1	0	0	2
CGGA_P177	1442	0	0.827357	0	2	2	1	43	1	1	0	0	1	3
CGGA_P179	1454	0	0.0558801	0	2	2	0	53	1	1	1	0	1	2
CGGA_P280	1342	0	0.175069	1	5	4	0	52	1	1	0	0	1	2
CGGA_P283	1331	0	0.789271	1	5	4	1	38	1	1	0	0	1	1
CGGA_P295	273	1	0.434189	1	5	4	1	46	1	1	0	0	0	4
CGGA_P306	922	1	0.352877	1	1	2	1	49	1	1	1	1	1	3
CGGA_P308	563	1	0.165318	1	4	3	1	38	1	1	1	0	1	2
CGGA_P311	1247	0	0.773135	1	2	2	1	36	0	1	1	0	1	4
CGGA_P314	1238	0	0.411361	1	3	3	0	34	1	1	1	1	1	3
CGGA_P319	508	1	0.641009	1	4	3	1	37	1	0	1	0	1	3
CGGA_P326	1217	0	0.347888	1	4	3	0	48	1	1	1	0	1	3
CGGA_P335	1203	0	0.328764	1	5	4	1	42	1	1	1	1	1	3
CGGA_P337	689	1	0.533773	1	3	3	0	61	1	1	1	1	1	3
CGGA_P338	1198	0	0.477796	1	1	2	1	51	1	1	0	0	1	2
CGGA_P356	569	1	0.297564	1	2	2	0	22	1	1	1	0	1	3
CGGA_P358	1168	0	0.56776	1	2	2	1	44	1	1	1	0	0	2
CGGA_P364	495	1	0.889273	1	4	3	0	41	1	0	1	0	1	4
CGGA_P388	293	1	0.666171	1	4	3	0	37	1	1	1	0	1	4
CGGA_P392	1099	0	0.198457	1	2	2	1	35	1	1	1	1	1	3
CGGA_P399	1090	0	0.488789	1	1	2	0	41	1	1	1	1	1	3
CGGA_P411	440	1	1.00127	1	5	4	0	47	1	1	1	0	1	3
CGGA_P416	1069	0	0.241122	1	3	3	1	29	1	1	1	1	1	3
CGGA_P422	1091	0	0.401045	0	1	2	0	41	1	0	1	1	1	3
CGGA_P461	599	1	0.6079	1	4	3	1	28	1	1	1	0	1	3
CGGA_P468	974	0	0.407847	0	3	3	0	42	1	1	1	1	1	3
CGGA_P483	299	1	0.683466	1	4	3	1	41	1	1	0	0	1	3
CGGA_P492	938	0	0.309393	1	1	2	0	44	0	1	1	1	1	3
CGGA_P500	930	0	0.245734	1	1	2	0	34	1	0	1	1	1	3
CGGA_P501	926	0	0.286909	1	2	2	1	27	1	1	1	0	1	2
CGGA_P505	924	0	0.340367	1	2	2	1	34	1	0	1	0	1	2
CGGA_P508	377	1	0.296679	1	4	3	1	40	1	1	1	0	1	3
CGGA_P510	912	0	0.922545	1	3	3	1	42	1	1	1	0	1	4
CGGA_P512	541	1	0.998693	1	5	4	1	23	1	1	0	0	1	1
CGGA_P568	218	1	0.317318	1	3	3	0	23	1	1	1	1	1	3
CGGA_P585	344	1	1.40991	1	5	4	1	50	1	1	0	0	1	4
CGGA_P594	84	1	1.03058	1	4	3	1	40	1	1	0	0	0	1
CGGA_P596	777	0	0.490168	1	5	4	0	60	1	1	1	1	1	3
CGGA_P604	262	1	0.950878	1	4	3	0	15	1	1	0	0	0	3
CGGA_P609	726	0	0.454938	0	5	4	0	19	1	1	0	0	0	3
