# Supplementary material for: A novel NFAT1-IL6/JAK/STAT3 signaling pathway related nomogram predicts overall survival in gliomas
Source: Sci Rep. 2023 Jul 14;13:11401. doi: 10.1038/s41598-023-38629-1 (PMC10349126; doi:10.1038/s41598-023-38629-1)
Supplement: Supplementary file 1 — Supplementary Information 1. [file 41598_2023_38629_MOESM1_ESM.zip › ═╢╕σ▓╣│Σ▓─┴╧/2.Data of included in studies/Risk_Score.xlsx]

## Sheet: Sheet1
	-0.0104059	-0.00467846	-0.00221133	0.000615615	0.00619714	0.0151928	0.0377692	PIK3CB	SOS2	PIK3R1	IFNGR2	STAT3	PIK3R3	IL10RB
ID	PIK3CB	SOS2	PIK3R1	IFNGR2	STAT3	PIK3R3	IL10RB	PIK3CB	SOS2	PIK3R1	IFNGR2	STAT3	PIK3R3	IL10RB	PIK3CB	SOS2	PIK3R1	IFNGR2	STAT3	PIK3R3	IL10RB	Risk_Score
CGGA_1002	9.07	4.58	14.91	27.45	13.13	4.66	9.16	-0.0104059	-0.00467846	-0.00221133	0.000615615	0.00619714	0.0151928	0.0377692	-0.0943815	-0.0214273	-0.032971	0.0168986	0.0813685	0.0707984	0.345966	0.366252
CGGA_1003	6.91	5.39	21.77	10.9	17.22	3.27	9.57	-0.0104059	-0.00467846	-0.00221133	0.000615615	0.00619714	0.0151928	0.0377692	-0.0719048	-0.0252169	-0.0481407	0.00671021	0.106715	0.0496804	0.361451	0.379294
CGGA_1012	9.51	6.97	7.46	24.01	33.73	6.36	11.54	-0.0104059	-0.00467846	-0.00221133	0.000615615	0.00619714	0.0151928	0.0377692	-0.0989601	-0.0326088	-0.0164965	0.0147809	0.20903	0.0966261	0.435857	0.608228
CGGA_1014	5.21	4.47	8.91	25.59	17.65	6.25	10.59	-0.0104059	-0.00467846	-0.00221133	0.000615615	0.00619714	0.0151928	0.0377692	-0.0542147	-0.0209127	-0.019703	0.0157536	0.10938	0.0949549	0.399976	0.525234
CGGA_1017	36.13	7.32	56.53	16.56	18.03	12.11	4.39	-0.0104059	-0.00467846	-0.00221133	0.000615615	0.00619714	0.0151928	0.0377692	-0.375965	-0.0342463	-0.125007	0.0101946	0.111735	0.183985	0.165807	-0.0634976
CGGA_1018	10.62	10.86	81.96	16.64	23.18	4.77	6.5	-0.0104059	-0.00467846	-0.00221133	0.000615615	0.00619714	0.0151928	0.0377692	-0.110511	-0.050808	-0.181241	0.0102438	0.14365	0.0724696	0.2455	0.129304
CGGA_103	21.74	12.46	53.89	9.98	38.65	9.45	9.24	-0.0104059	-0.00467846	-0.00221133	0.000615615	0.00619714	0.0151928	0.0377692	-0.226224	-0.0582936	-0.119169	0.00614384	0.23952	0.143572	0.348987	0.334536
CGGA_1036	4.32	6.52	14.39	45.8	47.68	4.8	20.25	-0.0104059	-0.00467846	-0.00221133	0.000615615	0.00619714	0.0151928	0.0377692	-0.0449535	-0.0305035	-0.0318211	0.0281952	0.29548	0.0729254	0.764826	1.05415
CGGA_1041	19.9	11.53	50.72	17.44	30.41	6.74	8.15	-0.0104059	-0.00467846	-0.00221133	0.000615615	0.00619714	0.0151928	0.0377692	-0.207077	-0.0539426	-0.112159	0.0107363	0.188455	0.102399	0.307819	0.236231
CGGA_1055	11.42	15.39	64.97	17.91	30.41	10.45	12.68	-0.0104059	-0.00467846	-0.00221133	0.000615615	0.00619714	0.0151928	0.0377692	-0.118835	-0.0720015	-0.14367	0.0110257	0.188455	0.158765	0.478913	0.502652
CGGA_1057	3.74	5.75	4.34	46.21	19.32	2.55	14.04	-0.0104059	-0.00467846	-0.00221133	0.000615615	0.00619714	0.0151928	0.0377692	-0.0389181	-0.0269011	-0.00959718	0.0284476	0.119729	0.0387416	0.53028	0.641781
CGGA_1058	14.58	11.36	16.45	15.59	33.4	7.07	7.44	-0.0104059	-0.00467846	-0.00221133	0.000615615	0.00619714	0.0151928	0.0377692	-0.151718	-0.0531473	-0.0363764	0.00959744	0.206985	0.107413	0.281003	0.363756
CGGA_1065	6.28	5.61	40.81	13.79	26.09	3.64	9.68	-0.0104059	-0.00467846	-0.00221133	0.000615615	0.00619714	0.0151928	0.0377692	-0.0653491	-0.0262461	-0.0902445	0.00848933	0.161683	0.0553017	0.365606	0.409241
CGGA_1066	16.02	11.86	17.17	22.29	63.91	3.57	9.5	-0.0104059	-0.00467846	-0.00221133	0.000615615	0.00619714	0.0151928	0.0377692	-0.166703	-0.0554865	-0.0379686	0.0137221	0.396059	0.0542382	0.358807	0.56267
CGGA_107	13.43	10.59	25.96	41.25	83.55	7.82	13.24	-0.0104059	-0.00467846	-0.00221133	0.000615615	0.00619714	0.0151928	0.0377692	-0.139751	-0.0495449	-0.0574062	0.0253941	0.517771	0.118808	0.500064	0.915335
CGGA_1075	6.44	3.8	5.3	55.68	37.84	5.27	13.08	-0.0104059	-0.00467846	-0.00221133	0.000615615	0.00619714	0.0151928	0.0377692	-0.067014	-0.0177781	-0.0117201	0.0342775	0.2345	0.080066	0.494021	0.746352
CGGA_108	14.37	10.79	14.79	59.65	89.21	5.73	15.85	-0.0104059	-0.00467846	-0.00221133	0.000615615	0.00619714	0.0151928	0.0377692	-0.149533	-0.0504806	-0.0327056	0.0367215	0.552847	0.0870547	0.598642	1.04255
CGGA_1087	8.73	9.73	49.36	10.86	16.41	2.27	7.28	-0.0104059	-0.00467846	-0.00221133	0.000615615	0.00619714	0.0151928	0.0377692	-0.0908435	-0.0455214	-0.109151	0.00668558	0.101695	0.0344876	0.27496	0.172312
CGGA_1097	8.81	2.87	25.51	23.38	37.83	6.72	11.56	-0.0104059	-0.00467846	-0.00221133	0.000615615	0.00619714	0.0151928	0.0377692	-0.091676	-0.0134272	-0.0564111	0.0143931	0.234438	0.102096	0.436612	0.626024
CGGA_1103	8.11	17.03	47.24	25.29	35.11	22.99	9.08	-0.0104059	-0.00467846	-0.00221133	0.000615615	0.00619714	0.0151928	0.0377692	-0.0843919	-0.0796741	-0.104463	0.0155689	0.217582	0.349282	0.342944	0.656848
CGGA_1106	13.09	9.2	10.33	40.64	74.26	3.42	16.12	-0.0104059	-0.00467846	-0.00221133	0.000615615	0.00619714	0.0151928	0.0377692	-0.136213	-0.0430418	-0.0228431	0.0250186	0.4602	0.0519593	0.60884	0.943919
CGGA_1108	15.59	13.9	31.12	32.06	82.42	14.66	16.54	-0.0104059	-0.00467846	-0.00221133	0.000615615	0.00619714	0.0151928	0.0377692	-0.162228	-0.0650306	-0.0688166	0.0197366	0.510769	0.222726	0.624703	1.08186
CGGA_1111	5.25	5.74	5.03	31.69	21.84	5.12	17.38	-0.0104059	-0.00467846	-0.00221133	0.000615615	0.00619714	0.0151928	0.0377692	-0.054631	-0.0268543	-0.011123	0.0195088	0.135346	0.0777871	0.656429	0.796462
CGGA_112	15.53	8.02	21.39	12.74	31.99	4.79	5.93	-0.0104059	-0.00467846	-0.00221133	0.000615615	0.00619714	0.0151928	0.0377692	-0.161604	-0.0375212	-0.0473004	0.00784294	0.198247	0.0727734	0.223971	0.256409
CGGA_1121	7.11	6.25	17.97	13.11	14.11	3.17	7.38	-0.0104059	-0.00467846	-0.00221133	0.000615615	0.00619714	0.0151928	0.0377692	-0.073986	-0.0292404	-0.0397376	0.00807072	0.0874417	0.0481611	0.278737	0.279446
CGGA_1126	6.95	3.91	6.62	17.33	15.9	5.14	9.45	-0.0104059	-0.00467846	-0.00221133	0.000615615	0.00619714	0.0151928	0.0377692	-0.072321	-0.0182928	-0.014639	0.0106686	0.0985346	0.0780909	0.356919	0.43896
CGGA_1130	4	2.86	4.21	17.83	11.75	4.01	9.61	-0.0104059	-0.00467846	-0.00221133	0.000615615	0.00619714	0.0151928	0.0377692	-0.0416236	-0.0133804	-0.00930971	0.0109764	0.0728164	0.0609231	0.362962	0.443364
CGGA_1131	10.88	10.92	33.33	24.62	37.68	11.2	17.19	-0.0104059	-0.00467846	-0.00221133	0.000615615	0.00619714	0.0151928	0.0377692	-0.113216	-0.0510888	-0.0737037	0.0151564	0.233508	0.170159	0.649253	0.830068
CGGA_1132	4.48	5.05	14.94	8.5	10.46	3.07	4.15	-0.0104059	-0.00467846	-0.00221133	0.000615615	0.00619714	0.0151928	0.0377692	-0.0466184	-0.0236262	-0.0330373	0.00523273	0.0648221	0.0466418	0.156742	0.170157
CGGA_1134	11.59	8.41	4.71	45.61	60.17	1.99	13.34	-0.0104059	-0.00467846	-0.00221133	0.000615615	0.00619714	0.0151928	0.0377692	-0.120604	-0.0393458	-0.0104154	0.0280782	0.372882	0.0302336	0.503841	0.76467
CGGA_1135	3.85	5.6	14.1	39.81	29.48	5.33	14.18	-0.0104059	-0.00467846	-0.00221133	0.000615615	0.00619714	0.0151928	0.0377692	-0.0400627	-0.0261994	-0.0311798	0.0245076	0.182692	0.0809775	0.535567	0.726302
CGGA_1138	7.03	6.83	13.14	25.42	19.89	12.36	12.49	-0.0104059	-0.00467846	-0.00221133	0.000615615	0.00619714	0.0151928	0.0377692	-0.0731535	-0.0319539	-0.0290569	0.0156489	0.123261	0.187783	0.471737	0.664266
CGGA_1142	4.46	5.15	19.2	24.75	23.78	10.07	8.49	-0.0104059	-0.00467846	-0.00221133	0.000615615	0.00619714	0.0151928	0.0377692	-0.0464103	-0.0240941	-0.0424576	0.0152365	0.147368	0.152991	0.320661	0.523294
CGGA_1144	13.7	4.28	27.52	16.28	11.08	3.57	4.13	-0.0104059	-0.00467846	-0.00221133	0.000615615	0.00619714	0.0151928	0.0377692	-0.142561	-0.0200238	-0.0608559	0.0100222	0.0686644	0.0542382	0.155987	0.0654711
CGGA_1147	13.71	8.55	44	10.65	20.91	3.95	7.15	-0.0104059	-0.00467846	-0.00221133	0.000615615	0.00619714	0.0151928	0.0377692	-0.142665	-0.0400008	-0.0972986	0.0065563	0.129582	0.0600115	0.27005	0.186236
CGGA_1148	8.84	6.66	12.92	21.29	24.72	3.86	5.06	-0.0104059	-0.00467846	-0.00221133	0.000615615	0.00619714	0.0151928	0.0377692	-0.0919882	-0.0311585	-0.0285704	0.0131064	0.153193	0.0586441	0.191112	0.264339
CGGA_1152	3.74	2.81	2.58	28.03	20.68	2.58	8.15	-0.0104059	-0.00467846	-0.00221133	0.000615615	0.00619714	0.0151928	0.0377692	-0.0389181	-0.0131465	-0.00570524	0.0172557	0.128157	0.0391974	0.307819	0.434659
CGGA_1155	3.8	3.38	2.92	12.27	7.93	2.8	6.35	-0.0104059	-0.00467846	-0.00221133	0.000615615	0.00619714	0.0151928	0.0377692	-0.0395424	-0.0158132	-0.00645709	0.0075536	0.0491434	0.0425398	0.239834	0.277258
CGGA_1156	8	5.71	14.82	21.33	30.29	5.1	12.3	-0.0104059	-0.00467846	-0.00221133	0.000615615	0.00619714	0.0151928	0.0377692	-0.0832472	-0.026714	-0.0327719	0.0131311	0.187712	0.0774832	0.464561	0.600154
CGGA_1157	3.92	2.62	6.02	9.87	11.56	3.42	4.36	-0.0104059	-0.00467846	-0.00221133	0.000615615	0.00619714	0.0151928	0.0377692	-0.0407911	-0.0122576	-0.0133122	0.00607612	0.071639	0.0519593	0.164674	0.227987
CGGA_1158	13.17	5.1	38.13	12.13	24.31	2.5	7.64	-0.0104059	-0.00467846	-0.00221133	0.000615615	0.00619714	0.0151928	0.0377692	-0.137046	-0.0238601	-0.0843181	0.00746741	0.150653	0.037982	0.288557	0.239435
CGGA_1159	6.86	3.09	11.28	12.23	9.6	4.03	5.54	-0.0104059	-0.00467846	-0.00221133	0.000615615	0.00619714	0.0151928	0.0377692	-0.0713845	-0.0144564	-0.0249438	0.00752897	0.0594926	0.0612269	0.209241	0.226705
CGGA_1161	5.9	2.5	6.86	12.85	7.38	2.93	3.65	-0.0104059	-0.00467846	-0.00221133	0.000615615	0.00619714	0.0151928	0.0377692	-0.0613948	-0.0116961	-0.0151697	0.00791066	0.0457349	0.0445149	0.137858	0.147757
CGGA_1164	7.07	5.36	23.49	14.18	13.53	3.7	6.02	-0.0104059	-0.00467846	-0.00221133	0.000615615	0.00619714	0.0151928	0.0377692	-0.0735697	-0.0250765	-0.0519442	0.00872942	0.0838474	0.0562133	0.227371	0.22557
CGGA_1169	7.32	8	20.13	16.04	22.41	4.05	6.21	-0.0104059	-0.00467846	-0.00221133	0.000615615	0.00619714	0.0151928	0.0377692	-0.0761712	-0.0374277	-0.0445141	0.00987447	0.138878	0.0615308	0.234547	0.286717
CGGA_1172	5.91	4.86	6.75	32.02	17.98	3.53	9.6	-0.0104059	-0.00467846	-0.00221133	0.000615615	0.00619714	0.0151928	0.0377692	-0.0614989	-0.0227373	-0.0149265	0.019712	0.111425	0.0536305	0.362584	0.448189
CGGA_1178	12.97	9.51	40.76	12.17	22.38	8.6	5.32	-0.0104059	-0.00467846	-0.00221133	0.000615615	0.00619714	0.0151928	0.0377692	-0.134965	-0.0444921	-0.0901339	0.00749204	0.138692	0.130658	0.200932	0.208184
CGGA_1181	4.63	5.28	11.64	16.8	13.91	3.35	8.46	-0.0104059	-0.00467846	-0.00221133	0.000615615	0.00619714	0.0151928	0.0377692	-0.0481793	-0.0247023	-0.0257399	0.0103423	0.0862023	0.0508958	0.319527	0.368346
CGGA_1183	11.32	7.57	9.25	21.51	30.99	3.48	30.57	-0.0104059	-0.00467846	-0.00221133	0.000615615	0.00619714	0.0151928	0.0377692	-0.117795	-0.0354159	-0.0204548	0.0132419	0.19205	0.0528709	1.1546	1.2391
CGGA_1184	10.2	3.79	17.3	21.13	13.8	7.55	5.92	-0.0104059	-0.00467846	-0.00221133	0.000615615	0.00619714	0.0151928	0.0377692	-0.10614	-0.0177314	-0.038256	0.013008	0.0855206	0.114706	0.223594	0.2747
CGGA_1185	5.54	4.03	15.26	34.24	33.56	5.05	11.15	-0.0104059	-0.00467846	-0.00221133	0.000615615	0.00619714	0.0151928	0.0377692	-0.0576487	-0.0188542	-0.0337449	0.0210787	0.207976	0.0767236	0.421127	0.616657
CGGA_1191	8.32	6.97	36.31	11.41	21.33	2.26	7.91	-0.0104059	-0.00467846	-0.00221133	0.000615615	0.00619714	0.0151928	0.0377692	-0.0865771	-0.0326088	-0.0802935	0.00702417	0.132185	0.0343357	0.298754	0.27282
CGGA_1192	7.79	6.18	8.47	29.26	36.2	2.22	9.81	-0.0104059	-0.00467846	-0.00221133	0.000615615	0.00619714	0.0151928	0.0377692	-0.081062	-0.0289129	-0.01873	0.0180129	0.224337	0.033728	0.370516	0.517889
CGGA_1195	3.18	2.82	3.2	13.39	13.2	5.79	5.33	-0.0104059	-0.00467846	-0.00221133	0.000615615	0.00619714	0.0151928	0.0377692	-0.0330908	-0.0131932	-0.00707626	0.00824309	0.0818023	0.0879662	0.20131	0.325961
CGGA_1204	16.87	15.91	41.25	12.29	24.66	4.87	8.21	-0.0104059	-0.00467846	-0.00221133	0.000615615	0.00619714	0.0151928	0.0377692	-0.175548	-0.0744343	-0.0912174	0.00756591	0.152822	0.0739889	0.310085	0.203262
CGGA_1208	17.39	10.69	21.62	63.52	87.97	6.07	26.46	-0.0104059	-0.00467846	-0.00221133	0.000615615	0.00619714	0.0151928	0.0377692	-0.180959	-0.0500127	-0.047809	0.0391039	0.545163	0.0922202	0.999373	1.39708
CGGA_1211	15.01	8.17	34.51	11.51	32.94	3.88	5.12	-0.0104059	-0.00467846	-0.00221133	0.000615615	0.00619714	0.0151928	0.0377692	-0.156193	-0.038223	-0.0763131	0.00708573	0.204134	0.058948	0.193378	0.192817
CGGA_1212	14.22	14.19	45.35	14	29.62	4.13	10.39	-0.0104059	-0.00467846	-0.00221133	0.000615615	0.00619714	0.0151928	0.0377692	-0.147972	-0.0663873	-0.100284	0.00861861	0.183559	0.0627462	0.392422	0.332703
CGGA_1223	6.99	4.85	11.39	25.18	38.92	4.31	10.98	-0.0104059	-0.00467846	-0.00221133	0.000615615	0.00619714	0.0151928	0.0377692	-0.0727372	-0.0226905	-0.0251871	0.0155012	0.241193	0.0654809	0.414706	0.616266
CGGA_1226	9.26	6.3	16.39	17.22	20.05	5.09	8.39	-0.0104059	-0.00467846	-0.00221133	0.000615615	0.00619714	0.0151928	0.0377692	-0.0963586	-0.0294743	-0.0362437	0.0106009	0.124253	0.0773313	0.316884	0.366992
CGGA_1232	7.65	5.78	15.32	15.45	34.13	3.1	11.33	-0.0104059	-0.00467846	-0.00221133	0.000615615	0.00619714	0.0151928	0.0377692	-0.0796051	-0.0270415	-0.0338776	0.00951126	0.211509	0.0470976	0.427925	0.555518
CGGA_1235	8.76	5.81	9.78	15.75	31.97	1.9	7.75	-0.0104059	-0.00467846	-0.00221133	0.000615615	0.00619714	0.0151928	0.0377692	-0.0911557	-0.0271818	-0.0216268	0.00969594	0.198123	0.0288663	0.292711	0.389432
CGGA_1236	10.33	12.73	16.82	8.97	22.86	1.84	7.15	-0.0104059	-0.00467846	-0.00221133	0.000615615	0.00619714	0.0151928	0.0377692	-0.107493	-0.0595568	-0.0371946	0.00552207	0.141667	0.0279547	0.27005	0.240949
CGGA_1238	6.67	7.19	18.54	24.27	51.97	3.33	11.99	-0.0104059	-0.00467846	-0.00221133	0.000615615	0.00619714	0.0151928	0.0377692	-0.0694074	-0.0336381	-0.0409981	0.014941	0.322066	0.050592	0.452853	0.696408
CGGA_1248	14	5.72	19.11	28.58	23.59	7.35	9.33	-0.0104059	-0.00467846	-0.00221133	0.000615615	0.00619714	0.0151928	0.0377692	-0.145683	-0.0267608	-0.0422586	0.0175943	0.146191	0.111667	0.352387	0.413137
CGGA_1255	6.62	2.92	13.25	46.52	63.97	2	25.5	-0.0104059	-0.00467846	-0.00221133	0.000615615	0.00619714	0.0151928	0.0377692	-0.0688871	-0.0136611	-0.0293001	0.0286384	0.396431	0.0303856	0.963115	1.30672
CGGA_1257	15.18	7.49	42.74	21.53	17.25	8.21	10.01	-0.0104059	-0.00467846	-0.00221133	0.000615615	0.00619714	0.0151928	0.0377692	-0.157962	-0.0350416	-0.0945123	0.0132542	0.106901	0.124733	0.37807	0.335442
CGGA_1260	4.23	3.24	1.7	21.12	22.03	3.58	6.64	-0.0104059	-0.00467846	-0.00221133	0.000615615	0.00619714	0.0151928	0.0377692	-0.044017	-0.0151582	-0.00375926	0.0130018	0.136523	0.0543902	0.250788	0.391768
CGGA_1264	9.02	9.13	14.38	13.09	27.25	4	9.18	-0.0104059	-0.00467846	-0.00221133	0.000615615	0.00619714	0.0151928	0.0377692	-0.0938612	-0.0427143	-0.031799	0.0080584	0.168872	0.0607711	0.346721	0.416049
CGGA_1269	11.37	12.49	38.41	13.68	28.28	4.75	11.15	-0.0104059	-0.00467846	-0.00221133	0.000615615	0.00619714	0.0151928	0.0377692	-0.118315	-0.0584339	-0.0849373	0.00842162	0.175255	0.0721657	0.421127	0.415283
CGGA_1273	12.03	5.68	27.7	14.34	26.82	10.07	9.82	-0.0104059	-0.00467846	-0.00221133	0.000615615	0.00619714	0.0151928	0.0377692	-0.125183	-0.0265736	-0.0612539	0.00882792	0.166207	0.152991	0.370894	0.48591
CGGA_1282	5.94	4.35	10.65	21.73	16.43	5.72	12.38	-0.0104059	-0.00467846	-0.00221133	0.000615615	0.00619714	0.0151928	0.0377692	-0.0618111	-0.0203513	-0.0235507	0.0133773	0.101819	0.0869027	0.467583	0.563969
CGGA_1286	4.6	5.16	6.27	13.47	9.84	2.02	4.35	-0.0104059	-0.00467846	-0.00221133	0.000615615	0.00619714	0.0151928	0.0377692	-0.0478671	-0.0241408	-0.0138651	0.00829234	0.0609799	0.0306894	0.164296	0.178385
CGGA_1295	7.13	5.23	10.18	28.12	30.77	8.43	11.64	-0.0104059	-0.00467846	-0.00221133	0.000615615	0.00619714	0.0151928	0.0377692	-0.0741941	-0.0244683	-0.0225114	0.0173111	0.190686	0.128075	0.439634	0.654532
CGGA_1300	10.67	11.16	16.31	19.81	27.94	5.84	12.94	-0.0104059	-0.00467846	-0.00221133	0.000615615	0.00619714	0.0151928	0.0377692	-0.111031	-0.0522116	-0.0360668	0.0121953	0.173148	0.0887259	0.488733	0.563494
CGGA_1305	5.28	3.85	2.34	23	12.01	2.24	8.5	-0.0104059	-0.00467846	-0.00221133	0.000615615	0.00619714	0.0151928	0.0377692	-0.0549432	-0.0180121	-0.00517452	0.0141592	0.0744277	0.0340318	0.321038	0.365527
CGGA_1311	12.45	12.63	27.84	11.55	15.46	4.75	11.56	-0.0104059	-0.00467846	-0.00221133	0.000615615	0.00619714	0.0151928	0.0377692	-0.129553	-0.0590889	-0.0615635	0.00711036	0.0958079	0.0721657	0.436612	0.36149
CGGA_1318	7.46	6.18	7.53	32.19	28.18	4.7	11.64	-0.0104059	-0.00467846	-0.00221133	0.000615615	0.00619714	0.0151928	0.0377692	-0.077628	-0.0289129	-0.0166513	0.0198167	0.174636	0.0714061	0.439634	0.5823
CGGA_1319	5.21	3.05	1.88	14.37	7	4.73	11.05	-0.0104059	-0.00467846	-0.00221133	0.000615615	0.00619714	0.0151928	0.0377692	-0.0542147	-0.0142693	-0.0041573	0.00884639	0.04338	0.0718619	0.41735	0.468797
CGGA_1321	11.4	7.87	16.63	20.57	41.62	13.84	11.85	-0.0104059	-0.00467846	-0.00221133	0.000615615	0.00619714	0.0151928	0.0377692	-0.118627	-0.0368195	-0.0367744	0.0126632	0.257925	0.210268	0.447565	0.7362
CGGA_1326	3.5	3.51	5.28	38.26	19.77	6.27	8	-0.0104059	-0.00467846	-0.00221133	0.000615615	0.00619714	0.0151928	0.0377692	-0.0364207	-0.0164214	-0.0116758	0.0235534	0.122518	0.0952588	0.302154	0.478965
CGGA_1334	4	4.65	9.85	12.63	41.17	4.82	7.4	-0.0104059	-0.00467846	-0.00221133	0.000615615	0.00619714	0.0151928	0.0377692	-0.0416236	-0.0217548	-0.0217816	0.00777522	0.255136	0.0732292	0.279492	0.530473
CGGA_1335	6.15	5.48	14.87	17.04	11.58	5.14	7.37	-0.0104059	-0.00467846	-0.00221133	0.000615615	0.00619714	0.0151928	0.0377692	-0.0639963	-0.0256379	-0.0328825	0.0104901	0.0717629	0.0780909	0.278359	0.316186
CGGA_1339	14.89	16.19	52.67	14.97	26.6	3.12	5.89	-0.0104059	-0.00467846	-0.00221133	0.000615615	0.00619714	0.0151928	0.0377692	-0.154944	-0.0757442	-0.116471	0.00921576	0.164844	0.0474015	0.222461	0.0967629
CGGA_1345	5.34	3.67	2.46	20.47	13.94	2.75	8.09	-0.0104059	-0.00467846	-0.00221133	0.000615615	0.00619714	0.0151928	0.0377692	-0.0555675	-0.0171699	-0.00543988	0.0126016	0.0863882	0.0417802	0.305553	0.368146
CGGA_135	18.87	9.02	31.57	56.28	78.09	7.25	19.59	-0.0104059	-0.00467846	-0.00221133	0.000615615	0.00619714	0.0151928	0.0377692	-0.196359	-0.0421997	-0.0698117	0.0346468	0.483935	0.110148	0.739899	1.06026
CGGA_1353	9.86	11.25	16.56	44.87	59.1	6.25	12.18	-0.0104059	-0.00467846	-0.00221133	0.000615615	0.00619714	0.0151928	0.0377692	-0.102602	-0.0526326	-0.0366197	0.0276227	0.366251	0.0949549	0.460029	0.757003
CGGA_1354	5.14	5.77	9.48	50.67	34.94	3.37	12.84	-0.0104059	-0.00467846	-0.00221133	0.000615615	0.00619714	0.0151928	0.0377692	-0.0534863	-0.0269947	-0.0209634	0.0311932	0.216528	0.0511997	0.484957	0.682433
CGGA_1356	17.7	5.61	44.26	17.54	17.17	7.38	4.19	-0.0104059	-0.00467846	-0.00221133	0.000615615	0.00619714	0.0151928	0.0377692	-0.184184	-0.0262461	-0.0978736	0.0107979	0.106405	0.112123	0.158253	0.0792744
CGGA_1359	4.2	5.54	7.91	46.31	32.55	11.11	10.03	-0.0104059	-0.00467846	-0.00221133	0.000615615	0.00619714	0.0151928	0.0377692	-0.0437048	-0.0259187	-0.0174916	0.0285091	0.201717	0.168792	0.378825	0.690728
CGGA_1361	21.16	9.3	44.43	12.78	24.82	6.26	4.5	-0.0104059	-0.00467846	-0.00221133	0.000615615	0.00619714	0.0151928	0.0377692	-0.220189	-0.0435097	-0.0982495	0.00786756	0.153813	0.0951068	0.169961	0.0648009
CGGA_1362	13.11	7.27	28.38	24.8	31.05	5.02	7.88	-0.0104059	-0.00467846	-0.00221133	0.000615615	0.00619714	0.0151928	0.0377692	-0.136421	-0.0340124	-0.0627576	0.0152673	0.192421	0.0762678	0.297621	0.348386
CGGA_1369	4.47	3.94	5.63	18.79	7.66	4.24	8.54	-0.0104059	-0.00467846	-0.00221133	0.000615615	0.00619714	0.0151928	0.0377692	-0.0465144	-0.0184331	-0.0124498	0.0115674	0.0474701	0.0644174	0.322549	0.368607
CGGA_1371	5.43	3.27	3.6	21.26	22.44	5.52	13.23	-0.0104059	-0.00467846	-0.00221133	0.000615615	0.00619714	0.0151928	0.0377692	-0.056504	-0.0152986	-0.00796079	0.013088	0.139064	0.0838642	0.499687	0.655939
CGGA_1377	17.32	8.66	44.66	16.27	33.59	4.69	9.79	-0.0104059	-0.00467846	-0.00221133	0.000615615	0.00619714	0.0151928	0.0377692	-0.18023	-0.0405154	-0.0987581	0.0100161	0.208162	0.0712542	0.36976	0.339689
CGGA_1380	10.61	7.91	18.5	20.32	36.45	5.05	7.18	-0.0104059	-0.00467846	-0.00221133	0.000615615	0.00619714	0.0151928	0.0377692	-0.110407	-0.0370066	-0.0409096	0.0125093	0.225886	0.0767236	0.271183	0.397979
CGGA_1382	24.1	7.72	38.61	25.15	58.04	19.1	10.08	-0.0104059	-0.00467846	-0.00221133	0.000615615	0.00619714	0.0151928	0.0377692	-0.250782	-0.0361177	-0.0853795	0.0154827	0.359682	0.290182	0.380714	0.673781
CGGA_1383	3.77	5.56	7.12	20.06	10.07	2.13	8	-0.0104059	-0.00467846	-0.00221133	0.000615615	0.00619714	0.0151928	0.0377692	-0.0392302	-0.0260122	-0.0157447	0.0123492	0.0624052	0.0323606	0.302154	0.328282
CGGA_1387	20.98	11.79	47.9	36.92	59.79	13.92	14.21	-0.0104059	-0.00467846	-0.00221133	0.000615615	0.00619714	0.0151928	0.0377692	-0.218316	-0.055159	-0.105923	0.0227285	0.370527	0.211484	0.5367	0.762042
CGGA_1389	4.07	3.67	6.4	17.07	8.44	2.37	4.5	-0.0104059	-0.00467846	-0.00221133	0.000615615	0.00619714	0.0151928	0.0377692	-0.042352	-0.0171699	-0.0141525	0.0105086	0.0523039	0.0360069	0.169961	0.195106
CGGA_139	30.06	6.89	64.84	21.07	20.12	10.34	3.68	-0.0104059	-0.00467846	-0.00221133	0.000615615	0.00619714	0.0151928	0.0377692	-0.312801	-0.0322346	-0.143383	0.012971	0.124687	0.157093	0.138991	-0.0546771
CGGA_1390	5.72	3.12	12.56	28.94	17.17	5.29	5.9	-0.0104059	-0.00467846	-0.00221133	0.000615615	0.00619714	0.0151928	0.0377692	-0.0595218	-0.0145968	-0.0277743	0.0178159	0.106405	0.0803698	0.222838	0.325536
CGGA_1391	7.51	2.74	4.23	36.04	37.18	8.09	14.52	-0.0104059	-0.00467846	-0.00221133	0.000615615	0.00619714	0.0151928	0.0377692	-0.0781483	-0.012819	-0.00935393	0.0221868	0.23041	0.12291	0.548409	0.823594
CGGA_1392	4.2	1.81	2.35	41.57	22.79	5.89	17.27	-0.0104059	-0.00467846	-0.00221133	0.000615615	0.00619714	0.0151928	0.0377692	-0.0437048	-0.00846801	-0.00519663	0.0255911	0.141233	0.0894855	0.652274	0.851214
CGGA_1398	12.53	4.8	18.08	16.18	34.58	9.69	8.38	-0.0104059	-0.00467846	-0.00221133	0.000615615	0.00619714	0.0151928	0.0377692	-0.130386	-0.0224566	-0.0399809	0.00996065	0.214297	0.147218	0.316506	0.495158
CGGA_1401	24.35	15.32	34.68	16.97	44.86	7.12	9.06	-0.0104059	-0.00467846	-0.00221133	0.000615615	0.00619714	0.0151928	0.0377692	-0.253384	-0.071674	-0.076689	0.010447	0.278004	0.108173	0.342189	0.337066
CGGA_1402	6.98	6.31	10.99	55.47	36.61	5.2	19.42	-0.0104059	-0.00467846	-0.00221133	0.000615615	0.00619714	0.0151928	0.0377692	-0.0726332	-0.0295211	-0.0243025	0.0341482	0.226877	0.0790025	0.733478	0.947049
CGGA_1403	12.72	23.52	25.55	59.09	64.99	11	19.23	-0.0104059	-0.00467846	-0.00221133	0.000615615	0.00619714	0.0151928	0.0377692	-0.132363	-0.110037	-0.0564995	0.0363767	0.402752	0.167121	0.726302	1.03365
CGGA_1404	6.86	5.97	10.16	18.56	17.94	6.3	5.72	-0.0104059	-0.00467846	-0.00221133	0.000615615	0.00619714	0.0151928	0.0377692	-0.0713845	-0.0279304	-0.0224671	0.0114258	0.111177	0.0957145	0.21604	0.312575
CGGA_1407	4.02	2.07	0.79	12.9	6.72	4.61	4.84	-0.0104059	-0.00467846	-0.00221133	0.000615615	0.00619714	0.0151928	0.0377692	-0.0418317	-0.00968441	-0.00174695	0.00794144	0.0416448	0.0700387	0.182803	0.249165
CGGA_1410	13.94	17.54	28.77	35.56	54.77	15.23	13.98	-0.0104059	-0.00467846	-0.00221133	0.000615615	0.00619714	0.0151928	0.0377692	-0.145058	-0.0820601	-0.06362	0.0218913	0.339418	0.231386	0.528013	0.82997
CGGA_1413	27.66	13.75	69.99	15.99	28.9	5.91	6.23	-0.0104059	-0.00467846	-0.00221133	0.000615615	0.00619714	0.0151928	0.0377692	-0.287827	-0.0643288	-0.154771	0.00984369	0.179097	0.0897894	0.235302	0.00710551
CGGA_1415	22.3	6.03	23.79	67.64	82.59	9.79	22.27	-0.0104059	-0.00467846	-0.00221133	0.000615615	0.00619714	0.0151928	0.0377692	-0.232052	-0.0282111	-0.0526076	0.0416402	0.511822	0.148737	0.84112	1.23045
CGGA_1416	5.33	4.5	7.44	18.02	14.71	4.58	7.5	-0.0104059	-0.00467846	-0.00221133	0.000615615	0.00619714	0.0151928	0.0377692	-0.0554635	-0.0210531	-0.0164523	0.0110934	0.09116	0.069583	0.283269	0.362137
CGGA_1417	20.12	15.93	120.49	14.34	32.16	7.56	6.35	-0.0104059	-0.00467846	-0.00221133	0.000615615	0.00619714	0.0151928	0.0377692	-0.209367	-0.0745278	-0.266443	0.00882792	0.1993	0.114857	0.239834	0.012482
CGGA_1419	7.95	4.31	12.78	16.5	64.4	7.69	8.41	-0.0104059	-0.00467846	-0.00221133	0.000615615	0.00619714	0.0151928	0.0377692	-0.0827269	-0.0201642	-0.0282608	0.0101577	0.399096	0.116833	0.317639	0.712573
CGGA_1420	9.22	2.23	12.15	16.05	11.09	5.66	6.01	-0.0104059	-0.00467846	-0.00221133	0.000615615	0.00619714	0.0151928	0.0377692	-0.0959424	-0.010433	-0.0268677	0.00988062	0.0687263	0.0859912	0.226993	0.258348
CGGA_1425	5.46	3.1	6.91	40.76	21.93	2.48	16.83	-0.0104059	-0.00467846	-0.00221133	0.000615615	0.00619714	0.0151928	0.0377692	-0.0568162	-0.0145032	-0.0152803	0.0250925	0.135903	0.0376781	0.635656	0.74773
CGGA_1426	6.27	7.7	11.81	71.18	53.77	9.28	16.17	-0.0104059	-0.00467846	-0.00221133	0.000615615	0.00619714	0.0151928	0.0377692	-0.065245	-0.0360241	-0.0261158	0.0438195	0.33322	0.140989	0.610728	1.00137
CGGA_1429	20.35	18.18	69.03	19.05	44.7	9.1	8.89	-0.0104059	-0.00467846	-0.00221133	0.000615615	0.00619714	0.0151928	0.0377692	-0.21176	-0.0850544	-0.152648	0.0117275	0.277012	0.138254	0.335768	0.3133
CGGA_1430	6.2	10.5	6.35	32.43	33.1	12.38	9.63	-0.0104059	-0.00467846	-0.00221133	0.000615615	0.00619714	0.0151928	0.0377692	-0.0645166	-0.0491238	-0.014042	0.0199644	0.205125	0.188087	0.363717	0.649212
CGGA_1431	5.39	4.11	5.88	15.89	10.41	3.79	6.58	-0.0104059	-0.00467846	-0.00221133	0.000615615	0.00619714	0.0151928	0.0377692	-0.0560878	-0.0192285	-0.0130026	0.00978213	0.0645123	0.0575807	0.248521	0.292078
CGGA_1433	7.54	4.96	15.48	46.36	51	3.71	12.17	-0.0104059	-0.00467846	-0.00221133	0.000615615	0.00619714	0.0151928	0.0377692	-0.0784605	-0.0232051	-0.0342314	0.0285399	0.316054	0.0563652	0.459651	0.724714
CGGA_1434	7.82	4.05	18.63	33.38	65.76	6.39	14.1	-0.0104059	-0.00467846	-0.00221133	0.000615615	0.00619714	0.0151928	0.0377692	-0.0813741	-0.0189478	-0.0411971	0.0205492	0.407524	0.0970819	0.532546	0.916182
CGGA_1435	10.97	6.59	27.74	18.47	43.27	9.53	7.42	-0.0104059	-0.00467846	-0.00221133	0.000615615	0.00619714	0.0151928	0.0377692	-0.114153	-0.030831	-0.0613423	0.0113704	0.26815	0.144787	0.280247	0.498229
CGGA_1437	11.12	3.86	22.32	20.79	10.88	4.02	4.55	-0.0104059	-0.00467846	-0.00221133	0.000615615	0.00619714	0.0151928	0.0377692	-0.115714	-0.0180588	-0.0493569	0.0127986	0.0674249	0.061075	0.17185	0.130019
CGGA_1440	7.84	7.96	18.03	12.64	22.99	3.66	7.56	-0.0104059	-0.00467846	-0.00221133	0.000615615	0.00619714	0.0151928	0.0377692	-0.0815823	-0.0372405	-0.0398703	0.00778138	0.142472	0.0556056	0.285535	0.332701
CGGA_1441	3.5	2.74	5.06	44.95	26.51	2.69	10.25	-0.0104059	-0.00467846	-0.00221133	0.000615615	0.00619714	0.0151928	0.0377692	-0.0364207	-0.012819	-0.0111893	0.0276719	0.164286	0.0408686	0.387134	0.559532
CGGA_1444	8.64	5.38	14.22	24.96	34.21	10.51	15.18	-0.0104059	-0.00467846	-0.00221133	0.000615615	0.00619714	0.0151928	0.0377692	-0.089907	-0.0251701	-0.0314451	0.0153658	0.212004	0.159676	0.573336	0.81386
CGGA_1451	4.15	2.25	5.57	55.34	24.5	5.7	12.1	-0.0104059	-0.00467846	-0.00221133	0.000615615	0.00619714	0.0151928	0.0377692	-0.0431845	-0.0105265	-0.0123171	0.0340681	0.15183	0.0865989	0.457007	0.663476
CGGA_1452	4.13	1.95	4.39	56.41	28.27	4.3	13.24	-0.0104059	-0.00467846	-0.00221133	0.000615615	0.00619714	0.0151928	0.0377692	-0.0429764	-0.00912299	-0.00970775	0.0347269	0.175193	0.065329	0.500064	0.713506
CGGA_1454	15.37	3.25	27.76	22.68	9.69	5.16	3.34	-0.0104059	-0.00467846	-0.00221133	0.000615615	0.00619714	0.0151928	0.0377692	-0.159939	-0.015205	-0.0613866	0.0139622	0.0600503	0.0783948	0.126149	0.0420261
CGGA_1457	6.15	8.5	8.95	48.06	55.05	7.58	15.15	-0.0104059	-0.00467846	-0.00221133	0.000615615	0.00619714	0.0151928	0.0377692	-0.0639963	-0.0397669	-0.0197914	0.0295865	0.341153	0.115161	0.572203	0.934549
CGGA_1458	9.58	11.34	62.08	13.95	27.36	7.99	10.95	-0.0104059	-0.00467846	-0.00221133	0.000615615	0.00619714	0.0151928	0.0377692	-0.0996885	-0.0530537	-0.137279	0.00858783	0.169554	0.12139	0.413573	0.423083
CGGA_1459	15.6	11.03	45.78	47.77	71.91	6.16	17.8	-0.0104059	-0.00467846	-0.00221133	0.000615615	0.00619714	0.0151928	0.0377692	-0.162332	-0.0516034	-0.101235	0.0294079	0.445637	0.0935876	0.672292	0.925754
CGGA_1461	6.89	7.46	10.19	21.65	38	12.75	8.69	-0.0104059	-0.00467846	-0.00221133	0.000615615	0.00619714	0.0151928	0.0377692	-0.0716967	-0.0349013	-0.0225335	0.0133281	0.235491	0.193708	0.328214	0.641611
CGGA_1462	8.14	7.15	9.25	49.51	56.52	6.64	14.91	-0.0104059	-0.00467846	-0.00221133	0.000615615	0.00619714	0.0151928	0.0377692	-0.084704	-0.033451	-0.0204548	0.0304791	0.350263	0.10088	0.563139	0.906151
CGGA_1463	17.97	14.13	65.13	11.89	29.64	5.69	5.03	-0.0104059	-0.00467846	-0.00221133	0.000615615	0.00619714	0.0151928	0.0377692	-0.186994	-0.0661066	-0.144024	0.00731967	0.183683	0.0864469	0.189979	0.0703044
CGGA_1471	7.58	7.22	18.93	25.87	29.16	4.65	10.52	-0.0104059	-0.00467846	-0.00221133	0.000615615	0.00619714	0.0151928	0.0377692	-0.0788767	-0.0337785	-0.0418605	0.015926	0.180709	0.0706464	0.397332	0.510097
CGGA_1476	6.97	3.7	12.35	30.7	21.51	10.62	12.24	-0.0104059	-0.00467846	-0.00221133	0.000615615	0.00619714	0.0151928	0.0377692	-0.0725291	-0.0173103	-0.0273099	0.0188994	0.133301	0.161347	0.462295	0.658693
CGGA_1478	4.3	3.68	4.51	42.6	21.86	3.75	12.61	-0.0104059	-0.00467846	-0.00221133	0.000615615	0.00619714	0.0151928	0.0377692	-0.0447454	-0.0172167	-0.00997311	0.0262252	0.13547	0.0569729	0.47627	0.623002
CGGA_1480	6.12	4.84	6.16	49.88	28.87	2.36	16.12	-0.0104059	-0.00467846	-0.00221133	0.000615615	0.00619714	0.0151928	0.0377692	-0.0636841	-0.0226437	-0.0136218	0.0307069	0.178912	0.035855	0.60884	0.754363
CGGA_1487	5.97	5.21	12.07	40.19	42.49	17.11	11.18	-0.0104059	-0.00467846	-0.00221133	0.000615615	0.00619714	0.0151928	0.0377692	-0.0621232	-0.0243748	-0.0266908	0.0247416	0.263317	0.259949	0.42226	0.857078
CGGA_1488	31.74	12.68	63.77	11.09	37.9	10.43	5.63	-0.0104059	-0.00467846	-0.00221133	0.000615615	0.00619714	0.0151928	0.0377692	-0.330283	-0.0593228	-0.141017	0.00682717	0.234872	0.158461	0.212641	0.0821775
CGGA_1491	11.07	6.78	14.61	34.11	43.66	15.15	15.79	-0.0104059	-0.00467846	-0.00221133	0.000615615	0.00619714	0.0151928	0.0377692	-0.115193	-0.0317199	-0.0323076	0.0209986	0.270567	0.230171	0.596376	0.938892
CGGA_1492	12.27	11.77	39.28	50.56	72.18	7.7	19.24	-0.0104059	-0.00467846	-0.00221133	0.000615615	0.00619714	0.0151928	0.0377692	-0.12768	-0.0550654	-0.0868611	0.0311255	0.44731	0.116984	0.726679	1.05249
CGGA_1496	9.12	16.13	74.22	27.82	37.89	11.55	9.99	-0.0104059	-0.00467846	-0.00221133	0.000615615	0.00619714	0.0151928	0.0377692	-0.0949018	-0.0754635	-0.164125	0.0171264	0.23481	0.175477	0.377314	0.470237
CGGA_1497	11.72	12.97	25.7	22	33.92	13.98	10.8	-0.0104059	-0.00467846	-0.00221133	0.000615615	0.00619714	0.0151928	0.0377692	-0.121957	-0.0606796	-0.0568312	0.0135435	0.210207	0.212395	0.407907	0.604585
CGGA_1500	9.59	4.17	16.22	27.54	24.24	8.29	7.13	-0.0104059	-0.00467846	-0.00221133	0.000615615	0.00619714	0.0151928	0.0377692	-0.0997926	-0.0195092	-0.0358678	0.016954	0.150219	0.125948	0.269294	0.407246
CGGA_1502	3.6	2.45	4.1	12.52	16.4	2.2	7.24	-0.0104059	-0.00467846	-0.00221133	0.000615615	0.00619714	0.0151928	0.0377692	-0.0374612	-0.0114622	-0.00906646	0.0077075	0.101633	0.0334241	0.273449	0.358224
CGGA_1504	3.44	2.62	3.14	16.74	15.98	2.68	8.15	-0.0104059	-0.00467846	-0.00221133	0.000615615	0.00619714	0.0151928	0.0377692	-0.0357963	-0.0122576	-0.00694358	0.0103054	0.0990304	0.0407167	0.307819	0.402874
CGGA_1505	9.65	12.94	32.55	57.47	77.38	12.42	18.76	-0.0104059	-0.00467846	-0.00221133	0.000615615	0.00619714	0.0151928	0.0377692	-0.100417	-0.0605392	-0.0719789	0.0353794	0.479535	0.188694	0.70855	1.17922
CGGA_1507	6.98	4.23	15.94	46.71	48.73	4.45	18.52	-0.0104059	-0.00467846	-0.00221133	0.000615615	0.00619714	0.0151928	0.0377692	-0.0726332	-0.0197899	-0.0352486	0.0287554	0.301987	0.0676079	0.699486	0.970164
CGGA_1508	3.63	3.15	3.43	16.27	21.75	1.72	7.14	-0.0104059	-0.00467846	-0.00221133	0.000615615	0.00619714	0.0151928	0.0377692	-0.0377734	-0.0147371	-0.00758487	0.0100161	0.134788	0.0261316	0.269672	0.380512
CGGA_1510	7.11	8.69	32.97	20.31	38.48	8.55	17.68	-0.0104059	-0.00467846	-0.00221133	0.000615615	0.00619714	0.0151928	0.0377692	-0.073986	-0.0406558	-0.0729076	0.0125031	0.238466	0.129898	0.66776	0.861078
CGGA_1513	4.91	5.45	12.19	18.44	11.94	4.98	6.94	-0.0104059	-0.00467846	-0.00221133	0.000615615	0.00619714	0.0151928	0.0377692	-0.051093	-0.0254976	-0.0269561	0.0113519	0.0739939	0.0756601	0.262118	0.319577
CGGA_1516	6.17	6.47	16.47	11.79	17.89	3.45	11.78	-0.0104059	-0.00467846	-0.00221133	0.000615615	0.00619714	0.0151928	0.0377692	-0.0642044	-0.0302696	-0.0364206	0.0072581	0.110867	0.0524151	0.444921	0.484567
CGGA_1517	3.61	5.95	12.07	15.36	12.91	2.27	12.33	-0.0104059	-0.00467846	-0.00221133	0.000615615	0.00619714	0.0151928	0.0377692	-0.0375653	-0.0278368	-0.0266908	0.00945585	0.0800051	0.0344876	0.465694	0.49755
CGGA_1518	4.51	5.94	15.5	22.03	33.52	6.62	14.55	-0.0104059	-0.00467846	-0.00221133	0.000615615	0.00619714	0.0151928	0.0377692	-0.0469306	-0.02779	-0.0342756	0.013562	0.207728	0.100576	0.549542	0.762412
CGGA_1521	17.84	7.8	41.94	20.92	79.67	14.16	10.58	-0.0104059	-0.00467846	-0.00221133	0.000615615	0.00619714	0.0151928	0.0377692	-0.185641	-0.036492	-0.0927433	0.0128787	0.493726	0.21513	0.399598	0.806457
CGGA_1523	11.91	11.43	26.66	15.85	49.31	5.81	6.49	-0.0104059	-0.00467846	-0.00221133	0.000615615	0.00619714	0.0151928	0.0377692	-0.123934	-0.0534748	-0.0589541	0.0097575	0.305581	0.0882701	0.245122	0.412368
CGGA_1524	5.64	6.26	16.79	25.84	18.38	6.01	8.93	-0.0104059	-0.00467846	-0.00221133	0.000615615	0.00619714	0.0151928	0.0377692	-0.0586893	-0.0292871	-0.0371283	0.0159075	0.113904	0.0913086	0.337279	0.433294
CGGA_1526	24.03	14.19	54.16	17.96	54.41	4.6	8.47	-0.0104059	-0.00467846	-0.00221133	0.000615615	0.00619714	0.0151928	0.0377692	-0.250054	-0.0663873	-0.119766	0.0110565	0.337187	0.0698868	0.319905	0.301828
CGGA_1527	7.21	6.88	21.29	20.32	19.04	5.37	19.91	-0.0104059	-0.00467846	-0.00221133	0.000615615	0.00619714	0.0151928	0.0377692	-0.0750265	-0.0321878	-0.0470793	0.0125093	0.117994	0.0815853	0.751985	0.809779
CGGA_1528	3.87	5.1	4.97	16.46	15.29	1.61	12.3	-0.0104059	-0.00467846	-0.00221133	0.000615615	0.00619714	0.0151928	0.0377692	-0.0402708	-0.0238601	-0.0109903	0.010133	0.0947543	0.0244604	0.464561	0.518788
CGGA_1533	3.59	2.68	2.21	21.13	23.3	1.92	7.92	-0.0104059	-0.00467846	-0.00221133	0.000615615	0.00619714	0.0151928	0.0377692	-0.0373572	-0.0125383	-0.00488704	0.013008	0.144393	0.0291701	0.299132	0.430921
CGGA_1534	4.17	2.06	5.94	16.71	11.55	3.49	11.08	-0.0104059	-0.00467846	-0.00221133	0.000615615	0.00619714	0.0151928	0.0377692	-0.0433926	-0.00963762	-0.0131353	0.0102869	0.071577	0.0530228	0.418483	0.487204
CGGA_1535	4.76	4.08	3.06	66.34	23.26	2.65	15.61	-0.0104059	-0.00467846	-0.00221133	0.000615615	0.00619714	0.0151928	0.0377692	-0.0495321	-0.0190881	-0.00676668	0.0408399	0.144146	0.0402609	0.589577	0.739437
CGGA_1536	19.73	12.74	56.58	19.15	45.61	4.52	10.39	-0.0104059	-0.00467846	-0.00221133	0.000615615	0.00619714	0.0151928	0.0377692	-0.205308	-0.0596035	-0.125117	0.011789	0.282652	0.0686714	0.392422	0.365505
CGGA_1537	5.95	4.84	11.63	35.11	34	3.94	10.43	-0.0104059	-0.00467846	-0.00221133	0.000615615	0.00619714	0.0151928	0.0377692	-0.0619151	-0.0226437	-0.0257178	0.0216143	0.210703	0.0598596	0.393933	0.575833
CGGA_1538	7.02	4.74	13.1	50.34	37.38	3.54	10.19	-0.0104059	-0.00467846	-0.00221133	0.000615615	0.00619714	0.0151928	0.0377692	-0.0730494	-0.0221759	-0.0289684	0.0309901	0.231649	0.0537825	0.384868	0.577096
CGGA_1539	14.02	10.68	25.31	15.42	36.26	5.84	4.96	-0.0104059	-0.00467846	-0.00221133	0.000615615	0.00619714	0.0151928	0.0377692	-0.145891	-0.0499659	-0.0559688	0.00949279	0.224708	0.0887259	0.187335	0.258437
CGGA_1541	7.74	5.04	13.38	23.82	19.44	9.26	7.58	-0.0104059	-0.00467846	-0.00221133	0.000615615	0.00619714	0.0151928	0.0377692	-0.0805417	-0.0235794	-0.0295876	0.014664	0.120472	0.140685	0.286291	0.428403
CGGA_1543	3.54	2.46	3.34	41.36	18.68	3.57	13.41	-0.0104059	-0.00467846	-0.00221133	0.000615615	0.00619714	0.0151928	0.0377692	-0.0368369	-0.011509	-0.00738585	0.0254618	0.115763	0.0542382	0.506485	0.646216
CGGA_1544	8.76	7.32	25.61	14.5	18.52	6.11	6.15	-0.0104059	-0.00467846	-0.00221133	0.000615615	0.00619714	0.0151928	0.0377692	-0.0911557	-0.0342463	-0.0566322	0.00892642	0.114771	0.0928279	0.232281	0.266772
CGGA_1546	4.7	3.04	10.8	52.7	32.09	2.87	14.03	-0.0104059	-0.00467846	-0.00221133	0.000615615	0.00619714	0.0151928	0.0377692	-0.0489077	-0.0142225	-0.0238824	0.0324429	0.198866	0.0436033	0.529902	0.717802
CGGA_1548	3.84	3.24	5.8	38.96	22.01	4.15	9.73	-0.0104059	-0.00467846	-0.00221133	0.000615615	0.00619714	0.0151928	0.0377692	-0.0399587	-0.0151582	-0.0128257	0.0239844	0.136399	0.0630501	0.367494	0.522985
CGGA_1552	4.6	7.59	8.17	14.29	15.05	2.38	5.81	-0.0104059	-0.00467846	-0.00221133	0.000615615	0.00619714	0.0151928	0.0377692	-0.0478671	-0.0355095	-0.0180666	0.00879714	0.093267	0.0361588	0.219439	0.256219
CGGA_1553	25.96	9.95	49.78	18.35	23.05	12.05	6.04	-0.0104059	-0.00467846	-0.00221133	0.000615615	0.00619714	0.0151928	0.0377692	-0.270137	-0.0465506	-0.11008	0.0112965	0.142844	0.183073	0.228126	0.138572
CGGA_1554	8.88	9.54	30.98	19.05	68.14	5.57	15.01	-0.0104059	-0.00467846	-0.00221133	0.000615615	0.00619714	0.0151928	0.0377692	-0.0924044	-0.0446325	-0.0685071	0.0117275	0.422273	0.0846238	0.566916	0.879996
CGGA_1557	4.51	5.08	13.43	14.08	11.33	3.25	5.08	-0.0104059	-0.00467846	-0.00221133	0.000615615	0.00619714	0.0151928	0.0377692	-0.0469306	-0.0237666	-0.0296982	0.00866786	0.0702136	0.0493765	0.191868	0.21973
CGGA_1558	7.09	3.69	8.18	34.03	35.74	9.53	12.98	-0.0104059	-0.00467846	-0.00221133	0.000615615	0.00619714	0.0151928	0.0377692	-0.0737778	-0.0172635	-0.0180887	0.0209494	0.221486	0.144787	0.490244	0.768337
CGGA_1559	4.12	5.52	18.33	20.8	17	4.38	8.6	-0.0104059	-0.00467846	-0.00221133	0.000615615	0.00619714	0.0151928	0.0377692	-0.0428723	-0.0258251	-0.0405337	0.0128048	0.105351	0.0665444	0.324815	0.400285
CGGA_1560	4.12	6.92	9.51	43.88	36.93	8.62	16.26	-0.0104059	-0.00467846	-0.00221133	0.000615615	0.00619714	0.0151928	0.0377692	-0.0428723	-0.0323749	-0.0210298	0.0270132	0.228861	0.130962	0.614127	0.904686
CGGA_1562	7.33	4.87	17.59	15.72	14.95	3	5.28	-0.0104059	-0.00467846	-0.00221133	0.000615615	0.00619714	0.0151928	0.0377692	-0.0762753	-0.0227841	-0.0388973	0.00967747	0.0926473	0.0455784	0.199421	0.209368
CGGA_1563	8.23	5.35	30.15	27.79	65.89	8.42	18.48	-0.0104059	-0.00467846	-0.00221133	0.000615615	0.00619714	0.0151928	0.0377692	-0.0856406	-0.0250297	-0.0666717	0.0171079	0.40833	0.127923	0.697975	1.07399
CGGA_1564	6.96	2.34	11.74	39.79	19.16	14.12	16.43	-0.0104059	-0.00467846	-0.00221133	0.000615615	0.00619714	0.0151928	0.0377692	-0.0724251	-0.0109476	-0.025961	0.0244953	0.118737	0.214522	0.620548	0.868969
CGGA_1565	8.87	5.44	5.19	16.46	18.11	3.65	7.28	-0.0104059	-0.00467846	-0.00221133	0.000615615	0.00619714	0.0151928	0.0377692	-0.0923003	-0.0254508	-0.0114768	0.010133	0.11223	0.0554537	0.27496	0.323549
CGGA_1566	2.93	4.1	9.43	17.15	7.12	3.28	4.52	-0.0104059	-0.00467846	-0.00221133	0.000615615	0.00619714	0.0151928	0.0377692	-0.0304893	-0.0191817	-0.0208529	0.0105578	0.0441237	0.0498323	0.170717	0.204707
CGGA_1567	5.56	2.99	3.92	33.57	14.37	4.41	8.7	-0.0104059	-0.00467846	-0.00221133	0.000615615	0.00619714	0.0151928	0.0377692	-0.0578568	-0.0139886	-0.00866842	0.0206662	0.089053	0.0670002	0.328592	0.424798
CGGA_1569	4.29	3.44	3.24	12.86	8.86	2.19	6.48	-0.0104059	-0.00467846	-0.00221133	0.000615615	0.00619714	0.0151928	0.0377692	-0.0446413	-0.0160939	-0.00716472	0.00791681	0.0549067	0.0332722	0.244744	0.27294
CGGA_1571	4.05	1.18	3.93	15.63	10.13	3.31	6.29	-0.0104059	-0.00467846	-0.00221133	0.000615615	0.00619714	0.0151928	0.0377692	-0.0421439	-0.00552058	-0.00869053	0.00962207	0.0627771	0.0502881	0.237568	0.303901
CGGA_1572	3.04	3.41	2.11	20.67	10.85	6.15	5.66	-0.0104059	-0.00467846	-0.00221133	0.000615615	0.00619714	0.0151928	0.0377692	-0.0316339	-0.0159535	-0.00466591	0.0127248	0.067239	0.0934356	0.213774	0.33492
CGGA_1575	9.16	14.53	8.99	51.51	44.5	6.55	24.69	-0.0104059	-0.00467846	-0.00221133	0.000615615	0.00619714	0.0151928	0.0377692	-0.0953181	-0.067978	-0.0198799	0.0317103	0.275773	0.0995127	0.932522	1.15634
CGGA_1579	5.48	0.67	6.91	11.94	6.48	2.87	2.56	-0.0104059	-0.00467846	-0.00221133	0.000615615	0.00619714	0.0151928	0.0377692	-0.0570243	-0.00313457	-0.0152803	0.00735045	0.0401575	0.0436033	0.0966892	0.112361
CGGA_1580	22.98	12.18	26.74	19.11	41.79	5.18	8.5	-0.0104059	-0.00467846	-0.00221133	0.000615615	0.00619714	0.0151928	0.0377692	-0.239128	-0.0569836	-0.059131	0.0117644	0.258979	0.0786986	0.321038	0.315238
CGGA_1586	7.82	7.21	10.53	61.79	64.22	4.88	20.58	-0.0104059	-0.00467846	-0.00221133	0.000615615	0.00619714	0.0151928	0.0377692	-0.0813741	-0.0337317	-0.0232853	0.0380389	0.397981	0.0741408	0.77729	1.14906
CGGA_1587	9.38	8.99	31.68	40.23	62.94	12.28	18.6	-0.0104059	-0.00467846	-0.00221133	0.000615615	0.00619714	0.0151928	0.0377692	-0.0976074	-0.0420593	-0.070055	0.0247662	0.390048	0.186567	0.702507	1.09417
CGGA_1588	9.07	0.69	10.28	19.09	30.19	2.54	7.91	-0.0104059	-0.00467846	-0.00221133	0.000615615	0.00619714	0.0151928	0.0377692	-0.0943815	-0.00322814	-0.0227325	0.0117521	0.187092	0.0385897	0.298754	0.415846
CGGA_1589	30.49	7.31	74.34	20.08	22.24	13.5	3.82	-0.0104059	-0.00467846	-0.00221133	0.000615615	0.00619714	0.0151928	0.0377692	-0.317276	-0.0341995	-0.16439	0.0123616	0.137824	0.205103	0.144278	-0.0162989
CGGA_1591	22.86	12.01	54.42	18.14	33.04	9.14	5.36	-0.0104059	-0.00467846	-0.00221133	0.000615615	0.00619714	0.0151928	0.0377692	-0.237879	-0.0561883	-0.120341	0.0111673	0.204754	0.138862	0.202443	0.142818
CGGA_1592	18.03	14.51	71.89	16.6	38.31	13.09	9.54	-0.0104059	-0.00467846	-0.00221133	0.000615615	0.00619714	0.0151928	0.0377692	-0.187618	-0.0678844	-0.158973	0.0102192	0.237413	0.198874	0.360318	0.392348
CGGA_1596	4.72	3.82	10.5	23.2	20.4	21.21	11.82	-0.0104059	-0.00467846	-0.00221133	0.000615615	0.00619714	0.0151928	0.0377692	-0.0491159	-0.0178717	-0.023219	0.0142823	0.126422	0.322239	0.446432	0.819168
CGGA_1597	5.24	3.58	9.94	44.33	32.47	7.9	16.44	-0.0104059	-0.00467846	-0.00221133	0.000615615	0.00619714	0.0151928	0.0377692	-0.0545269	-0.0167489	-0.0219806	0.0272902	0.201221	0.120023	0.620926	0.876204
CGGA_1598	2.22	6.1	8.97	51.06	17	9.05	13.78	-0.0104059	-0.00467846	-0.00221133	0.000615615	0.00619714	0.0151928	0.0377692	-0.0231011	-0.0285386	-0.0198356	0.0314333	0.105351	0.137495	0.52046	0.723264
CGGA_1601	6.14	6.38	20.44	47.19	50.7	6.32	14.47	-0.0104059	-0.00467846	-0.00221133	0.000615615	0.00619714	0.0151928	0.0377692	-0.0638922	-0.0298486	-0.0451996	0.0290509	0.314195	0.0960184	0.54652	0.846844
CGGA_1603	4.77	2.02	20.47	42.18	43.51	3.19	27.31	-0.0104059	-0.00467846	-0.00221133	0.000615615	0.00619714	0.0151928	0.0377692	-0.0496361	-0.00945048	-0.045266	0.0259667	0.269638	0.048465	1.03148	1.27119
CGGA_1604	4.09	4.97	11.5	29.53	22.9	4	11.34	-0.0104059	-0.00467846	-0.00221133	0.000615615	0.00619714	0.0151928	0.0377692	-0.0425601	-0.0232519	-0.0254303	0.0181791	0.141915	0.0607711	0.428303	0.557925
CGGA_1605	11.83	3.51	23.6	20.87	12.89	7.5	3.82	-0.0104059	-0.00467846	-0.00221133	0.000615615	0.00619714	0.0151928	0.0377692	-0.123102	-0.0164214	-0.0521874	0.0128479	0.0798812	0.113946	0.144278	0.159243
CGGA_1606	11.86	16.21	24.83	49.26	46.08	11.56	9.98	-0.0104059	-0.00467846	-0.00221133	0.000615615	0.00619714	0.0151928	0.0377692	-0.123414	-0.0758378	-0.0549074	0.0303252	0.285564	0.175629	0.376937	0.614296
CGGA_1607	7.4	6.28	20.88	26.09	33.8	7.34	10.32	-0.0104059	-0.00467846	-0.00221133	0.000615615	0.00619714	0.0151928	0.0377692	-0.0770037	-0.0293807	-0.0461726	0.0160614	0.209463	0.111515	0.389778	0.574261
CGGA_1608	8.62	5.6	18.42	50.56	26.66	5.69	12.32	-0.0104059	-0.00467846	-0.00221133	0.000615615	0.00619714	0.0151928	0.0377692	-0.0896989	-0.0261994	-0.0407327	0.0311255	0.165216	0.0864469	0.465317	0.591474
CGGA_1611	8.6	12.91	19.27	26.45	23.54	27.59	22.61	-0.0104059	-0.00467846	-0.00221133	0.000615615	0.00619714	0.0151928	0.0377692	-0.0894907	-0.0603989	-0.0426124	0.016283	0.145881	0.419169	0.853962	1.24279
CGGA_1612	7.34	6.36	9.6	58.31	51.9	3.68	11.59	-0.0104059	-0.00467846	-0.00221133	0.000615615	0.00619714	0.0151928	0.0377692	-0.0763793	-0.029755	-0.0212288	0.0358965	0.321632	0.0559094	0.437745	0.72382
CGGA_1613	4.92	2.72	5.81	49.48	30.4	6.09	13.4	-0.0104059	-0.00467846	-0.00221133	0.000615615	0.00619714	0.0151928	0.0377692	-0.051197	-0.0127254	-0.0128478	0.0304606	0.188393	0.0925241	0.506107	0.740715
CGGA_1614	9.08	4.17	8.87	19.47	18.07	5.51	7.94	-0.0104059	-0.00467846	-0.00221133	0.000615615	0.00619714	0.0151928	0.0377692	-0.0944856	-0.0195092	-0.0196145	0.011986	0.111982	0.0837122	0.299887	0.373959
CGGA_1615	1.64	0.73	2.3	7.85	14.06	2.7	1.25	-0.0104059	-0.00467846	-0.00221133	0.000615615	0.00619714	0.0151928	0.0377692	-0.0170657	-0.00341527	-0.00508606	0.00483258	0.0871318	0.0410205	0.0472115	0.154629
CGGA_1618	5.55	3.41	6.25	11.67	9.8	3.69	4.33	-0.0104059	-0.00467846	-0.00221133	0.000615615	0.00619714	0.0151928	0.0377692	-0.0577528	-0.0159535	-0.0138208	0.00718423	0.060732	0.0560614	0.163541	0.199991
CGGA_1619	5.76	10	12.62	18.88	18.58	8.65	7.6	-0.0104059	-0.00467846	-0.00221133	0.000615615	0.00619714	0.0151928	0.0377692	-0.059938	-0.0467846	-0.027907	0.0116228	0.115143	0.131418	0.287046	0.4106
CGGA_1620	6.53	3.9	9.28	14.76	10.26	2.7	5.61	-0.0104059	-0.00467846	-0.00221133	0.000615615	0.00619714	0.0151928	0.0377692	-0.0679505	-0.018246	-0.0205212	0.00908648	0.0635827	0.0410205	0.211885	0.218857
CGGA_1621	9.31	5.46	9.72	14.25	16.99	4.15	8.97	-0.0104059	-0.00467846	-0.00221133	0.000615615	0.00619714	0.0151928	0.0377692	-0.0968789	-0.0255444	-0.0214941	0.00877252	0.105289	0.0630501	0.33879	0.371984
CGGA_1623	6.35	3.89	7.4	20.48	28.26	2.12	8.59	-0.0104059	-0.00467846	-0.00221133	0.000615615	0.00619714	0.0151928	0.0377692	-0.0660775	-0.0181992	-0.0163639	0.0126078	0.175131	0.0322087	0.324437	0.443745
CGGA_1624	11.8	9.51	14.43	37.38	87.34	5	9	-0.0104059	-0.00467846	-0.00221133	0.000615615	0.00619714	0.0151928	0.0377692	-0.12279	-0.0444921	-0.0319095	0.0230117	0.541259	0.0759639	0.339923	0.780966
CGGA_1626	4.58	4.27	13.45	46.65	46.21	5.59	14.04	-0.0104059	-0.00467846	-0.00221133	0.000615615	0.00619714	0.0151928	0.0377692	-0.047659	-0.019977	-0.0297424	0.0287185	0.28637	0.0849277	0.53028	0.832917
CGGA_1627	8.59	4.22	12.03	18.7	16.42	4.39	5.51	-0.0104059	-0.00467846	-0.00221133	0.000615615	0.00619714	0.0151928	0.0377692	-0.0893867	-0.0197431	-0.0266023	0.011512	0.101757	0.0666963	0.208108	0.252342
CGGA_1631	5.74	5.84	3.42	42.89	19.1	5.74	10.17	-0.0104059	-0.00467846	-0.00221133	0.000615615	0.00619714	0.0151928	0.0377692	-0.0597299	-0.0273222	-0.00756276	0.0264037	0.118365	0.0872066	0.384113	0.521474
CGGA_1634	2.88	2.65	3.4	36.75	25.69	2.5	10.57	-0.0104059	-0.00467846	-0.00221133	0.000615615	0.00619714	0.0151928	0.0377692	-0.029969	-0.0123979	-0.00751853	0.0226239	0.159205	0.037982	0.39922	0.569145
CGGA_1641	2.8	2	3.11	19.02	16.7	6.12	8.32	-0.0104059	-0.00467846	-0.00221133	0.000615615	0.00619714	0.0151928	0.0377692	-0.0291365	-0.00935691	-0.00687724	0.011709	0.103492	0.0929798	0.31424	0.47705
CGGA_1642	3.15	1.22	3.27	7.86	9.2	3.22	5.6	-0.0104059	-0.00467846	-0.00221133	0.000615615	0.00619714	0.0151928	0.0377692	-0.0327786	-0.00570772	-0.00723106	0.00483874	0.0570137	0.0489208	0.211508	0.276563
CGGA_1644	2.77	2.4	3.62	31.93	14.07	5.25	7.09	-0.0104059	-0.00467846	-0.00221133	0.000615615	0.00619714	0.0151928	0.0377692	-0.0288243	-0.0112283	-0.00800502	0.0196566	0.0871938	0.0797621	0.267784	0.406339
CGGA_1645	15.11	10.54	97.02	16.61	28.18	12.17	9.52	-0.0104059	-0.00467846	-0.00221133	0.000615615	0.00619714	0.0151928	0.0377692	-0.157233	-0.0493109	-0.214543	0.0102254	0.174636	0.184896	0.359563	0.308232
CGGA_1649	2.25	1.41	0.8	10.1	8.76	1.32	4.16	-0.0104059	-0.00467846	-0.00221133	0.000615615	0.00619714	0.0151928	0.0377692	-0.0234133	-0.00659662	-0.00176907	0.00621771	0.054287	0.0200545	0.15712	0.2059
CGGA_1650	18.68	17.77	42.43	17.12	35.59	3.96	8.09	-0.0104059	-0.00467846	-0.00221133	0.000615615	0.00619714	0.0151928	0.0377692	-0.194382	-0.0831362	-0.0938268	0.0105393	0.220556	0.0601634	0.305553	0.225467
CGGA_1651	10.21	4.42	20.12	19.87	9.48	6.36	3.76	-0.0104059	-0.00467846	-0.00221133	0.000615615	0.00619714	0.0151928	0.0377692	-0.106244	-0.0206788	-0.044492	0.0122323	0.0587489	0.0966261	0.142012	0.138204
CGGA_1655	5.6	4.55	2.85	15.35	12.06	2.79	8.63	-0.0104059	-0.00467846	-0.00221133	0.000615615	0.00619714	0.0151928	0.0377692	-0.058273	-0.021287	-0.0063023	0.00944969	0.0747376	0.0423879	0.325948	0.366661
CGGA_1656	8.97	4.56	17.96	43.59	43.97	5.1	11.01	-0.0104059	-0.00467846	-0.00221133	0.000615615	0.00619714	0.0151928	0.0377692	-0.0933409	-0.0213338	-0.0397155	0.0268347	0.272488	0.0774832	0.415839	0.638255
CGGA_1658	8.05	5.99	12.91	51.21	39.05	2.84	19.29	-0.0104059	-0.00467846	-0.00221133	0.000615615	0.00619714	0.0151928	0.0377692	-0.0837675	-0.028024	-0.0285483	0.0315257	0.241998	0.0431475	0.728568	0.9049
CGGA_1659	11.76	7.6	24.89	46.24	64.55	4.3	15.21	-0.0104059	-0.00467846	-0.00221133	0.000615615	0.00619714	0.0151928	0.0377692	-0.122373	-0.0355563	-0.0550401	0.028466	0.400026	0.065329	0.57447	0.855321
CGGA_1662	4.99	3.83	7.42	17.07	12.05	5	7.19	-0.0104059	-0.00467846	-0.00221133	0.000615615	0.00619714	0.0151928	0.0377692	-0.0519254	-0.0179185	-0.0164081	0.0105086	0.0746756	0.0759639	0.271561	0.346457
CGGA_1664	10.59	4.19	17.23	20.14	11.54	3.49	5.42	-0.0104059	-0.00467846	-0.00221133	0.000615615	0.00619714	0.0151928	0.0377692	-0.110198	-0.0196027	-0.0381012	0.0123985	0.071515	0.0530228	0.204709	0.173743
CGGA_1667	21.82	15.92	55.41	11.95	29.51	4.12	4.99	-0.0104059	-0.00467846	-0.00221133	0.000615615	0.00619714	0.0151928	0.0377692	-0.227057	-0.074481	-0.12253	0.0073566	0.182878	0.0625943	0.188468	0.0172292
CGGA_1669	14.21	8.99	41.17	19.52	51.14	12.56	8.92	-0.0104059	-0.00467846	-0.00221133	0.000615615	0.00619714	0.0151928	0.0377692	-0.147868	-0.0420593	-0.0910405	0.0120168	0.316922	0.190821	0.336901	0.575694
CGGA_1670	7.46	7.2	9.44	59.83	32.27	4.73	13.77	-0.0104059	-0.00467846	-0.00221133	0.000615615	0.00619714	0.0151928	0.0377692	-0.077628	-0.0336849	-0.020875	0.0368323	0.199982	0.0718619	0.520082	0.69657
CGGA_1671	5.7	7.76	20.41	39.13	23.11	8.28	15.54	-0.0104059	-0.00467846	-0.00221133	0.000615615	0.00619714	0.0151928	0.0377692	-0.0593136	-0.0363048	-0.0451333	0.024089	0.143216	0.125796	0.586933	0.739283
CGGA_1673	8.89	8.82	37.62	12.78	14.72	4.59	4.47	-0.0104059	-0.00467846	-0.00221133	0.000615615	0.00619714	0.0151928	0.0377692	-0.0925085	-0.041264	-0.0831903	0.00786756	0.091222	0.0697349	0.168828	0.12069
CGGA_1675	10.62	8.8	16.76	30.18	47.64	6.84	11.89	-0.0104059	-0.00467846	-0.00221133	0.000615615	0.00619714	0.0151928	0.0377692	-0.110511	-0.0411704	-0.0370619	0.0185793	0.295232	0.103919	0.449076	0.678063
CGGA_1679	5.16	1.12	2.73	11	3.57	2.42	3.02	-0.0104059	-0.00467846	-0.00221133	0.000615615	0.00619714	0.0151928	0.0377692	-0.0536944	-0.00523987	-0.00603694	0.00677177	0.0221238	0.0367665	0.114063	0.114754
CGGA_1680	4.75	3.68	5.02	28.89	17.39	5.03	13.87	-0.0104059	-0.00467846	-0.00221133	0.000615615	0.00619714	0.0151928	0.0377692	-0.049428	-0.0172167	-0.0111009	0.0177851	0.107768	0.0764197	0.523859	0.648086
CGGA_1681	1.6	1.36	3.16	18.93	11.94	1.19	5.47	-0.0104059	-0.00467846	-0.00221133	0.000615615	0.00619714	0.0151928	0.0377692	-0.0166494	-0.0063627	-0.00698781	0.0116536	0.0739939	0.0180794	0.206598	0.280324
CGGA_1682	19.11	16.12	38.71	50.51	79.87	7.47	15	-0.0104059	-0.00467846	-0.00221133	0.000615615	0.00619714	0.0151928	0.0377692	-0.198857	-0.0754167	-0.0856007	0.0310947	0.494966	0.11349	0.566538	0.846215
CGGA_1685	13.78	17.36	44.12	23.03	50.21	15.01	10.64	-0.0104059	-0.00467846	-0.00221133	0.000615615	0.00619714	0.0151928	0.0377692	-0.143393	-0.081218	-0.097564	0.0141776	0.311159	0.228044	0.401864	0.633069
CGGA_1686	3.11	3.69	4.06	18.38	13.98	4.32	6.73	-0.0104059	-0.00467846	-0.00221133	0.000615615	0.00619714	0.0151928	0.0377692	-0.0323624	-0.0172635	-0.00897801	0.011315	0.0866361	0.0656328	0.254187	0.359167
CGGA_1687	8.58	4.34	6.26	37.72	62.8	5.37	19.15	-0.0104059	-0.00467846	-0.00221133	0.000615615	0.00619714	0.0151928	0.0377692	-0.0892826	-0.0203045	-0.0138429	0.023221	0.389181	0.0815853	0.72328	1.09384
CGGA_1688	4.44	2.69	7.74	21.7	52.5	11.93	7.9	-0.0104059	-0.00467846	-0.00221133	0.000615615	0.00619714	0.0151928	0.0377692	-0.0462022	-0.0125851	-0.0171157	0.0133589	0.32535	0.18125	0.298377	0.742433
CGGA_1689	9.75	6.63	22.99	15.87	22.8	3.27	9.24	-0.0104059	-0.00467846	-0.00221133	0.000615615	0.00619714	0.0151928	0.0377692	-0.101458	-0.0310182	-0.0508385	0.00976981	0.141295	0.0496804	0.348987	0.366418
CGGA_1690	6.16	6.5	14.22	55.31	42.89	8.77	12.22	-0.0104059	-0.00467846	-0.00221133	0.000615615	0.00619714	0.0151928	0.0377692	-0.0641004	-0.03041	-0.0314451	0.0340497	0.265796	0.133241	0.46154	0.76867
CGGA_1694	6.49	3.38	7.21	31.84	28.74	5.33	11.25	-0.0104059	-0.00467846	-0.00221133	0.000615615	0.00619714	0.0151928	0.0377692	-0.0675343	-0.0158132	-0.0159437	0.0196012	0.178106	0.0809775	0.424904	0.604297
CGGA_1695	6.15	5.05	6.19	16.15	10.37	3.88	10.34	-0.0104059	-0.00467846	-0.00221133	0.000615615	0.00619714	0.0151928	0.0377692	-0.0639963	-0.0236262	-0.0136881	0.00994219	0.0642644	0.058948	0.390534	0.422377
CGGA_1697	7.14	4.31	12.01	24.06	20.33	10.77	5.95	-0.0104059	-0.00467846	-0.00221133	0.000615615	0.00619714	0.0151928	0.0377692	-0.0742981	-0.0201642	-0.0265581	0.0148117	0.125988	0.163626	0.224727	0.408132
CGGA_1698	5.23	4.57	7.38	50.95	34.3	4.75	16.28	-0.0104059	-0.00467846	-0.00221133	0.000615615	0.00619714	0.0151928	0.0377692	-0.0544229	-0.0213805	-0.0163196	0.0313656	0.212562	0.0721657	0.614883	0.838853
CGGA_1700	3.24	3.36	4.22	17.97	13.53	3.68	5.58	-0.0104059	-0.00467846	-0.00221133	0.000615615	0.00619714	0.0151928	0.0377692	-0.0337151	-0.0157196	-0.00933182	0.0110626	0.0838474	0.0559094	0.210752	0.302805
CGGA_1701	5.06	3.68	7.84	12.25	11.21	3.16	6.58	-0.0104059	-0.00467846	-0.00221133	0.000615615	0.00619714	0.0151928	0.0377692	-0.0526539	-0.0172167	-0.0173368	0.00754129	0.06947	0.0480092	0.248521	0.286334
CGGA_1702	20.16	21.96	58.48	33.76	70.05	20.45	16.3	-0.0104059	-0.00467846	-0.00221133	0.000615615	0.00619714	0.0151928	0.0377692	-0.209783	-0.102739	-0.129319	0.0207832	0.43411	0.310692	0.615638	0.939383
CGGA_1703	6.09	3.64	5.68	16.51	15.06	2.66	7.37	-0.0104059	-0.00467846	-0.00221133	0.000615615	0.00619714	0.0151928	0.0377692	-0.0633719	-0.0170296	-0.0125604	0.0101638	0.093329	0.0404128	0.278359	0.329303
CGGA_1704	5.76	2.47	1.32	14.05	12.62	2.15	7.06	-0.0104059	-0.00467846	-0.00221133	0.000615615	0.00619714	0.0151928	0.0377692	-0.059938	-0.0115558	-0.00291896	0.00864939	0.078208	0.0326645	0.266651	0.31176
CGGA_1708	4.66	4.22	8.87	75.46	49.21	5.6	23.03	-0.0104059	-0.00467846	-0.00221133	0.000615615	0.00619714	0.0151928	0.0377692	-0.0484915	-0.0197431	-0.0196145	0.0464543	0.304961	0.0850796	0.869825	1.21847
CGGA_1709	11.93	4.28	15.22	39.83	49.47	23.69	21.81	-0.0104059	-0.00467846	-0.00221133	0.000615615	0.00619714	0.0151928	0.0377692	-0.124142	-0.0200238	-0.0336565	0.02452	0.306573	0.359917	0.823746	1.33693
CGGA_1713	8	7.89	12.78	44.81	43.57	9.8	12.43	-0.0104059	-0.00467846	-0.00221133	0.000615615	0.00619714	0.0151928	0.0377692	-0.0832472	-0.036913	-0.0282608	0.0275857	0.27001	0.148889	0.469471	0.767535
CGGA_1715	7.27	7.61	21.83	34.6	50.83	1.8	10.49	-0.0104059	-0.00467846	-0.00221133	0.000615615	0.00619714	0.0151928	0.0377692	-0.0756509	-0.0356031	-0.0482734	0.0213003	0.315001	0.027347	0.396199	0.60032
CGGA_1716	13.36	11.39	30.78	30.21	68.27	22.14	14.6	-0.0104059	-0.00467846	-0.00221133	0.000615615	0.00619714	0.0151928	0.0377692	-0.139023	-0.0532876	-0.0680648	0.0185977	0.423079	0.336368	0.55143	1.0691
CGGA_1718	5.9	5.06	13.52	17.94	22.01	5.24	10.21	-0.0104059	-0.00467846	-0.00221133	0.000615615	0.00619714	0.0151928	0.0377692	-0.0613948	-0.023673	-0.0298972	0.0110441	0.136399	0.0796102	0.385624	0.497712
CGGA_1720	28.79	17.87	95.15	15.59	49.57	8.77	9.12	-0.0104059	-0.00467846	-0.00221133	0.000615615	0.00619714	0.0151928	0.0377692	-0.299586	-0.083604	-0.210408	0.00959744	0.307192	0.133241	0.344455	0.200888
CGGA_1723	5.22	6.01	17.47	14.13	13.97	3.11	5.67	-0.0104059	-0.00467846	-0.00221133	0.000615615	0.00619714	0.0151928	0.0377692	-0.0543188	-0.0281175	-0.038632	0.00869864	0.0865741	0.0472496	0.214151	0.235605
CGGA_1725	7.45	10.73	45.92	16.31	27.53	5.45	9.8	-0.0104059	-0.00467846	-0.00221133	0.000615615	0.00619714	0.0151928	0.0377692	-0.077524	-0.0501998	-0.101544	0.0100407	0.170607	0.0828007	0.370138	0.404319
CGGA_1727	5.47	2.79	4.26	13.7	10.44	3.12	5.3	-0.0104059	-0.00467846	-0.00221133	0.000615615	0.00619714	0.0151928	0.0377692	-0.0569203	-0.0130529	-0.00942027	0.00843393	0.0646982	0.0474015	0.200177	0.241317
CGGA_1728	8.47	8.03	11.21	35.25	32.83	5.06	13.02	-0.0104059	-0.00467846	-0.00221133	0.000615615	0.00619714	0.0151928	0.0377692	-0.088138	-0.037568	-0.024789	0.0217004	0.203452	0.0768755	0.491755	0.643288
CGGA_1729	4.9	3.08	4.9	26.31	11.16	5.18	8.26	-0.0104059	-0.00467846	-0.00221133	0.000615615	0.00619714	0.0151928	0.0377692	-0.0509889	-0.0144096	-0.0108355	0.0161968	0.0691601	0.0786986	0.311974	0.399795
CGGA_1731	4.98	6.88	4.86	18.96	13.78	6.13	9.86	-0.0104059	-0.00467846	-0.00221133	0.000615615	0.00619714	0.0151928	0.0377692	-0.0518214	-0.0321878	-0.0107471	0.0116721	0.0853966	0.0931318	0.372404	0.467849
CGGA_1735	23.16	12.81	41.69	13.09	44.85	9.6	7.88	-0.0104059	-0.00467846	-0.00221133	0.000615615	0.00619714	0.0151928	0.0377692	-0.241001	-0.059931	-0.0921904	0.0080584	0.277942	0.145851	0.297621	0.33635
CGGA_1736	7.03	4.99	7.58	63.18	39.07	3.79	13.72	-0.0104059	-0.00467846	-0.00221133	0.000615615	0.00619714	0.0151928	0.0377692	-0.0731535	-0.0233455	-0.0167619	0.0388946	0.242122	0.0575807	0.518193	0.74353
CGGA_1737	5.11	4.98	7.64	11.09	11.79	1.96	7.3	-0.0104059	-0.00467846	-0.00221133	0.000615615	0.00619714	0.0151928	0.0377692	-0.0531742	-0.0232987	-0.0168946	0.00682717	0.0730643	0.0297779	0.275715	0.292017
CGGA_1738	5.25	5.49	10.4	22.19	19.67	3.49	7.34	-0.0104059	-0.00467846	-0.00221133	0.000615615	0.00619714	0.0151928	0.0377692	-0.054631	-0.0256847	-0.0229979	0.0136605	0.121898	0.0530228	0.277226	0.362494
CGGA_1739	7.03	6.32	13.79	27.46	27.46	7.08	10.26	-0.0104059	-0.00467846	-0.00221133	0.000615615	0.00619714	0.0151928	0.0377692	-0.0731535	-0.0295678	-0.0304943	0.0169048	0.170174	0.107565	0.387512	0.54894
CGGA_1740	5.36	5.41	5.21	32	14.71	4.76	13.04	-0.0104059	-0.00467846	-0.00221133	0.000615615	0.00619714	0.0151928	0.0377692	-0.0557756	-0.0253105	-0.011521	0.0196997	0.09116	0.0723177	0.49251	0.583081
CGGA_1743	11.03	5.55	20.15	18.59	12.59	4.18	5.46	-0.0104059	-0.00467846	-0.00221133	0.000615615	0.00619714	0.0151928	0.0377692	-0.114777	-0.0259654	-0.0445583	0.0114443	0.078022	0.0635058	0.20622	0.173891
CGGA_1749	11.53	8.11	24.33	33.34	58.39	10.52	15.15	-0.0104059	-0.00467846	-0.00221133	0.000615615	0.00619714	0.0151928	0.0377692	-0.11998	-0.0379423	-0.0538017	0.0205246	0.361851	0.159828	0.572203	0.902683
CGGA_1750	8.22	5.33	16.51	19.45	16.43	5.48	4.91	-0.0104059	-0.00467846	-0.00221133	0.000615615	0.00619714	0.0151928	0.0377692	-0.0855365	-0.0249362	-0.0365091	0.0119737	0.101819	0.0832565	0.185447	0.235514
CGGA_1758	12.5	7.25	32.3	30.27	62.93	9.01	15.69	-0.0104059	-0.00467846	-0.00221133	0.000615615	0.00619714	0.0151928	0.0377692	-0.130074	-0.0339188	-0.071426	0.0186347	0.389986	0.136887	0.592599	0.902688
CGGA_1760	5.37	2.47	6.15	23.44	18.75	5.75	8.85	-0.0104059	-0.00467846	-0.00221133	0.000615615	0.00619714	0.0151928	0.0377692	-0.0558797	-0.0115558	-0.0135997	0.01443	0.116196	0.0873585	0.334257	0.471207
CGGA_1764	7.31	7.31	23.62	21.68	24.98	9.86	10.98	-0.0104059	-0.00467846	-0.00221133	0.000615615	0.00619714	0.0151928	0.0377692	-0.0760671	-0.0341995	-0.0522317	0.0133465	0.154805	0.149801	0.414706	0.57016
CGGA_1769	33.51	11.16	59.22	13.61	25.77	9.45	3.57	-0.0104059	-0.00467846	-0.00221133	0.000615615	0.00619714	0.0151928	0.0377692	-0.348702	-0.0522116	-0.130955	0.00837852	0.1597	0.143572	0.134836	-0.0853816
CGGA_1770	10.3	6.14	45.04	35.11	58.46	10.59	13	-0.0104059	-0.00467846	-0.00221133	0.000615615	0.00619714	0.0151928	0.0377692	-0.107181	-0.0287257	-0.0995984	0.0216143	0.362285	0.160892	0.491	0.800286
CGGA_1771	16.2	7.74	33.51	11.93	22.29	10.26	8.85	-0.0104059	-0.00467846	-0.00221133	0.000615615	0.00619714	0.0151928	0.0377692	-0.168576	-0.0362113	-0.0741017	0.00734429	0.138134	0.155878	0.334257	0.356725
CGGA_1773	5.65	10.26	16.05	77.39	62.64	9.19	21.24	-0.0104059	-0.00467846	-0.00221133	0.000615615	0.00619714	0.0151928	0.0377692	-0.0587933	-0.048001	-0.0354919	0.0476425	0.388189	0.139622	0.802218	1.23538
CGGA_1776	17.69	5.48	22.52	26.53	46.17	8.98	11.77	-0.0104059	-0.00467846	-0.00221133	0.000615615	0.00619714	0.0151928	0.0377692	-0.18408	-0.0256379	-0.0497992	0.0163323	0.286122	0.136431	0.444544	0.623912
CGGA_1785	9.41	8.83	15.13	33.99	21.97	8.75	9.96	-0.0104059	-0.00467846	-0.00221133	0.000615615	0.00619714	0.0151928	0.0377692	-0.0979195	-0.0413108	-0.0334575	0.0209248	0.136151	0.132937	0.376181	0.493506
CGGA_1809	5.79	8.3	10.92	31.71	20.94	10.64	8.76	-0.0104059	-0.00467846	-0.00221133	0.000615615	0.00619714	0.0151928	0.0377692	-0.0602502	-0.0388312	-0.0241477	0.0195212	0.129768	0.161651	0.330858	0.51857
CGGA_1814	9.57	7.08	10.69	38.11	56.67	6.37	13.14	-0.0104059	-0.00467846	-0.00221133	0.000615615	0.00619714	0.0151928	0.0377692	-0.0995845	-0.0331235	-0.0236391	0.0234611	0.351192	0.096778	0.496287	0.811372
CGGA_1815	8.75	5.25	16.32	38.02	69.52	6.46	16.67	-0.0104059	-0.00467846	-0.00221133	0.000615615	0.00619714	0.0151928	0.0377692	-0.0910516	-0.0245619	-0.0360889	0.0234057	0.430825	0.0981454	0.629613	1.03029
CGGA_1817	6.78	3.58	9.88	28.38	22.47	3.11	9.78	-0.0104059	-0.00467846	-0.00221133	0.000615615	0.00619714	0.0151928	0.0377692	-0.070552	-0.0167489	-0.021848	0.0174712	0.13925	0.0472496	0.369383	0.464205
CGGA_1819	7.03	4.74	6.03	60.93	40.92	3.39	15.59	-0.0104059	-0.00467846	-0.00221133	0.000615615	0.00619714	0.0151928	0.0377692	-0.0731535	-0.0221759	-0.0133343	0.0375094	0.253587	0.0515035	0.588822	0.822758
CGGA_1820	8.16	5.39	15.82	44.15	34.38	4.83	11.71	-0.0104059	-0.00467846	-0.00221133	0.000615615	0.00619714	0.0151928	0.0377692	-0.0849122	-0.0252169	-0.0349833	0.0271794	0.213058	0.0733811	0.442277	0.610783
CGGA_1826	9.4	6.44	15.41	22.97	44.63	4.58	8.06	-0.0104059	-0.00467846	-0.00221133	0.000615615	0.00619714	0.0151928	0.0377692	-0.0978155	-0.0301293	-0.0340766	0.0141407	0.276579	0.069583	0.30442	0.502701
CGGA_1829	8.21	4	23.4	21.67	14.32	6.79	3.87	-0.0104059	-0.00467846	-0.00221133	0.000615615	0.00619714	0.0151928	0.0377692	-0.0854324	-0.0187138	-0.0517452	0.0133404	0.0887431	0.103159	0.146167	0.195518
CGGA_1833	12.52	8.35	16.05	33.59	56.29	5.98	12.97	-0.0104059	-0.00467846	-0.00221133	0.000615615	0.00619714	0.0151928	0.0377692	-0.130282	-0.0390651	-0.0354919	0.0206785	0.348837	0.0908529	0.489867	0.745396
CGGA_1840	15.19	4.69	33.47	28.8	22.4	9.13	8.44	-0.0104059	-0.00467846	-0.00221133	0.000615615	0.00619714	0.0151928	0.0377692	-0.158066	-0.021942	-0.0740133	0.0177297	0.138816	0.13871	0.318772	0.360007
CGGA_1850	7.45	6.74	29.93	14.11	20.64	7.66	6.08	-0.0104059	-0.00467846	-0.00221133	0.000615615	0.00619714	0.0151928	0.0377692	-0.077524	-0.0315328	-0.0661852	0.00868633	0.127909	0.116377	0.229637	0.307367
CGGA_1854	6.36	5.13	10.12	20.06	14.78	2.7	9.32	-0.0104059	-0.00467846	-0.00221133	0.000615615	0.00619714	0.0151928	0.0377692	-0.0661815	-0.0240005	-0.0223787	0.0123492	0.0915938	0.0410205	0.352009	0.384412
CGGA_1862	22.63	8.48	59.52	40.64	57.62	3.4	11.24	-0.0104059	-0.00467846	-0.00221133	0.000615615	0.00619714	0.0151928	0.0377692	-0.235486	-0.0396733	-0.131618	0.0250186	0.357079	0.0516555	0.424526	0.451502
CGGA_1863	5.01	2.97	10.28	17.01	12.03	4.43	7.07	-0.0104059	-0.00467846	-0.00221133	0.000615615	0.00619714	0.0151928	0.0377692	-0.0521336	-0.013895	-0.0227325	0.0104716	0.0745516	0.067304	0.267028	0.330594
CGGA_1866	13.76	6.21	29.09	28.1	47.01	14.56	18.2	-0.0104059	-0.00467846	-0.00221133	0.000615615	0.00619714	0.0151928	0.0377692	-0.143185	-0.0290532	-0.0643276	0.0172988	0.291328	0.221207	0.687399	0.980667
CGGA_1870	5.38	3.43	15.8	19.38	9.8	4.27	5.62	-0.0104059	-0.00467846	-0.00221133	0.000615615	0.00619714	0.0151928	0.0377692	-0.0559837	-0.0160471	-0.034939	0.0119306	0.060732	0.0648732	0.212263	0.242829
CGGA_1875	3.71	3.34	2.25	64.55	18.37	2.03	9.74	-0.0104059	-0.00467846	-0.00221133	0.000615615	0.00619714	0.0151928	0.0377692	-0.0386059	-0.015626	-0.0049755	0.039738	0.113842	0.0308414	0.367872	0.493085
CGGA_1882	3.91	3.28	4.91	13.61	7.45	1.97	4.26	-0.0104059	-0.00467846	-0.00221133	0.000615615	0.00619714	0.0151928	0.0377692	-0.0406871	-0.0153453	-0.0108576	0.00837852	0.0461687	0.0299298	0.160897	0.178484
CGGA_1886	5.51	4.59	7.05	29.75	18.68	4.69	8.73	-0.0104059	-0.00467846	-0.00221133	0.000615615	0.00619714	0.0151928	0.0377692	-0.0573365	-0.0214741	-0.0155899	0.0183146	0.115763	0.0712542	0.329725	0.440656
CGGA_1899	4.76	1.68	4.6	29.76	16.68	5.07	7.82	-0.0104059	-0.00467846	-0.00221133	0.000615615	0.00619714	0.0151928	0.0377692	-0.0495321	-0.00785981	-0.0101721	0.0183207	0.103368	0.0770274	0.295355	0.426508
CGGA_1901	9.37	2.56	4.57	44.57	30.33	2.41	13.08	-0.0104059	-0.00467846	-0.00221133	0.000615615	0.00619714	0.0151928	0.0377692	-0.0975033	-0.0119769	-0.0101058	0.027438	0.187959	0.0366146	0.494021	0.626447
CGGA_1902	6.31	5.38	5.75	15.48	12.06	7.78	7.22	-0.0104059	-0.00467846	-0.00221133	0.000615615	0.00619714	0.0151928	0.0377692	-0.0656612	-0.0251701	-0.0127152	0.00952972	0.0747376	0.1182	0.272694	0.371614
CGGA_1906	4.9	3.96	3.46	23.94	17.45	3.26	7.92	-0.0104059	-0.00467846	-0.00221133	0.000615615	0.00619714	0.0151928	0.0377692	-0.0509889	-0.0185267	-0.00765121	0.0147378	0.10814	0.0495285	0.299132	0.394372
CGGA_1908	7.94	8.37	12.36	43.14	67.21	10.24	8.18	-0.0104059	-0.00467846	-0.00221133	0.000615615	0.00619714	0.0151928	0.0377692	-0.0826229	-0.0391587	-0.0273321	0.0265576	0.41651	0.155574	0.308952	0.75848
CGGA_1911	21.77	14.05	28.92	19.41	83.37	26.92	12.46	-0.0104059	-0.00467846	-0.00221133	0.000615615	0.00619714	0.0151928	0.0377692	-0.226536	-0.0657323	-0.0639517	0.0119491	0.516656	0.40899	0.470604	1.05198
CGGA_194	9.26	6.49	18.51	15.29	17.79	3.44	5.29	-0.0104059	-0.00467846	-0.00221133	0.000615615	0.00619714	0.0151928	0.0377692	-0.0963586	-0.0303632	-0.0409318	0.00941276	0.110247	0.0522632	0.199799	0.204069
CGGA_1946	9.78	8.19	17.9	53.74	47.94	8.02	13.28	-0.0104059	-0.00467846	-0.00221133	0.000615615	0.00619714	0.0151928	0.0377692	-0.10177	-0.0383166	-0.0395828	0.0330832	0.297091	0.121846	0.501575	0.773926
CGGA_1953	8.61	3.41	8.45	38.82	40.91	3.48	16.57	-0.0104059	-0.00467846	-0.00221133	0.000615615	0.00619714	0.0151928	0.0377692	-0.0895948	-0.0159535	-0.0186858	0.0238982	0.253525	0.0528709	0.625836	0.831896
CGGA_1972	12.19	5.59	22.33	48.7	61.17	5.49	21.09	-0.0104059	-0.00467846	-0.00221133	0.000615615	0.00619714	0.0151928	0.0377692	-0.126848	-0.0261526	-0.049379	0.0299805	0.379079	0.0834084	0.796552	1.08664
CGGA_1976	2.67	4.32	7.57	70.21	68.37	5.82	31.94	-0.0104059	-0.00467846	-0.00221133	0.000615615	0.00619714	0.0151928	0.0377692	-0.0277838	-0.0202109	-0.0167398	0.0432223	0.423699	0.088422	1.20635	1.69696
CGGA_1994	7.03	3.82	8.05	14.4	10.13	3.38	5.66	-0.0104059	-0.00467846	-0.00221133	0.000615615	0.00619714	0.0151928	0.0377692	-0.0731535	-0.0178717	-0.0178012	0.00886486	0.0627771	0.0513516	0.213774	0.227941
CGGA_2002	12.74	11.61	22.55	16.63	32.65	3.39	8.25	-0.0104059	-0.00467846	-0.00221133	0.000615615	0.00619714	0.0151928	0.0377692	-0.132571	-0.0543169	-0.0498655	0.0102377	0.202337	0.0515035	0.311596	0.33892
CGGA_2006	16.38	12.73	18.2	26.86	83.61	10.28	11.74	-0.0104059	-0.00467846	-0.00221133	0.000615615	0.00619714	0.0151928	0.0377692	-0.170449	-0.0595568	-0.0402462	0.0165354	0.518143	0.156182	0.44341	0.864019
CGGA_2039	5.92	2.37	12.05	20.27	7.91	3.87	4.4	-0.0104059	-0.00467846	-0.00221133	0.000615615	0.00619714	0.0151928	0.0377692	-0.0616029	-0.0110879	-0.0266465	0.0124785	0.0490194	0.0587961	0.166184	0.187141
CGGA_2106	3.52	3.67	4.49	10.86	15.54	12.88	5.64	-0.0104059	-0.00467846	-0.00221133	0.000615615	0.00619714	0.0151928	0.0377692	-0.0366288	-0.0171699	-0.00992888	0.00668558	0.0963036	0.195683	0.213018	0.447963
CGGA_265	7.71	6	7.33	29.47	25.01	5.17	7.83	-0.0104059	-0.00467846	-0.00221133	0.000615615	0.00619714	0.0151928	0.0377692	-0.0802295	-0.0280707	-0.0162091	0.0181422	0.154991	0.0785467	0.295733	0.422903
CGGA_279	5.93	6.2	7.23	44.84	16.64	9.19	11.3	-0.0104059	-0.00467846	-0.00221133	0.000615615	0.00619714	0.0151928	0.0377692	-0.061707	-0.0290064	-0.0159879	0.0276042	0.10312	0.139622	0.426792	0.590437
CGGA_28	5.75	4.27	9.33	7.17	9.17	1.74	4.33	-0.0104059	-0.00467846	-0.00221133	0.000615615	0.00619714	0.0151928	0.0377692	-0.0598339	-0.019977	-0.0206317	0.00441396	0.0568278	0.0264354	0.163541	0.150775
CGGA_288	6.88	8.03	14.24	20.88	24.36	3.65	10.67	-0.0104059	-0.00467846	-0.00221133	0.000615615	0.00619714	0.0151928	0.0377692	-0.0715926	-0.037568	-0.0314894	0.012854	0.150962	0.0554537	0.402997	0.481618
CGGA_290	16.66	11.51	95.8	17.81	38.56	7.7	8.2	-0.0104059	-0.00467846	-0.00221133	0.000615615	0.00619714	0.0151928	0.0377692	-0.173362	-0.053849	-0.211846	0.0109641	0.238962	0.116984	0.309707	0.237561
CGGA_336	15.11	12.64	51.45	21.58	34.93	5.23	8	-0.0104059	-0.00467846	-0.00221133	0.000615615	0.00619714	0.0151928	0.0377692	-0.157233	-0.0591357	-0.113773	0.013285	0.216466	0.0794583	0.302154	0.281221
CGGA_358	7.19	3.25	5.06	23.79	12.63	3.7	6.4	-0.0104059	-0.00467846	-0.00221133	0.000615615	0.00619714	0.0151928	0.0377692	-0.0748184	-0.015205	-0.0111893	0.0146455	0.0782699	0.0562133	0.241723	0.289639
CGGA_406	10.74	9.47	18.25	47.32	28.71	14.73	11.05	-0.0104059	-0.00467846	-0.00221133	0.000615615	0.00619714	0.0151928	0.0377692	-0.111759	-0.044305	-0.0403568	0.0291309	0.17792	0.22379	0.41735	0.651769
CGGA_42	13.02	12.12	22.45	13.81	39.83	2.84	8.84	-0.0104059	-0.00467846	-0.00221133	0.000615615	0.00619714	0.0151928	0.0377692	-0.135485	-0.0567029	-0.0496444	0.00850165	0.246832	0.0431475	0.33388	0.390529
CGGA_420	14.19	4.89	127.89	13.49	35.48	2.46	7.84	-0.0104059	-0.00467846	-0.00221133	0.000615615	0.00619714	0.0151928	0.0377692	-0.14766	-0.0228777	-0.282807	0.00830465	0.219875	0.0373742	0.296111	0.108319
CGGA_457	9.3	5.77	10.94	23.76	24.11	10.04	6.4	-0.0104059	-0.00467846	-0.00221133	0.000615615	0.00619714	0.0151928	0.0377692	-0.0967749	-0.0269947	-0.024192	0.014627	0.149413	0.152536	0.241723	0.410337
CGGA_482	12.35	12.85	48.88	23.03	32.42	4.42	12.43	-0.0104059	-0.00467846	-0.00221133	0.000615615	0.00619714	0.0151928	0.0377692	-0.128513	-0.0601182	-0.10809	0.0141776	0.200911	0.0671521	0.469471	0.454991
CGGA_487	22.5	13.34	43.51	27.4	85.02	9.71	12.85	-0.0104059	-0.00467846	-0.00221133	0.000615615	0.00619714	0.0151928	0.0377692	-0.234133	-0.0624106	-0.0962151	0.0168679	0.526881	0.147522	0.485334	0.783847
CGGA_492	10.25	11.3	14.9	51.53	52.92	5.71	27.46	-0.0104059	-0.00467846	-0.00221133	0.000615615	0.00619714	0.0151928	0.0377692	-0.10666	-0.0528666	-0.0329488	0.0317227	0.327953	0.0867508	1.03714	1.29109
CGGA_503	18.57	8.57	45.65	14.56	24.31	8.81	4.11	-0.0104059	-0.00467846	-0.00221133	0.000615615	0.00619714	0.0151928	0.0377692	-0.193238	-0.0400944	-0.100947	0.00896336	0.150653	0.133848	0.155231	0.114417
CGGA_507	15.6	4.66	40.47	17.79	17.85	5.78	5.71	-0.0104059	-0.00467846	-0.00221133	0.000615615	0.00619714	0.0151928	0.0377692	-0.162332	-0.0218016	-0.0894926	0.0109518	0.110619	0.0878143	0.215662	0.151421
CGGA_509	10.87	11.83	21.52	26.7	79.01	14.46	14.28	-0.0104059	-0.00467846	-0.00221133	0.000615615	0.00619714	0.0151928	0.0377692	-0.113112	-0.0553461	-0.0475879	0.0164369	0.489636	0.219688	0.539344	1.04906
CGGA_521	13.57	7.33	41.69	25.92	60.68	9.16	13.51	-0.0104059	-0.00467846	-0.00221133	0.000615615	0.00619714	0.0151928	0.0377692	-0.141208	-0.0342931	-0.0921904	0.0159567	0.376043	0.139166	0.510262	0.773736
CGGA_530	12.14	11.77	25.75	44.09	81.73	4.36	13.89	-0.0104059	-0.00467846	-0.00221133	0.000615615	0.00619714	0.0151928	0.0377692	-0.126328	-0.0550654	-0.0569418	0.0271425	0.506493	0.0662405	0.524614	0.886155
CGGA_568	4.63	4.15	4.97	26.28	15.27	3.89	10.58	-0.0104059	-0.00467846	-0.00221133	0.000615615	0.00619714	0.0151928	0.0377692	-0.0481793	-0.0194156	-0.0109903	0.0161784	0.0946304	0.0590999	0.399598	0.490922
CGGA_625	4.5	6.04	7.77	14.04	12.04	2.46	6.57	-0.0104059	-0.00467846	-0.00221133	0.000615615	0.00619714	0.0151928	0.0377692	-0.0468266	-0.0282579	-0.017182	0.00864324	0.0746136	0.0373742	0.248144	0.276508
CGGA_634	21.2	8.83	54.65	16.56	23.8	5.57	4.16	-0.0104059	-0.00467846	-0.00221133	0.000615615	0.00619714	0.0151928	0.0377692	-0.220605	-0.0413108	-0.120849	0.0101946	0.147492	0.0846238	0.15712	0.0166651
CGGA_652	11.16	5.87	32.83	23.22	17.77	10.61	7.51	-0.0104059	-0.00467846	-0.00221133	0.000615615	0.00619714	0.0151928	0.0377692	-0.11613	-0.0274625	-0.072598	0.0142946	0.110123	0.161195	0.283647	0.35307
CGGA_663	23.83	10.26	51.64	14.82	23.43	6.46	4.34	-0.0104059	-0.00467846	-0.00221133	0.000615615	0.00619714	0.0151928	0.0377692	-0.247973	-0.048001	-0.114193	0.00912342	0.145199	0.0981454	0.163918	0.00621946
CGGA_705	15.78	9.93	27.12	15.68	46.07	9.7	10.15	-0.0104059	-0.00467846	-0.00221133	0.000615615	0.00619714	0.0151928	0.0377692	-0.164205	-0.0464571	-0.0599713	0.00965285	0.285502	0.14737	0.383357	0.555249
CGGA_720	7.06	5.59	23.33	13.71	15.09	5	9.11	-0.0104059	-0.00467846	-0.00221133	0.000615615	0.00619714	0.0151928	0.0377692	-0.0734657	-0.0261526	-0.0515904	0.00844009	0.0935149	0.0759639	0.344077	0.370788
CGGA_721	16.2	8.72	38.66	19.24	35.43	6.46	6.58	-0.0104059	-0.00467846	-0.00221133	0.000615615	0.00619714	0.0151928	0.0377692	-0.168576	-0.0407961	-0.0854901	0.0118444	0.219565	0.0981454	0.248521	0.283214
CGGA_724	7.86	5.43	16.18	18.57	13.59	4.24	6.98	-0.0104059	-0.00467846	-0.00221133	0.000615615	0.00619714	0.0151928	0.0377692	-0.0817904	-0.025404	-0.0357794	0.011432	0.0842192	0.0644174	0.263629	0.280724
CGGA_763	22.67	6.66	38.94	12.91	19.5	6.37	3.47	-0.0104059	-0.00467846	-0.00221133	0.000615615	0.00619714	0.0151928	0.0377692	-0.235902	-0.0311585	-0.0861093	0.00794759	0.120844	0.096778	0.131059	0.00345951
CGGA_777	10.18	12.47	27.97	66.27	73.19	4.78	17.52	-0.0104059	-0.00467846	-0.00221133	0.000615615	0.00619714	0.0151928	0.0377692	-0.105932	-0.0583404	-0.061851	0.0407968	0.453569	0.0726215	0.661716	1.00258
CGGA_780	13.98	5.4	21.08	21.52	16.63	6.51	7.28	-0.0104059	-0.00467846	-0.00221133	0.000615615	0.00619714	0.0151928	0.0377692	-0.145474	-0.0252637	-0.0466149	0.013248	0.103059	0.098905	0.27496	0.272818
CGGA_799	8.77	7.71	42.07	18.2	21.81	8.73	5.14	-0.0104059	-0.00467846	-0.00221133	0.000615615	0.00619714	0.0151928	0.0377692	-0.0912598	-0.0360709	-0.0930307	0.0112042	0.13516	0.132633	0.194134	0.252769
CGGA_809	7.35	6.62	33.5	17.6	23.3	2.73	12.32	-0.0104059	-0.00467846	-0.00221133	0.000615615	0.00619714	0.0151928	0.0377692	-0.0764834	-0.0309714	-0.0740796	0.0108348	0.144393	0.0414763	0.465317	0.480487
CGGA_810	12.67	5.44	14.88	50.44	98.46	6.75	19.74	-0.0104059	-0.00467846	-0.00221133	0.000615615	0.00619714	0.0151928	0.0377692	-0.131843	-0.0254508	-0.0329046	0.0310516	0.610171	0.102551	0.745564	1.29914
CGGA_831	9.42	7.33	17.65	38.32	61.22	7.69	16.62	-0.0104059	-0.00467846	-0.00221133	0.000615615	0.00619714	0.0151928	0.0377692	-0.0980236	-0.0342931	-0.03903	0.0235904	0.379389	0.116833	0.627724	0.97619
CGGA_852	10.28	8.55	32.18	28.24	59.76	4.7	11.01	-0.0104059	-0.00467846	-0.00221133	0.000615615	0.00619714	0.0151928	0.0377692	-0.106973	-0.0400008	-0.0711607	0.017385	0.370341	0.0714061	0.415839	0.656837
CGGA_863	19.84	18.9	33.89	8.99	29.75	2.33	7.18	-0.0104059	-0.00467846	-0.00221133	0.000615615	0.00619714	0.0151928	0.0377692	-0.206453	-0.0884228	-0.074942	0.00553438	0.184365	0.0353992	0.271183	0.126664
CGGA_867	5.61	9.73	11.64	26.75	28.44	9.5	9.59	-0.0104059	-0.00467846	-0.00221133	0.000615615	0.00619714	0.0151928	0.0377692	-0.0583771	-0.0455214	-0.0257399	0.0164677	0.176247	0.144331	0.362207	0.569614
CGGA_D19	20.91	17.58	88.16	28.11	43.73	18.21	9.3	-0.0104059	-0.00467846	-0.00221133	0.000615615	0.00619714	0.0151928	0.0377692	-0.217587	-0.0822473	-0.194951	0.0173049	0.271001	0.276661	0.351254	0.421435
CGGA_P163	19.55	19	26.28	23.05	48.48	7.7	12.7	-0.0104059	-0.00467846	-0.00221133	0.000615615	0.00619714	0.0151928	0.0377692	-0.203435	-0.0888907	-0.0581138	0.0141899	0.300438	0.116984	0.479669	0.560841
CGGA_P173	22.48	12.92	33.08	18.56	58.3	4.92	9.47	-0.0104059	-0.00467846	-0.00221133	0.000615615	0.00619714	0.0151928	0.0377692	-0.233925	-0.0604457	-0.0731509	0.0114258	0.361294	0.0747485	0.357674	0.437621
CGGA_P177	9.93	11.2	21.99	28.58	78.74	11.91	9.14	-0.0104059	-0.00467846	-0.00221133	0.000615615	0.00619714	0.0151928	0.0377692	-0.103331	-0.0523987	-0.0486272	0.0175943	0.487963	0.180946	0.345211	0.827357
CGGA_P179	30.69	11.72	46.97	14.98	30.2	8.62	5.47	-0.0104059	-0.00467846	-0.00221133	0.000615615	0.00619714	0.0151928	0.0377692	-0.319357	-0.0548315	-0.103866	0.00922192	0.187154	0.130962	0.206598	0.0558801
CGGA_P280	9.9	3.61	15.92	19.81	11.39	5.47	4.35	-0.0104059	-0.00467846	-0.00221133	0.000615615	0.00619714	0.0151928	0.0377692	-0.103018	-0.0168892	-0.0352044	0.0121953	0.0705855	0.0831045	0.164296	0.175069
CGGA_P283	8.69	3.61	14.61	32.52	43.57	6.65	14.24	-0.0104059	-0.00467846	-0.00221133	0.000615615	0.00619714	0.0151928	0.0377692	-0.0904273	-0.0168892	-0.0323076	0.0200198	0.27001	0.101032	0.537833	0.789271
CGGA_P295	7.14	3.16	16.59	24.08	20.67	4.33	9.3	-0.0104059	-0.00467846	-0.00221133	0.000615615	0.00619714	0.0151928	0.0377692	-0.0742981	-0.0147839	-0.036686	0.014824	0.128095	0.0657848	0.351254	0.434189
CGGA_P306	7.38	7.46	18.17	13.73	22.14	6.06	7.07	-0.0104059	-0.00467846	-0.00221133	0.000615615	0.00619714	0.0151928	0.0377692	-0.0767956	-0.0349013	-0.0401799	0.0084524	0.137205	0.0920683	0.267028	0.352877
CGGA_P308	7.08	3.42	11.26	18.12	9.48	5.22	3.46	-0.0104059	-0.00467846	-0.00221133	0.000615615	0.00619714	0.0151928	0.0377692	-0.0736738	-0.0160003	-0.0248996	0.0111549	0.0587489	0.0793063	0.130681	0.165318
CGGA_P311	3.92	4.1	9.3	36.62	38.12	5.67	13.47	-0.0104059	-0.00467846	-0.00221133	0.000615615	0.00619714	0.0151928	0.0377692	-0.0407911	-0.0191817	-0.0205654	0.0225438	0.236235	0.0861431	0.508751	0.773135
CGGA_P314	4.37	2.73	11.96	17.42	13.12	1.41	10.13	-0.0104059	-0.00467846	-0.00221133	0.000615615	0.00619714	0.0151928	0.0377692	-0.0454738	-0.0127722	-0.0264475	0.010724	0.0813065	0.0214218	0.382602	0.411361
CGGA_P319	12.12	9.6	25.64	42.58	43.73	9.8	11.19	-0.0104059	-0.00467846	-0.00221133	0.000615615	0.00619714	0.0151928	0.0377692	-0.12612	-0.0449132	-0.0566986	0.0262129	0.271001	0.148889	0.422637	0.641009
CGGA_P326	6.45	5.39	8.65	17.07	15.1	4.54	7.58	-0.0104059	-0.00467846	-0.00221133	0.000615615	0.00619714	0.0151928	0.0377692	-0.0671181	-0.0252169	-0.019128	0.0105086	0.0935769	0.0689752	0.286291	0.347888
CGGA_P335	4.77	5.08	9.09	26.38	8.29	9.77	5.46	-0.0104059	-0.00467846	-0.00221133	0.000615615	0.00619714	0.0151928	0.0377692	-0.0496361	-0.0237666	-0.020101	0.0162399	0.0513743	0.148434	0.20622	0.328764
CGGA_P337	22.02	10.9	35.19	23.52	55.04	5.11	12.14	-0.0104059	-0.00467846	-0.00221133	0.000615615	0.00619714	0.0151928	0.0377692	-0.229138	-0.0509952	-0.0778168	0.0144793	0.341091	0.0776351	0.458518	0.533773
CGGA_P338	17.73	8.4	18.46	23.37	49.08	10.05	7.18	-0.0104059	-0.00467846	-0.00221133	0.000615615	0.00619714	0.0151928	0.0377692	-0.184497	-0.039299	-0.0408212	0.0143869	0.304156	0.152687	0.271183	0.477796
CGGA_P356	3.27	2.95	3.28	18.9	8.73	3.72	6.1	-0.0104059	-0.00467846	-0.00221133	0.000615615	0.00619714	0.0151928	0.0377692	-0.0340273	-0.0138014	-0.00725317	0.0116351	0.0541011	0.0565172	0.230392	0.297564
CGGA_P358	6.52	4.62	8.55	40.52	27.44	6.56	10.1	-0.0104059	-0.00467846	-0.00221133	0.000615615	0.00619714	0.0151928	0.0377692	-0.0678465	-0.0216145	-0.0189069	0.0249447	0.17005	0.0996647	0.381469	0.56776
CGGA_P364	5.66	4.31	6.17	53.65	25.92	5.35	18.72	-0.0104059	-0.00467846	-0.00221133	0.000615615	0.00619714	0.0151928	0.0377692	-0.0588974	-0.0201642	-0.0136439	0.0330278	0.16063	0.0812814	0.707039	0.889273
CGGA_P388	13.16	8.33	21.44	23.28	49.41	6.3	12.53	-0.0104059	-0.00467846	-0.00221133	0.000615615	0.00619714	0.0151928	0.0377692	-0.136942	-0.0389715	-0.047411	0.0143315	0.306201	0.0957145	0.473248	0.666171
CGGA_P392	25.51	15.43	40.76	12.58	38	11.76	5.41	-0.0104059	-0.00467846	-0.00221133	0.000615615	0.00619714	0.0151928	0.0377692	-0.265455	-0.0721886	-0.0901339	0.00774444	0.235491	0.178667	0.204331	0.198457
CGGA_P399	8.6	12.16	25.72	15.32	31.79	5.86	10.5	-0.0104059	-0.00467846	-0.00221133	0.000615615	0.00619714	0.0151928	0.0377692	-0.0894907	-0.05689	-0.0568755	0.00943123	0.197007	0.0890297	0.396577	0.488789
CGGA_P411	13.68	13.88	14.26	31.46	92.15	12.78	12.06	-0.0104059	-0.00467846	-0.00221133	0.000615615	0.00619714	0.0151928	0.0377692	-0.142353	-0.064937	-0.0315336	0.0193673	0.571067	0.194164	0.455497	1.00127
CGGA_P416	19.61	9.75	36.74	15.42	33.38	9.49	5.6	-0.0104059	-0.00467846	-0.00221133	0.000615615	0.00619714	0.0151928	0.0377692	-0.20406	-0.045615	-0.0812443	0.00949279	0.206861	0.14418	0.211508	0.241122
CGGA_P422	16.83	12.74	47.59	9.42	69.91	7.67	4.91	-0.0104059	-0.00467846	-0.00221133	0.000615615	0.00619714	0.0151928	0.0377692	-0.175131	-0.0596035	-0.105237	0.0057991	0.433242	0.116529	0.185447	0.401045
CGGA_P461	17.93	6.68	25.35	23.69	49.6	13.43	9.42	-0.0104059	-0.00467846	-0.00221133	0.000615615	0.00619714	0.0151928	0.0377692	-0.186578	-0.0312521	-0.0560573	0.0145839	0.307378	0.204039	0.355786	0.6079
CGGA_P468	16.66	11.25	37.62	24.05	36.64	4.75	10.67	-0.0104059	-0.00467846	-0.00221133	0.000615615	0.00619714	0.0151928	0.0377692	-0.173362	-0.0526326	-0.0831903	0.0148055	0.227063	0.0721657	0.402997	0.407847
CGGA_P483	16.77	16.47	17.2	34.11	45.32	8.58	14.32	-0.0104059	-0.00467846	-0.00221133	0.000615615	0.00619714	0.0151928	0.0377692	-0.174507	-0.0770542	-0.0380349	0.0209986	0.280855	0.130354	0.540855	0.683466
CGGA_P492	13.85	11.77	43.27	10.16	42.09	4.07	7.29	-0.0104059	-0.00467846	-0.00221133	0.000615615	0.00619714	0.0151928	0.0377692	-0.144122	-0.0550654	-0.0956843	0.00625465	0.260838	0.0618346	0.275337	0.309393
CGGA_P500	15.92	13.75	36.15	14.18	34.22	5.41	6.69	-0.0104059	-0.00467846	-0.00221133	0.000615615	0.00619714	0.0151928	0.0377692	-0.165662	-0.0643288	-0.0799396	0.00872942	0.212066	0.082193	0.252676	0.245734
CGGA_P501	17.3	15	36.33	16.96	32.91	6.02	8.25	-0.0104059	-0.00467846	-0.00221133	0.000615615	0.00619714	0.0151928	0.0377692	-0.180022	-0.0701769	-0.0803377	0.0104408	0.203948	0.0914606	0.311596	0.286909
CGGA_P505	10.73	8.54	18.48	15	24.7	4.7	7.92	-0.0104059	-0.00467846	-0.00221133	0.000615615	0.00619714	0.0151928	0.0377692	-0.111655	-0.039954	-0.0408654	0.00923423	0.153069	0.0714061	0.299132	0.340367
CGGA_P508	17.96	12.24	34.99	22.26	25.67	8.56	8.35	-0.0104059	-0.00467846	-0.00221133	0.000615615	0.00619714	0.0151928	0.0377692	-0.18689	-0.0572643	-0.0773745	0.0137036	0.159081	0.13005	0.315373	0.296679
CGGA_P510	18.92	10.68	17.86	41.69	66.28	3.76	18.94	-0.0104059	-0.00467846	-0.00221133	0.000615615	0.00619714	0.0151928	0.0377692	-0.19688	-0.0499659	-0.0394944	0.025665	0.410747	0.0571249	0.715349	0.922545
CGGA_P512	17.01	11.93	20.85	29.59	45.93	9.99	21.79	-0.0104059	-0.00467846	-0.00221133	0.000615615	0.00619714	0.0151928	0.0377692	-0.177004	-0.055814	-0.0461063	0.0182161	0.284635	0.151776	0.822991	0.998693
CGGA_P568	9.95	6.72	13.46	18.42	24.36	4.49	6.66	-0.0104059	-0.00467846	-0.00221133	0.000615615	0.00619714	0.0151928	0.0377692	-0.103539	-0.0314392	-0.0297645	0.0113396	0.150962	0.0682156	0.251543	0.317318
CGGA_P585	11.52	5.49	24	61.9	91.62	8.42	23.16	-0.0104059	-0.00467846	-0.00221133	0.000615615	0.00619714	0.0151928	0.0377692	-0.119876	-0.0256847	-0.053072	0.0381066	0.567782	0.127923	0.874735	1.40991
CGGA_P594	19.33	7.88	16.88	51.68	87.09	6.3	16.91	-0.0104059	-0.00467846	-0.00221133	0.000615615	0.00619714	0.0151928	0.0377692	-0.201146	-0.0368662	-0.0373273	0.031815	0.539709	0.0957145	0.638677	1.03058
CGGA_P596	3.48	6.86	20.53	35.91	16.52	2.94	11.51	-0.0104059	-0.00467846	-0.00221133	0.000615615	0.00619714	0.0151928	0.0377692	-0.0362125	-0.0320942	-0.0453986	0.0221067	0.102377	0.0446668	0.434724	0.490168
CGGA_P604	16.62	7.67	27.1	38.24	49.08	30.84	11.21	-0.0104059	-0.00467846	-0.00221133	0.000615615	0.00619714	0.0151928	0.0377692	-0.172946	-0.0358838	-0.0599271	0.0235411	0.304156	0.468545	0.423393	0.950878
CGGA_P609	5.99	3.71	6.62	42.49	21.59	8.72	6.8	-0.0104059	-0.00467846	-0.00221133	0.000615615	0.00619714	0.0151928	0.0377692	-0.0623313	-0.0173571	-0.014639	0.0261575	0.133796	0.132481	0.256831	0.454938
