# Supplementary material for: A novel NFAT1-IL6/JAK/STAT3 signaling pathway related nomogram predicts overall survival in gliomas
Source: Sci Rep. 2023 Jul 14;13:11401. doi: 10.1038/s41598-023-38629-1 (PMC10349126; doi:10.1038/s41598-023-38629-1)
Supplement: Supplementary file 1 — Supplementary Information 1. [file 41598_2023_38629_MOESM1_ESM.zip › ═╢╕σ▓╣│Σ▓─┴╧/3.code/Rú║GO.txt]

#¡¶¿ª½²À² ¹Úè°¡·Íø¿Î·ÖÏí´úÂë£¬Ê¹ÓÃ·½·¨Çë¹Ø×¢BÕ¾ ¡°ÄÏËÄ»·Î÷Â·¡±£¬Ð»Ð»¡£
"##pÁÐÎª-log10 p£¬TermÁÐÎªGO term, CountÁÐÎªgene countÊý"
library(ggplot2)
dat = read.delim(file.choose())
"ggplot(dat,aes(x=P, y= ID, size= Count, col=P,fill=P)) + geom_point(shape=21)+ "
"  theme_bw()+ scale_color_gradient(low = ""dodgerblue"", high = ""dodgerblue4"")+ "
"  scale_fill_gradient(low = ""dodgerblue"", high = ""dodgerblue4"")"
