# Supplementary material for: A novel NFAT1-IL6/JAK/STAT3 signaling pathway related nomogram predicts overall survival in gliomas
Source: Sci Rep. 2023 Jul 14;13:11401. doi: 10.1038/s41598-023-38629-1 (PMC10349126; doi:10.1038/s41598-023-38629-1)
Supplement: Supplementary file 1 — Supplementary Information 1. [file 41598_2023_38629_MOESM1_ESM.zip › ═╢╕σ▓╣│Σ▓─┴╧/3.code/Rú║K-M.txt]

#¡¶¿ª½²À² ¹Úè°¡·Íø¿Î·ÖÏí´úÂë£¬Ê¹ÓÃ·½·¨Çë¹Ø×¢BÕ¾ ¡°ÄÏËÄ»·Î÷Â·¡±£¬Ð»Ð»¡£
"library(""ggplot2"")"
"library(""ggpubr"")"
"library(""survminer"")"
"library(""survival"")"
data=read.delim(file.choose())

# Fit survival curves
"fit <- survfit(Surv(OS, Censor_OS) ~ MGMTp, data = data) "

# Plot informative survival curves
"ggsurvplot(fit, data = data,"
"           title = ""GBM RC NonGTR PFS"",          # ±êÌâ"
"           pval = TRUE, pval.method = F,    # Ôö¼ÓpÖµÏÔÊ¾"
"           legend.title = ""MGMTp Status"",               # ¸ü¸Älegend±êÌâ"
"           legend.labs = c(""Methy"", ""Un-Methy""),      # ¸ü¸Älegend±êÇ©"
"           palette = c(""dodgerblue3"",""firebrick2""),    # µ÷ÕûÑÕÉ«"
"           risk.table = TRUE,  "
"           cumevents = TRUE,  "
"           tables.height = 0.15, "
"           tables.theme = theme_cleantable(),  "
"           tables.y.text = FALSE,   "
"           xlab = ""Survival(Days)"",   #¸ü¸ÄXÖá±êÇ©"
           break.time.by = 500     # ÐÞ¸ÄXÖá±ê³ß¿Ì¶È´óÐ¡
)
