# Supplementary material for: A novel NFAT1-IL6/JAK/STAT3 signaling pathway related nomogram predicts overall survival in gliomas
Source: Sci Rep. 2023 Jul 14;13:11401. doi: 10.1038/s41598-023-38629-1 (PMC10349126; doi:10.1038/s41598-023-38629-1)
Supplement: Supplementary file 1 — Supplementary Information 1. [file 41598_2023_38629_MOESM1_ESM.zip › ═╢╕σ▓╣│Σ▓─┴╧/3.code/Rú║LASSO-COX.txt]

#¡¶¿ª½²À² ¹Úè°¡·Íø¿Î·ÖÏí´úÂë£¬Ê¹ÓÃ·½·¨Çë¹Ø×¢BÕ¾ ¡°ÄÏËÄ»·Î÷Â·¡±£¬Ð»Ð»¡£
library(Matrix)
library(foreach)
library(glmnet)
library(survival)
set.seed(123)
"x<-read.delim(file.choose(),row.names=1) #¶ÁÈ¡±í´ïÊý¾Ý"
"y<-read.delim(file.choose(),row.names=1) #¶ÁÈ¡Éú´æÊý¾Ý"
dat=data.matrix(x)
"lable=Surv(y$OS,y$Censor)"

#Lasso
"cvob1=cv.glmnet(dat,lable,family=""cox"",alpha=1)"
plot(cvob1)


#×î¼ÑLambda¶ÔÓ¦µÄÒò×Ó
"coef(cvob1,s=""lambda.min"")"
"coef(cvob1,s=""lambda.1se"")"
"title(""Cox Family"",line=2.5)"

"result=data.matrix(coef(cvob1,s=""lambda.min""))"
"write.table(result,""Lasso result-min.txt"",quote=F,sep=""\t"")"

"result=data.matrix(coef(cvob1,s=""lambda.1se""))"
"write.table(result,""Lasso result-1se.txt"",quote=F,sep=""\t"")"
