# Supplementary material for: A novel NFAT1-IL6/JAK/STAT3 signaling pathway related nomogram predicts overall survival in gliomas
Source: Sci Rep. 2023 Jul 14;13:11401. doi: 10.1038/s41598-023-38629-1 (PMC10349126; doi:10.1038/s41598-023-38629-1)
Supplement: Supplementary file 1 — Supplementary Information 1. [file 41598_2023_38629_MOESM1_ESM.zip › ═╢╕σ▓╣│Σ▓─┴╧/3.code/Rú║Nomogram.txt]

#¡¶¿ª½²À² ¹Úè°¡·Íø¿Î·ÖÏí´úÂë£¬Ê¹ÓÃ·½·¨Çë¹Ø×¢BÕ¾ ¡°ÄÏËÄ»·Î÷Â·¡±£¬Ð»Ð»¡£
library(rms)
library(survival)
"data=read.delim(file.choose(),row.names=1)"
h=nrow(data)
w=ncol(data)
os=as.numeric(data$OS)  
censor=as.numeric(data$Censor)  
names=colnames(data)[3:w]
"S <- Surv(os,censor)"

attach(data)

"coxm<-cph(Surv(OS,Censor)~Risk_Score+PRS_type+Histology+Gender+Age+Radio+Chemo+IDH_mutation+codel1p19q,x=T,y=T,data=data,surv=T)"
scoxm<-step(coxm)

"factor=c(""Risk_Score+PRS_type+Histology+Age+Radio+IDH_mutation"")     #¸ù¾ÝÉÏÒ»²½µÄ½á¹ûÑ¡Ôñfactors"
"ddist <- datadist(Risk_Score,PRS_type,Histology,Age,Radio,IDH_mutation)   #¸ù¾ÝÉÏÒ»²½´úÂë½øÐÐµ÷Õû"
options(datadist='ddist')

"f=cph(as.formula(paste(""S"",factor,sep=""~"")), x = T, y = T, surv = T)"
surv=Survival(f)
"nom <- nomogram(f, fun=list(function(x) surv(360, x), function(x) surv(720, x), function(x) surv(1080, x), function(x) surv(1800, x), function(x) surv(3600, x)), lp=F, funlabel=c(""1-year survival"", ""2-year survival"", ""3-year survival"",""5-year survival"",""10-year survival""), fun.at=seq(0.90,0.1,by=-0.1))  "
"plot(nom,cex.axis=1,xfrac=0.2)"

1-rcorrcens(S~predict(f))

"#nom <- nomogram(f, fun=list(function(x) surv(6, x),function(x) surv(12, x), function(x) surv(24, x), function(x) surv(36, x), function(x) surv(60, x)), lp=F, funlabel=c(""6-month survival"", ""1-year survival"", ""2-year survival"", ""3-year survival"",""5-year survival""), fun.at=seq(0.95,0.05,by=-0.1)) "

#Çóµ¥Ò»ÒòËØµÄC-Index
"x1=c(""Risk_Score"")"
"x2=c(""PRS_type"")"
"x3=c(""Histology"")"
"x4=c(""Age"")"
"x5=c(""Radio"")"
"x6=c(""IDH_mutation"")"
ddist1 <- datadist(Risk_Score)
ddist2 <- datadist(PRS_type)
ddist3 <- datadist(Histology)
ddist4 <- datadist(Age)
ddist5 <- datadist(Radio)
ddist6 <- datadist(IDH_mutation)
options(datadist='ddist1')
options(datadist='ddist2')
options(datadist='ddist3')
options(datadist='ddist4')
options(datadist='ddist5')
options(datadist='ddist6')
"f1=cph(as.formula(paste(""S"",x1,sep=""~"")),x=T,y=T,surv=T)"
"f2=cph(as.formula(paste(""S"",x2,sep=""~"")),x=T,y=T,surv=T)"
"f3=cph(as.formula(paste(""S"",x3,sep=""~"")),x=T,y=T,surv=T)"
"f4=cph(as.formula(paste(""S"",x4,sep=""~"")),x=T,y=T,surv=T)"
"f5=cph(as.formula(paste(""S"",x5,sep=""~"")),x=T,y=T,surv=T)"
"f6=cph(as.formula(paste(""S"",x6,sep=""~"")),x=T,y=T,surv=T)"
1-rcorrcens(S~predict(f1))
1-rcorrcens(S~predict(f2))
1-rcorrcens(S~predict(f3))
1-rcorrcens(S~predict(f4))
1-rcorrcens(S~predict(f5))
1-rcorrcens(S~predict(f6))

#»æÖÆÔ¤²âÐ§¹ûÍ¼£¬mÖµÔ½Ð¡£¬Ô¤²âµãÔ½¶à
"coxm<-cph(as.formula(paste(""S"",factor,sep=""~"")),x=T,y=T,data=data,surv=T,time.inc=360)"
"cal<-calibrate(coxm, cmethod='KM', method='boot', u=360, m=30, B=100)"
"plot(cal,xlim=c(0,1),ylim=c(0,1),col=""red"")"
"coxm<-cph(as.formula(paste(""S"",factor,sep=""~"")),x=T,y=T,data=data,surv=T,time.inc=720)"
"cal<-calibrate(coxm, cmethod='KM', method='boot', u=720, m=30, B=100)"
par(new=T)
"plot(cal,xlim=c(0,1),ylim=c(0,1),xlab='',ylab='',xaxt='n',yaxt='n',col=""orchid"")"
"coxm<-cph(as.formula(paste(""S"",factor,sep=""~"")),x=T,y=T,data=data,surv=T,time.inc=1080)"
"cal<-calibrate(coxm, cmethod='KM', method='boot', u=1080, m=30, B=100)"
par(new=T)
"plot(cal,xlim=c(0,1),ylim=c(0,1),xlab='',ylab='',xaxt='n',yaxt='n',col=""orange"")"
"coxm<-cph(as.formula(paste(""S"",factor,sep=""~"")),x=T,y=T,data=data,surv=T,time.inc=1800)"
"cal<-calibrate(coxm, cmethod='KM', method='boot', u=1800, m=30, B=100)"
par(new=T)
"plot(cal,xlim=c(0,1),ylim=c(0,1),xlab='',ylab='',xaxt='n',yaxt='n',col=""limegreen"")"
"coxm<-cph(as.formula(paste(""S"",factor,sep=""~"")),x=T,y=T,data=data,surv=T,time.inc=3600)"
"cal<-calibrate(coxm, cmethod='KM', method='boot', u=3600, m=30, B=100)"
par(new=T)
"plot(cal,xlim=c(0,1),ylim=c(0,1),xlab='',ylab='',xaxt='n',yaxt='n',col=""black"")"


#Íâ²¿ÑéÖ¤
"factor=c(""Risk_Score+PRS_type+Histology+Age+Radio+IDH_mutation"")"
"ddist <- datadist(""Risk_Score,PRS_type,Histology,Age,Radio,IDH_mutation"")"
options(datadist='ddist')

"data2=read.delim(file.choose(),row.names=1)"
os=as.numeric(data2$OS) 
censor=as.numeric(data2$Censor)
"fev <- cph(Surv(os, censor) ~ predict(f, newdata=data2), x=T, y=T, surv=T)"
"validate(fev, method=""boot"", B=1000, dxy=T)"
"rcorrcens(Surv(os, censor) ~ predict(f, newdata=data2), data =data2)"
"1-rcorrcens(Surv(os, censor) ~ predict(f, newdata=data2), data = data2)"

#»æÖÆÑéÖ¤×éÔ¤²âÐ§¹ûÍ¼
"coxm<-cph(as.formula(paste(""S"",factor,sep=""~"")),x=T,y=T,data=data,surv=T,time.inc=360)"
"cal<-calibrate(coxm, cmethod='KM', method='boot', u=360, m=30, B=100)"
"plot(cal,xlim=c(0,1),ylim=c(0,1),col=""red"")"
"coxm<-cph(as.formula(paste(""S"",factor,sep=""~"")),x=T,y=T,data=data,surv=T,time.inc=720)"
"cal<-calibrate(coxm, cmethod='KM', method='boot', u=720, m=30, B=100)"
par(new=T)
"plot(cal,xlim=c(0,1),ylim=c(0,1),xlab='',ylab='',xaxt='n',yaxt='n',col=""orchid"")"
"coxm<-cph(as.formula(paste(""S"",factor,sep=""~"")),x=T,y=T,data=data,surv=T,time.inc=1080)"
"cal<-calibrate(coxm, cmethod='KM', method='boot', u=1080, m=30, B=100)"
par(new=T)
"plot(cal,xlim=c(0,1),ylim=c(0,1),xlab='',ylab='',xaxt='n',yaxt='n',col=""orange"")"
"coxm<-cph(as.formula(paste(""S"",factor,sep=""~"")),x=T,y=T,data=data,surv=T,time.inc=1800)"
"cal<-calibrate(coxm, cmethod='KM', method='boot', u=1800, m=30, B=100)"
par(new=T)
"plot(cal,xlim=c(0,1),ylim=c(0,1),xlab='',ylab='',xaxt='n',yaxt='n',col=""limegreen"")"
"coxm<-cph(as.formula(paste(""S"",factor,sep=""~"")),x=T,y=T,data=data,surv=T,time.inc=3600)"
"cal<-calibrate(coxm, cmethod='KM', method='boot', u=3600, m=30, B=100)"
par(new=T)
"plot(cal,xlim=c(0,1),ylim=c(0,1),xlab='',ylab='',xaxt='n',yaxt='n',col=""black"")"
