# Supplementary material for: A novel NFAT1-IL6/JAK/STAT3 signaling pathway related nomogram predicts overall survival in gliomas
Source: Sci Rep. 2023 Jul 14;13:11401. doi: 10.1038/s41598-023-38629-1 (PMC10349126; doi:10.1038/s41598-023-38629-1)
Supplement: Supplementary file 1 — Supplementary Information 1. [file 41598_2023_38629_MOESM1_ESM.zip › ═╢╕σ▓╣│Σ▓─┴╧/3.code/Rú║Pearson.txt]

#¡¶¿ª½²À² ¹Úè°¡·Íø¿Î·ÖÏí´úÂë£¬Ê¹ÓÃ·½·¨Çë¹Ø×¢BÕ¾ ¡°ÄÏËÄ»·Î÷Â·¡±£¬Ð»Ð»¡£
"data<-read.delim(file.choose(),row.names=1)"
data<-as.matrix(data)
"length1<-length(data[1,])"
"length2<-length(data[,1])"
"x<-data[1,1:length1]"
x<-as.numeric(x)
pvalue<-c()
cor<-c()
for (i in 2:length2)
{
"y<-data[i,1:length1]"
y<-as.numeric(y)
"p<-cor.test(x,y)$p.value"
"pvalue<-c(pvalue,p)"
"co<-cor(x,y)"
"cor<-c(cor,co)"
}
"pvalue<-c(""NA"",pvalue)"
"cor<-c(""NA"",cor)"
"correlation<-cbind(cor,pvalue)"
row.names(correlation)<-row.names(data)
"write.csv(correlation,""Pearson-cor.csv"")"
