# Supplementary material for: A novel NFAT1-IL6/JAK/STAT3 signaling pathway related nomogram predicts overall survival in gliomas
Source: Sci Rep. 2023 Jul 14;13:11401. doi: 10.1038/s41598-023-38629-1 (PMC10349126; doi:10.1038/s41598-023-38629-1)
Supplement: Supplementary file 1 — Supplementary Information 1. [file 41598_2023_38629_MOESM1_ESM.zip › ═╢╕σ▓╣│Σ▓─┴╧/3.code/Rú║ROC.txt]

#¡¶¿ª½²À² ¹Úè°¡·Íø¿Î·ÖÏí´úÂë£¬Ê¹ÓÃ·½·¨Çë¹Ø×¢BÕ¾ ¡°ÄÏËÄ»·Î÷Â·¡±£¬Ð»Ð»¡£
library(pROC)
dat=read.delim(file.choose())
"plot.roc(dat$IDH,dat$Exp, percent = TRUE, main=""ROC Curve"",auc=TRUE,print.auc=T,col=""cyan3"",smooth=F, auc.polygon=T, grid=T,of=""thresholds"",thresholds=""best"",print.thres=""best"")"

Í¬Ê±»æÖÆ¶àÍ¼
"plot.roc(dat$Subtype,dat$A4, percent = TRUE, main=""ROC Curve"",auc=TRUE,print.auc=T,col=""red"")"
"plot.roc(dat$Subtype,dat$A3, percent = TRUE, add = T, main=""ROC Curve"",auc=TRUE,print.auc=T,smooth = T, col=rainbow(4)[2])"
"plot.roc(dat$Subtype,dat$A2, percent = TRUE, add = T, main=""ROC Curve"",auc=TRUE,print.auc=T,smooth = T, col=rainbow(4)[3])"
"plot.roc(dat$Subtype,dat$A1, percent = TRUE, add = T, main=""ROC Curve"",auc=TRUE,print.auc=T,smooth = T, col=rainbow(4)[4])"
