# Supplementary material for: A novel NFAT1-IL6/JAK/STAT3 signaling pathway related nomogram predicts overall survival in gliomas
Source: Sci Rep. 2023 Jul 14;13:11401. doi: 10.1038/s41598-023-38629-1 (PMC10349126; doi:10.1038/s41598-023-38629-1)
Supplement: Supplementary file 1 — Supplementary Information 1. [file 41598_2023_38629_MOESM1_ESM.zip › ═╢╕σ▓╣│Σ▓─┴╧/3.code/Rú║heatmap.txt]

#¡¶¿ª½²À² ¹Úè°¡·Íø¿Î·ÖÏí´úÂë£¬Ê¹ÓÃ·½·¨Çë¹Ø×¢BÕ¾ ¡°ÄÏËÄ»·Î÷Â·¡±£¬Ð»Ð»¡£
library(ggplot2)
"dat = read.delim(file.choose(), head = T, row.names = 1)  #¶ÁÈ¡Êý¾Ý"
"ggplot(data = dat, aes( X, PFS,   colour=CensorPFS)) +  geom_point(alpha=0.5, size=1.75) + theme_bw()+ scale_colour_manual(values=c( ""dodgerblue"",""darkgrey"",""firebrick2""))"
