# Supplementary material for: A novel NFAT1-IL6/JAK/STAT3 signaling pathway related nomogram predicts overall survival in gliomas
Source: Sci Rep. 2023 Jul 14;13:11401. doi: 10.1038/s41598-023-38629-1 (PMC10349126; doi:10.1038/s41598-023-38629-1)
Supplement: Supplementary file 1 — Supplementary Information 1. [file 41598_2023_38629_MOESM1_ESM.zip › ═╢╕σ▓╣│Σ▓─┴╧/3.code/Rú║pheatmap.txt]

#¡¶¿ª½²À² ¹Úè°¡·Íø¿Î·ÖÏí´úÂë£¬Ê¹ÓÃ·½·¨Çë¹Ø×¢BÕ¾ ¡°ÄÏËÄ»·Î÷Â·¡±£¬Ð»Ð»¡£
library(pheatmap)
"dat = read.delim(file.choose(), head=T, row.names = 1) #¶ÁÈ¡dat"
"anno_col = read.delim(file.choose(), head=T, row.names = 1) #¶ÁÈ¡anno"
#ÐÞ¸ÄannotationÑÕÉ«£º
"Histology=c('lightgreen','coral1','gold1','lightpink1','firebrick1','bisque','aquamarine1')  ##¸øSubtype¸³Á½ÖÖÑÕÉ«"
"names(Histology) = c(""A"", ""AA"", ""AO"", ""AOA"", ""GBM"", ""O"", ""OA"")##¸øSubtype¶¨ÒåÁ½¸öÃû×Ö"

"Grade=c('royalblue1','gold2','firebrick1')  ##¸øSubtype¸³Á½ÖÖÑÕÉ«"
"names(Grade) = c(""II"", ""III"", ""IV"")##¸øMGMT¶¨ÒåÁ½¸öÃû×Ö"

"Subtype=c('forestgreen','firebrick1','goldenrod1','dodgerblue1')  ##¸øSubtype¸³Á½ÖÖÑÕÉ«"
"names(Subtype) = c(""Classical"", ""Mesenchymal"", ""Neural"", ""Proneural"")##¸øSubtype¶¨ÒåÁ½¸öÃû×Ö"

"Gender=c('deeppink1','cyan1')  ##¸øSubtype¸³Á½ÖÖÑÕÉ«"
"names(Gender) = c(""Female"", ""Male"")##¸øSubtype¶¨ÒåÁ½¸öÃû×Ö"

"IDH=c('goldenrod1','darkseagreen2')  ##¸øSubtype¸³Á½ÖÖÑÕÉ«"
"names(IDH) = c('Mutant','Wildtype' )##¸øSubtype¶¨ÒåÁ½¸öÃû×Ö"

"C1p19q=c('darkorange','darkolivegreen2')  ##¸øSubtype¸³Á½ÖÖÑÕÉ«"
"names(C1p19q) = c('Codel','Noncodel' )##¸øSubtype¶¨ÒåÁ½¸öÃû×Ö"

"MGMT=c('darkorchid2','cadetblue2')  ##¸øSubtype¸³Á½ÖÖÑÕÉ«"
"names(MGMT) = c('Methylated','Unmethylated' )##¸øSubtype¶¨ÒåÁ½¸öÃû×Ö"

"anno_colors = list(Histology = Histology,Grade=Grade, Subtype=Subtype, Gender=Gender, IDH=IDH, C1p19q=C1p19q,MGMT=MGMT)###½«¸Õ¸Õ¶¨ÒåµÄSubtype(Ç°)ÑÕÉ«¸³¸øannotationÖÐµÄSubtypeÏî"
#ÔÚ»æÍ¼Ê±Ìí¼Óannotation_colors=anno_colorsÃüÁî¡£
"pheatmap(dat,annotation_col=anno_col,"
"         border_color = ""grey"",cluster_cols=F, cluster_rows=F,show_rownames = F, annotation_colors=anno_colors,"
"         show_colnames = F ,breaks=c(seq(-2.2,2.2,by=0.05)))"
