# Supplementary material for: A novel NFAT1-IL6/JAK/STAT3 signaling pathway related nomogram predicts overall survival in gliomas
Source: Sci Rep. 2023 Jul 14;13:11401. doi: 10.1038/s41598-023-38629-1 (PMC10349126; doi:10.1038/s41598-023-38629-1)
Supplement: Supplementary file 2 — Supplementary Information 2. [file 41598_2023_38629_MOESM2_ESM.zip]

Archive with 30 entries (24 files):
- Original-data/
- Original-data/Supplementary Material/
- Original-data/Supplementary Material/1.Original-data/
- Original-data/Supplementary Material/1.Original-data/CGGA.mRNAseq_325.RSEM-genes.20200506.txt
- Original-data/Supplementary Material/1.Original-data/CGGA.mRNAseq_325_clinical.20200506.txt
- Original-data/Supplementary Material/1.Original-data/CGGA.mRNAseq_693.RSEM-genes.20200506.txt
- Original-data/Supplementary Material/1.Original-data/CGGA.mRNAseq_693_clinical.20200506.txt
- Original-data/Supplementary Material/1.Original-data/Transcriptome Subtype.xlsx
- Original-data/Supplementary Material/2.Data of included in studies/
- Original-data/Supplementary Material/2.Data of included in studies/CGGA.mRNAseq_325.RSEM-genes.xlsx
- Original-data/Supplementary Material/2.Data of included in studies/CGGA.mRNAseq_325_clinical.xlsx
- Original-data/Supplementary Material/2.Data of included in studies/CGGA.mRNAseq_693.RSEM-genes.xlsx
- Original-data/Supplementary Material/2.Data of included in studies/CGGA.mRNAseq_693_clinical.xlsx
- Original-data/Supplementary Material/3.GO and KEGG/
- Original-data/Supplementary Material/3.GO and KEGG/BP.xlsx
- Original-data/Supplementary Material/3.GO and KEGG/CC.xlsx
- Original-data/Supplementary Material/3.GO and KEGG/KEGG.xlsx
- Original-data/Supplementary Material/3.GO and KEGG/MF.xlsx
- Original-data/Supplementary Material/4.code/
- Original-data/Supplementary Material/4.code/Rú║GO.txt
- Original-data/Supplementary Material/4.code/Rú║K-M.txt
- Original-data/Supplementary Material/4.code/Rú║LASSO-COX.txt
- Original-data/Supplementary Material/4.code/Rú║Nomogram.txt
- Original-data/Supplementary Material/4.code/Rú║Pearson.txt
- Original-data/Supplementary Material/4.code/Rú║ROC.txt
- Original-data/Supplementary Material/4.code/Rú║heatmap.txt
- Original-data/Supplementary Material/4.code/Rú║pheatmap.txt
- Original-data/Supplementary Material/Gene set of JAK-STAT.xlsx
- Original-data/Supplementary Material/Pearson-cor.csv
- Original-data/Supplementary Material/Risk_Score.xlsx
