# Supplementary material for: A novel NFAT1-IL6/JAK/STAT3 signaling pathway related nomogram predicts overall survival in gliomas
Source: Sci Rep. 2023 Jul 14;13:11401. doi: 10.1038/s41598-023-38629-1 (PMC10349126; doi:10.1038/s41598-023-38629-1)
Supplement: Supplementary file 2 — Supplementary Information 2. [file 41598_2023_38629_MOESM2_ESM.zip › Original-data/Supplementary Material/3.GO and KEGG/BP.xlsx]

## Sheet: Sheet1
Category Term Count % PValue Genes List Total Pop Hits Pop Total Fold Enrichment Bonferroni Benjamini FDR
GOTERM_BP_DIRECT GO:0043123~positive regulation of I-kappaB kinase/NF-kappaB signaling 20 4.219409282700422 1.292962634156521E-7 CD40, TICAM2, CANT1, SHISA5, MUL1, NOD1, CFLAR, BCL10, RHOC, TNFRSF1A, CASP8, LGALS1, CASP1, FLNA, RIPK1, S100A4, CARD16, IKBKE, TRIM21, MYD88 452 192 19333 4.455429572271386 3.2292993366067613E-4 3.2298206601229896E-4 3.1871528931958247E-4
GOTERM_BP_DIRECT GO:0006487~protein N-linked glycosylation 10 2.109704641350211 3.368361253207299E-6 OST4, B4GALT1, RPN2, OSTC, MGAT4B, RPN1, PMM2, STT3A, MGAT1, DDOST 452 53 19333 8.070212055434965 0.00837888044084023 0.004207083205255917 0.0041515052445779965
GOTERM_BP_DIRECT GO:0098609~cell-cell adhesion 17 3.5864978902953584 1.1076812922305895E-5 CSTA, ANXA1, CD93, ANXA2, SHC1, TMOD3, ITGB2, ICAM3, PPP1CA, PDLIM1, VMP1, LGALS1, MYH9, CD58, ITGA5, TLN1, S100A11 452 191 19333 3.8069429643701067 0.027290723142165296 0.009169661175141522 0.009048524738480324
GOTERM_BP_DIRECT GO:0018279~protein N-linked glycosylation via asparagine 7 1.4767932489451476 1.468320444378146E-5 OST4, RPN2, OSTC, RPN1, STT3A, MGAT1, DDOST 452 24 19333 12.475202802359881 0.03601439203811374 0.009169661175141522 0.009048524738480324
GOTERM_BP_DIRECT GO:0030833~regulation of actin filament polymerization 8 1.6877637130801686 2.0159914938633175E-5 DBNL, ARPC3, ARPC1B, COTL1, ARHGAP18, ARPC4, ARPC5, PFN1 452 37 19333 9.248026787849797 0.04911293282539242 0.009817827791152886 0.009688128705040776
GOTERM_BP_DIRECT GO:0030036~actin cytoskeleton organization 16 3.375527426160337 2.358165202038323E-5 VASP, CAP1, TMOD3, ACTN1, FHL3, ARPC5, PDLIM1, CDC42, SDCBP, CAPZA1, EHBP1L1, TRIP10, RAC2, FLNA, PFN1, PDLIM7 452 181 19333 3.7809612281816847 0.05720617852489229 0.009817827791152886 0.009688128705040776
GOTERM_BP_DIRECT GO:0051607~defense response to virus 18 3.79746835443038 3.776842789741689E-5 IFITM3, APOBEC3C, IFNAR2, CD40, MLKL, APOBEC3G, DTX3L, IL10RB, UNC93B1, IFNGR2, VAMP8, ISG20, PLSCR1, IFI16, TTC4, CASP1, IKBKE, MYD88 452 234 19333 3.290163376446562 0.09003333733261087 0.012091810586622287 0.011932070895125674
GOTERM_BP_DIRECT GO:0006915~apoptotic process 32 6.751054852320674 4.1715419210355024E-5 PPP1R15A, TNFAIP8, GPR65, ITGB2, NOD1, TCIRG1, BCL10, YBX3, BCL2L12, CASP7, CASP8, LGALS1, CASP6, CASP4, CASP1, RIPK1, BAK1, CTSC, SH3GLB1, PLK3, TNFRSF12A, MUL1, CFLAR, NFKB1, TNFRSF1A, DAP, PLSCR1, TMEM214, BAX, CLPTM1L, MYD88, DAP3 452 607 19333 2.2548730883060464 0.0989614988656109 0.012091810586622287 0.…
GOTERM_BP_DIRECT GO:0071222~cellular response to lipopolysaccharide 16 3.375527426160337 4.975900065883095E-5 MAP2K3, CD40, TICAM2, ARID5A, LY96, BCL10, PDCD1LG2, NFKB1, SBNO2, TNIP1, CASP1, VIM, CARD16, CD68, B2M, MYD88 452 193 19333 3.5458755559631343 0.1168860837468616 0.012091810586622287 0.011932070895125674
GOTERM_BP_DIRECT GO:0005975~carbohydrate metabolic process 15 3.1645569620253164 5.343662938941012E-5 B4GALT1, ADPGK, HEXB, HEXA, FUCA2, EDEM2, NAGA, PYGL, TPD52L2, GLB1, PGM2, GALM, MAN2B1, GUSB, GLA 452 172 19333 3.7301270837620915 0.12496226411434208 0.012091810586622287 0.011932070895125674
GOTERM_BP_DIRECT GO:0006457~protein folding 15 3.1645569620253164 5.343662938941012E-5 PDIA3, PDIA6, PDIA5, PDIA4, HSP90B1, ERP44, DNAJC1, TTC4, QSOX1, P4HB, CALR, PPIB, SIL1, PPIC, TXNDC5 452 172 19333 3.7301270837620915 0.12496226411434208 0.012091810586622287 0.011932070895125674
GOTERM_BP_DIRECT GO:0006888~ER to Golgi vesicle-mediated transport 13 2.7426160337552745 5.8087160544222354E-5 TRAPPC3, TMED9, TICAM2, KDELR1, NRBP1, LMAN2, CREB3L2, TMED3, PREB, KDELR2, P4HB, SEC24D, CNIH4 452 131 19333 4.244561913125717 0.135069343773903 0.012091810586622287 0.011932070895125674
GOTERM_BP_DIRECT GO:0097190~apoptotic signaling pathway 10 2.109704641350211 6.744467342851312E-5 SLFN12, DAP, P2RX4, CASP8, CASP1, BAX, BAK1, CFLAR, RAI14, DAP3 452 76 19333 5.627911038658593 0.155053929800837 0.012959753401878906 0.012788547692406527
GOTERM_BP_DIRECT GO:0031532~actin cytoskeleton reorganization 9 1.89873417721519 8.214692478577875E-5 SYDE1, PTPN1, NRP1, ANXA1, SHC1, GPR65, MYH9, FLNA, PLEK2 452 61 19333 6.31064123023357 0.18552492008925048 0.014657358436776808 0.01446372639978176
GOTERM_BP_DIRECT GO:0045087~innate immune response 31 6.5400843881856545 9.435817803159212E-5 C1S, C1R, UNC93B1, CFI, LY96, NOD1, BCL10, C2, RELB, RNF135, TMEM43, IFI16, CASP4, C1RL, TNFRSF14, TRIM21, B2M, APOBEC3C, LYN, FCER1G, TICAM2, ANXA1, APOBEC3G, DTX3L, ARID5A, MR1, ISG20, FES, ELF4, TTC4, MYD88 452 605 19333 2.1916294887734953 0.20999645789291976 0.01571378191486114 0.01550619392319164
GOTERM_BP_DIRECT GO:0071260~cellular response to mechanical stimulus 10 2.109704641350211 1.9377913816489062E-4 CD40, TGFB1, CASP8, CASP1, BAK1, BCL10, NFKB1, MYD88, ENG, TNFRSF1A 452 87 19333 4.916336079747737 0.383752859370569 0.030253767945993548 0.029854098473528462
GOTERM_BP_DIRECT GO:0034314~Arp2/3 complex-mediated actin nucleation 6 1.2658227848101267 2.4405914794557008E-4 ACTR3, ARPC2, ARPC3, ARPC1B, ARPC4, ARPC5 452 25 19333 10.265309734513275 0.45650466743506246 0.033869986198224115 0.03342254442699057
GOTERM_BP_DIRECT GO:0097194~execution phase of apoptosis 6 1.2658227848101267 2.4405914794557008E-4 CASP7, CASP8, CASP6, CASP4, CASP1, CFLAR 452 25 19333 10.265309734513275 0.45650466743506246 0.033869986198224115 0.03342254442699057
GOTERM_BP_DIRECT GO:0008360~regulation of cell shape 13 2.7426160337552745 2.7094702466918353E-4 ANXA1, PLXND1, WDR1, HEXB, ITGB2, MSN, ARHGAP18, RHOC, MYL12A, MYL12B, FES, RAC2, MYH9 452 154 19333 3.610633835191357 0.49181888844888844 0.03562240355913792 0.035151811358396706
GOTERM_BP_DIRECT GO:0006508~proteolysis 23 4.852320675105485 3.5284395495523363E-4 CTSA, ST14, C1S, CFI, CTSZ, CFLAR, PRSS23, C2, BACE2, SDCBP, MMP14, CASP7, CASP8, CASP6, PLAU, RNPEP, CASP4, CASP1, ATG4A, LAP3, CPVL, CTSC, CTSB 452 418 19333 2.3534900707117754 0.5858635355260279 0.042532391103160705 0.04197051403894761
GOTERM_BP_DIRECT GO:0007165~signal transduction 50 10.548523206751055 3.575581317719675E-4 LGALS3BP, NRP1, GMFG, METRNL, ELK3, SYDE1, RASSF1, PLAU, CASP1, RAC2, CLIC1, MAP2K3, CAP1, ANXA1, IL4R, NFAM1, ANXA5, PLAUR, TNFRSF1A, MOB3A, DOK1, RAP2B, GRN, SHC1, PXN, NOD1, IQGAP1, GNAI2, TYMP, RRAS, GNG5, HLX, RIPK1, SH2B3, S100A11, LYN, CD164, CMTM3, IL10RB, STAT3, NFKB1, NFKB2, MANF, BST1, MOB1A, RIT…
GOTERM_BP_DIRECT GO:0034341~response to interferon-gamma 6 1.2658227848101267 4.2619873572532265E-4 IFITM3, SEC61A1, SP100, CD40, KYNU, TRIM21 452 28 19333 9.165455120101138 0.6552278039612551 0.04839292917462982 0.04775363107104184
GOTERM_BP_DIRECT GO:1900026~positive regulation of substrate adhesion-dependent cell spreading 7 1.4767932489451476 5.191756938047207E-4 CDC42, NRP1, ARPC2, FLNA, P4HB, CALR, S100A10 452 44 19333 6.804656074014481 0.7267143405911741 0.05638699491844314 0.05564209066211463
GOTERM_BP_DIRECT GO:0045071~negative regulation of viral genome replication 7 1.4767932489451476 6.624002118769944E-4 ISG20, APOBEC3C, IFITM3, PLSCR1, IFI16, APOBEC3G, TNIP1 452 46 19333 6.5088014621008075 0.8089507441547852 0.06888887988896307 0.06797881862541791
GOTERM_BP_DIRECT GO:0046426~negative regulation of JAK-STAT cascade 5 1.0548523206751055 6.89597362006584E-4 SOCS3, LEPROT, BCL3, SH2B3, PTPN2 452 18 19333 11.881145526057031 0.8215074541540779 0.06888887988896307 0.06797881862541791
GOTERM_BP_DIRECT GO:0006954~inflammatory response 22 4.641350210970464 7.439787648785307E-4 MAP2K3, CD40, TGFB1, TICAM2, ANXA1, IL10RB, NFAM1, ITGB2, STAT3, LOXL3, LY96, NOD1, TCIRG1, NFKB1, RELB, TNFRSF1A, IFI16, TNIP1, CASP4, MAPKAPK2, RIPK1, MYD88 452 413 19333 2.2784182219460454 0.8441950889819223 0.06888887988896307 0.06797881862541791
GOTERM_BP_DIRECT GO:0070527~platelet aggregation 7 1.4767932489451476 7.445955792642125E-4 RAP2B, MYH9, FLNA, TLN1, CLIC1, MYL12A, FERMT3 452 47 19333 6.370316324609302 0.8444351472362812 0.06888887988896307 0.06797881862541791
GOTERM_BP_DIRECT GO:0007159~leukocyte cell-cell adhesion 6 1.2658227848101267 8.088691009845192E-4 ITGB1, TNIP1, ITGB2, MSN, ITGA5, FERMT3 452 32 19333 8.019773230088497 0.8675264978658017 0.07216267908069031 0.07120936906881571
GOTERM_BP_DIRECT GO:0016064~immunoglobulin mediated immune response 5 1.0548523206751055 8.575027324243066E-4 IL4R, FCER1G, BCL10, TCIRG1, MYD88 452 19 19333 11.255822077317186 0.8826929888859202 0.07386351122744544 0.07288773225606607
GOTERM_BP_DIRECT GO:0001525~angiogenesis 16 3.375527426160337 9.28540085785979E-4 NRP1, TNFRSF12A, ANXA2, PLXND1, SHC1, SAT1, TYMP, ELK3, MMP14, CASP8, CALD1, FLNA, MYH9, TGFBI, ITGA5, ENG 452 253 19333 2.704956451782154 0.9017824804338468 0.07731643780977918 0.07629504371541461
GOTERM_BP_DIRECT GO:0006909~phagocytosis 8 1.6877637130801686 0.0012126545865109722 ITGB1, TICAM2, ANXA1, CD93, ITGB2, ICAM3, MYD88, JMJD6 452 70 19333 4.888242730720607 0.9517350346555137 0.09595933594042731 0.09469165856411263
GOTERM_BP_DIRECT GO:0060397~JAK-STAT cascade involved in growth hormone signaling pathway 4 0.8438818565400843 0.001339254948259478 LYN, STAT5A, PTPN1, STAT3 452 10 19333 17.108849557522124 0.9648348967853176 0.09595933594042731 0.09469165856411263
GOTERM_BP_DIRECT GO:0070231~T cell apoptotic process 4 0.8438818565400843 0.001339254948259478 KDELR1, BCL3, RIPK1, BCL10 452 10 19333 17.108849557522124 0.9648348967853176 0.09595933594042731 0.09469165856411263
GOTERM_BP_DIRECT GO:0043304~regulation of mast cell degranulation 4 0.8438818565400843 0.001339254948259478 LYN, FES, STXBP2, RAC2 452 10 19333 17.108849557522124 0.9648348967853176 0.09595933594042731 0.09469165856411263
GOTERM_BP_DIRECT GO:0006486~protein glycosylation 11 2.320675105485232 0.0013445063082125526 B4GALT1, GALNT2, OSTC, MGAT4B, RPN1, PMM2, ALG2, STT3A, ST8SIA4, MGAT1, DDOST 452 136 19333 3.459510020822488 0.9652937883353124 0.09595933594042731 0.09469165856411263
GOTERM_BP_DIRECT GO:0010755~regulation of plasminogen activation 3 0.6329113924050633 0.0016038242460325411 PLAU, PLAUR, RUNX1 452 3 19333 42.77212389380531 0.9818587902858061 0.11128758240525799 0.10981741017972817
GOTERM_BP_DIRECT GO:0042127~regulation of cell proliferation 12 2.5316455696202533 0.001658682278450891 STAT5A, TGFB1, ANXA1, IL4R, PLAU, FES, MBD2, STAT3, E2F4, TPD52L2, S100A11, ENG 452 164 19333 3.1296676019857546 0.9841855060130528 0.1119834684208196 0.1105041031454445
GOTERM_BP_DIRECT GO:0035456~response to interferon-beta 4 0.8438818565400843 0.0018097247328183383 IFITM3, IFNAR2, PLSCR1, IKBKE 452 11 19333 15.553499597747386 0.9891629875905412 0.11301730956450523 0.1115242866599301
GOTERM_BP_DIRECT GO:0006613~cotranslational protein targeting to membrane 4 0.8438818565400843 0.0018097247328183383 SEC61A1, TRAM1, SSR1, SIL1 452 11 19333 15.553499597747386 0.9891629875905412 0.11301730956450523 0.1115242866599301
GOTERM_BP_DIRECT GO:0034975~protein folding in endoplasmic reticulum 4 0.8438818565400843 0.0018097247328183383 PDIA3, P4HB, CALR, HSP90B1 452 11 19333 15.553499597747386 0.9891629875905412 0.11301730956450523 0.1115242866599301
GOTERM_BP_DIRECT GO:0031663~lipopolysaccharide-mediated signaling pathway 6 1.2658227848101267 0.0020233286247724625 LYN, TGFB1, LY96, PTPN22, BCL10, MYD88 452 39 19333 6.580326752893124 0.993650600527907 0.12327499767516126 0.1216464648796127
GOTERM_BP_DIRECT GO:1903265~positive regulation of tumor necrosis factor-mediated signaling pathway 4 0.8438818565400843 0.0030298057406256294 CASP4, CASP1, LAPTM5, RIPK1 452 13 19333 13.160653505786248 0.9994894098913805 0.17929253005918053 0.17692397381740593
GOTERM_BP_DIRECT GO:1905686~positive regulation of plasma membrane repair 3 0.6329113924050633 0.0031580749890328034 CASP7, ANXA2, S100A10 452 4 19333 32.079092920353986 0.9996297582676124 0.17929253005918053 0.17692397381740593
GOTERM_BP_DIRECT GO:0002502~peptide antigen assembly with MHC class I protein complex 3 0.6329113924050633 0.0031580749890328034 PDIA3, CALR, TAPBP 452 4 19333 32.079092920353986 0.9996297582676124 0.17929253005918053 0.17692397381740593
GOTERM_BP_DIRECT GO:0050727~regulation of inflammatory response 9 1.89873417721519 0.0033906865999320177 BST1, GRN, SBNO2, ANXA1, TNIP1, TMSB4X, CASP4, CASP1, MYD88 452 106 19333 3.6315954249457336 0.999793317573882 0.1882207805917818 0.18573427708516496
GOTERM_BP_DIRECT GO:0034976~response to endoplasmic reticulum stress 8 1.6877637130801686 0.0037078249248636615 PDIA3, PPP1R15A, ERP44, CREB3L2, P4HB, PDIA6, HSP90B1, PDIA4 452 85 19333 4.025611660593441 0.9999066692045132 0.20131726223853919 0.19865774676461134
GOTERM_BP_DIRECT GO:0030335~positive regulation of cell migration 15 3.1645569620253164 0.0037877947658972546 LYN, ITGB1, GRN, TGFB1, CD151, STAT3, RHOC, GNAI2, CDC42, SDCBP, MMP14, MYO1C, PLAU, ITGA5, FERMT3 452 264 19333 2.430234312148029 0.9999236266385332 0.20131726223853919 0.19865774676461134
GOTERM_BP_DIRECT GO:0042981~regulation of apoptotic process 14 2.9535864978902953 0.004335797332943136 TNFAIP8, ACTN1, NOD1, CFLAR, BCL10, BCL2L12, CASP8, LGALS1, CASP4, BCL3, CASP1, BAX, CALR, CTSB 452 240 19333 2.4950405604719763 0.9999806800043282 0.22287735352411533 0.21993301698836842
GOTERM_BP_DIRECT GO:0010592~positive regulation of lamellipodium assembly 5 1.0548523206751055 0.004371893643987851 ACTR3, CDC42, ARPC2, TWF2, RAC2 452 29 19333 7.374504119621604 0.9999823527895458 0.22287735352411533 0.21993301698836842
GOTERM_BP_DIRECT GO:0051092~positive regulation of NF-kappaB transcription factor activity 11 2.320675105485232 0.0045990762951741435 CD40, TGFB1, STAT3, ITGB2, RIPK1, NOD1, CARD16, BCL10, CFLAR, TRIM21, MYD88 452 161 19333 2.922319023800363 0.9999900206449338 0.2297698517069002 0.22673446135208525
GOTERM_BP_DIRECT GO:0007015~actin filament organization 10 2.109704641350211 0.005128142800044089 CDC42, MYO1C, TPM4, TPM3, TMOD3, ACTN1, TMSB4X, RAC2, RHOC, MYO1G 452 138 19333 3.0994292676670514 0.9999973555817331 0.24894829465696366 0.24565954616870112
GOTERM_BP_DIRECT GO:2000646~positive regulation of receptor catabolic process 3 0.6329113924050633 0.005182270345140957 PTPN1, DTX3L, LAPTM5 452 5 19333 25.663274336283187 0.9999976916341593 0.24894829465696366 0.24565954616870112
GOTERM_BP_DIRECT GO:0030866~cortical actin cytoskeleton organization 5 1.0548523206751055 0.00558370756285441 RAB13, LCP1, CALR, TLN1, ARF6 452 31 19333 6.8987296602911785 0.9999991577492959 0.26054568300537134 0.2571037264244357
GOTERM_BP_DIRECT GO:0030214~hyaluronan catabolic process 4 0.8438818565400843 0.005632292586985609 TGFB1, HEXB, HEXA, GUSB 452 16 19333 10.693030973451329 0.9999992545203233 0.26054568300537134 0.2571037264244357
GOTERM_BP_DIRECT GO:0043536~positive regulation of blood vessel endothelial cell migration 6 1.2658227848101267 0.006042317953135239 MAP2K3, STAT5A, CD40, TGFB1, P2RX4, TMSB4X 452 50 19333 5.132654867256638 0.9999997339270373 0.27443109539876054 0.27080570462687936
GOTERM_BP_DIRECT GO:0034097~response to cytokine 6 1.2658227848101267 0.006573572417921636 SP100, MAPKAPK2, OSMR, DDOST, RELB, NFKB2 452 51 19333 5.032014575741801 0.9999999300155809 0.2932282839280044 0.2893545716103006
GOTERM_BP_DIRECT GO:0016139~glycoside catabolic process 3 0.6329113924050633 0.007653735584921358 FUCA2, NAGA, GLA 452 6 19333 21.386061946902654 0.9999999953786224 0.32437050900422354 0.3200853901903167
GOTERM_BP_DIRECT GO:0006968~cellular defense response 6 1.2658227848101267 0.00773265592990618 LGALS3BP, ITGB1, LY96, BCL10, CD300C, TCIRG1 452 53 19333 4.842127233260978 0.9999999962113059 0.32437050900422354 0.3200853901903167
GOTERM_BP_DIRECT GO:0002062~chondrocyte differentiation 6 1.2658227848101267 0.00773265592990618 TGFB1, CREB3L2, ARID5A, TGFBI, RUNX3, RUNX1 452 53 19333 4.842127233260978 0.9999999962113059 0.32437050900422354 0.3200853901903167
GOTERM_BP_DIRECT GO:0043542~endothelial cell migration 5 1.0548523206751055 0.00779112511619432 NRP1, PLXND1, PXN, ITGB2, FSTL1 452 34 19333 6.290018219677251 0.9999999967298925 0.32437050900422354 0.3200853901903167
GOTERM_BP_DIRECT GO:1901222~regulation of NIK/NF-kappaB signaling 4 0.8438818565400843 0.007928642518520712 TMSB4X, BCL3, PTPN22, RAI14 452 18 19333 9.504916420845625 0.9999999976869131 0.3246844100207334 0.32039514439595995
GOTERM_BP_DIRECT GO:0071407~cellular response to organic cyclic compound 6 1.2658227848101267 0.009026673212431542 MSR1, TGFB1, LGALS1, CASP8, MBD2, STAT3 452 55 19333 4.666049879324215 0.9999999998545248 0.35232233882271863 0.3476679604475586
GOTERM_BP_DIRECT GO:0051496~positive regulation of stress fiber assembly 6 1.2658227848101267 0.009026673212431542 CDC42, NRP1, GPR65, PXN, RHOC, S100A10 452 55 19333 4.666049879324215 0.9999999998545248 0.35232233882271863 0.3476679604475586
GOTERM_BP_DIRECT GO:0006986~response to unfolded protein 6 1.2658227848101267 0.009026673212431542 ERP44, TRAM1, EDEM2, SERPINH1, UBE2J2, MANF 452 55 19333 4.666049879324215 0.9999999998545248 0.35232233882271863 0.3476679604475586
GOTERM_BP_DIRECT GO:0045064~T-helper 2 cell differentiation 3 0.6329113924050633 0.010550594122319231 IL4R, HLX, BCL3 452 7 19333 18.330910240202275 0.9999999999968869 0.39336394205303643 0.38816738076890905
GOTERM_BP_DIRECT GO:0006689~ganglioside catabolic process 3 0.6329113924050633 0.010550594122319231 HEXB, HEXA, NEU1 452 7 19333 18.330910240202275 0.9999999999968869 0.39336394205303643 0.38816738076890905
GOTERM_BP_DIRECT GO:0070358~actin polymerization-dependent cell motility 3 0.6329113924050633 0.010550594122319231 ACTR3, ARPC2, ARPC3 452 7 19333 18.330910240202275 0.9999999999968869 0.39336394205303643 0.38816738076890905
GOTERM_BP_DIRECT GO:0019221~cytokine-mediated signaling pathway 10 2.109704641350211 0.011097092157489066 STAT5A, IFNAR2, IL4R, IL10RB, IFNGR2, STAT3, PLP2, OSMR, TNFRSF1A, IL13RA1 452 156 19333 2.7418028137054686 0.9999999999992168 0.4076549442559954 0.40226959070897866
GOTERM_BP_DIRECT GO:0036211~protein modification process 7 1.4767932489451476 0.012298953928490477 ICMT, RPN2, STK38, RPN1, ADPRH, ST8SIA4, MAN2B1 452 82 19333 3.6512788689833804 0.9999999999999625 0.4334758818542582 0.4277494190435334
GOTERM_BP_DIRECT GO:0006919~activation of cysteine-type endopeptidase activity involved in apoptotic process 7 1.4767932489451476 0.012298953928490477 DAP, CASP8, LAPTM5, BAX, MUL1, NOD1, CFLAR 452 82 19333 3.6512788689833804 0.9999999999999625 0.4334758818542582 0.4277494190435334
GOTERM_BP_DIRECT GO:0007030~Golgi organization 9 1.89873417721519 0.012320571501862424 VMP1, CDC42, PI4K2B, TMED9, TICAM2, ATL3, LMAN2, SURF4, TMED3 452 132 19333 2.9162811745776347 0.9999999999999645 0.4334758818542582 0.4277494190435334
GOTERM_BP_DIRECT GO:0008643~carbohydrate transport 5 1.0548523206751055 0.012616518894183176 SLC35A2, RFT1, SLC35C1, SLC50A1, MFSD12 452 39 19333 5.483605627410937 0.9999999999999832 0.4377231138565218 0.4319405426966879
GOTERM_BP_DIRECT GO:0032760~positive regulation of tumor necrosis factor production 8 1.6877637130801686 0.013318566608843015 HDAC1, STAT3, MAPKAPK2, ARID5A, LY96, RIPK1, NOD1, MYD88 452 108 19333 3.168305473615208 0.9999999999999971 0.4557504025875322 0.44972968069586344
GOTERM_BP_DIRECT GO:0034329~cell junction assembly 3 0.6329113924050633 0.013851742750692064 VMP1, CDC42, CAPZA1 452 8 19333 16.039546460176993 0.9999999999999992 0.461355378549717 0.4552606117394125
GOTERM_BP_DIRECT GO:1903896~positive regulation of IRE1-mediated unfolded protein response 3 0.6329113924050633 0.013851742750692064 PTPN1, BAX, BAK1 452 8 19333 16.039546460176993 0.9999999999999992 0.461355378549717 0.4552606117394125
GOTERM_BP_DIRECT GO:0007229~integrin-mediated signaling pathway 8 1.6877637130801686 0.014616123656871968 CDC42, ITGB1, NRP1, ITGB2, MYH9, ITGA5, TLN1, FERMT3 452 110 19333 3.110699919549477 0.9999999999999999 0.4804089065113971 0.47406243176565
GOTERM_BP_DIRECT GO:0098586~cellular response to virus 7 1.4767932489451476 0.015290300688915421 IFNAR2, IL10RB, IFNGR2, BAX, CALR, IKBKE, NFKB1 452 86 19333 3.4814519448446184 1.0 0.48223074639371 0.4758602041074841
GOTERM_BP_DIRECT GO:0045824~negative regulation of innate immune response 4 0.8438818565400843 0.01579133027042667 IFI16, MUL1, NMI, TRIM21 452 23 19333 7.438630242400923 1.0 0.48223074639371 0.4758602041074841
GOTERM_BP_DIRECT GO:2000179~positive regulation of neural precursor cell proliferation 4 0.8438818565400843 0.01579133027042667 GNG5, CTSZ, FLNA, GNAI2 452 23 19333 7.438630242400923 1.0 0.48223074639371 0.4758602041074841
GOTERM_BP_DIRECT GO:0006687~glycosphingolipid metabolic process 4 0.8438818565400843 0.01579133027042667 UGCG, GLB1, BAX, SUMF1 452 23 19333 7.438630242400923 1.0 0.48223074639371 0.4758602041074841
GOTERM_BP_DIRECT GO:0032355~response to estradiol 8 1.6877637130801686 0.016001431008775848 MBD4, TGFB1, CASP8, ANXA1, ARPC1B, MBD2, STAT3, CALR 452 112 19333 3.055151706700379 1.0 0.48223074639371 0.4758602041074841
GOTERM_BP_DIRECT GO:0007568~aging 11 2.320675105485232 0.016465845215243434 CASP7, TGFB1, RPN2, KYNU, MBD2, STAT3, ITGB2, BAK1, CD68, CTSC, NFKB2 452 195 19333 2.412786476060812 1.0 0.48223074639371 0.4758602041074841
GOTERM_BP_DIRECT GO:0045063~T-helper 1 cell differentiation 3 0.6329113924050633 0.017536827592701903 IL4R, HLX, RELB 452 9 19333 14.257374631268435 1.0 0.48223074639371 0.4758602041074841
GOTERM_BP_DIRECT GO:0006621~protein retention in ER lumen 3 0.6329113924050633 0.017536827592701903 RER1, KDELR1, KDELR2 452 9 19333 14.257374631268435 1.0 0.48223074639371 0.4758602041074841
GOTERM_BP_DIRECT GO:0071225~cellular response to muramyl dipeptide 3 0.6329113924050633 0.017536827592701903 NOD1, PTPN22, VIM 452 9 19333 14.257374631268435 1.0 0.48223074639371 0.4758602041074841
GOTERM_BP_DIRECT GO:0006012~galactose metabolic process 3 0.6329113924050633 0.017536827592701903 SLC35A2, B4GALT1, GALM 452 9 19333 14.257374631268435 1.0 0.48223074639371 0.4758602041074841
GOTERM_BP_DIRECT GO:0007259~JAK-STAT cascade 5 1.0548523206751055 0.0176063097845574 STAT5A, IFNAR2, SOCS3, STAT3, NMI 452 43 19333 4.973502778349455 1.0 0.48223074639371 0.4758602041074841
GOTERM_BP_DIRECT GO:0002224~toll-like receptor signaling pathway 4 0.8438818565400843 0.01774096144079875 UNC93B1, MAPKAPK2, LY96, BCL10 452 24 19333 7.128687315634218 1.0 0.48223074639371 0.4758602041074841
GOTERM_BP_DIRECT GO:0009311~oligosaccharide metabolic process 4 0.8438818565400843 0.01774096144079875 ST8SIA4, NAGA, GLA, GAL3ST4 452 24 19333 7.128687315634218 1.0 0.48223074639371 0.4758602041074841
GOTERM_BP_DIRECT GO:0038061~NIK/NF-kappaB signaling 4 0.8438818565400843 0.01774096144079875 PPP4C, IKBKE, RELB, NFKB2 452 24 19333 7.128687315634218 1.0 0.48223074639371 0.4758602041074841
GOTERM_BP_DIRECT GO:0032757~positive regulation of interleukin-8 production 6 1.2658227848101267 0.017760299707054172 STAT3, RIPK1, NOD1, BCL10, CD58, MYD88 452 65 19333 3.9481960517358745 1.0 0.48223074639371 0.4758602041074841
GOTERM_BP_DIRECT GO:0032731~positive regulation of interleukin-1 beta production 6 1.2658227848101267 0.017760299707054172 CASP8, IFI16, STAT3, CASP1, NOD1, MYD88 452 65 19333 3.9481960517358745 1.0 0.48223074639371 0.4758602041074841
GOTERM_BP_DIRECT GO:0007265~Ras protein signal transduction 7 1.4767932489451476 0.01875180463215665 SDCBP, DOK1, RIT1, RASSF1, RAB42, DOK3, RRAS 452 90 19333 3.326720747295968 1.0 0.503677505065885 0.49702363890608753
GOTERM_BP_DIRECT GO:0060907~positive regulation of macrophage cytokine production 4 0.8438818565400843 0.01981848498066785 MAPKAPK2, LAPTM5, NOD1, MYD88 452 25 19333 6.843539823008849 1.0 0.5266656966139179 0.5197081433760239
GOTERM_BP_DIRECT GO:0043407~negative regulation of MAP kinase activity 5 1.0548523206751055 0.0205018140715898 LYN, PTPN1, CD300A, STK38, SH2B3 452 45 19333 4.7524582104228115 1.0 0.5313409994998932 0.5243216828531772
GOTERM_BP_DIRECT GO:0060337~type I interferon signaling pathway 5 1.0548523206751055 0.0205018140715898 IFITM3, IFNAR2, SP100, IKBKE, MYD88 452 45 19333 4.7524582104228115 1.0 0.5313409994998932 0.5243216828531772
GOTERM_BP_DIRECT GO:0042493~response to drug 14 2.9535864978902953 0.02063253681004389 LYN, TGIF1, TGFB1, TP53I13, ANXA1, RPN2, HDAC1, STAT3, LGALS1, BAK1, CALR, B2M, ENG, S100A10 452 293 19333 2.0437192304207317 1.0 0.5313409994998932 0.5243216828531772
GOTERM_BP_DIRECT GO:0030203~glycosaminoglycan metabolic process 3 0.6329113924050633 0.021586220753014872 HEXB, HEXA, GNS 452 10 19333 12.831637168141594 1.0 0.5392237944103115 0.5321003415618166
GOTERM_BP_DIRECT GO:0001783~B cell apoptotic process 3 0.6329113924050633 0.021586220753014872 BAX, BAK1, BCL10 452 10 19333 12.831637168141594 1.0 0.5392237944103115 0.5321003415618166
GOTERM_BP_DIRECT GO:0023035~CD40 signaling pathway 3 0.6329113924050633 0.021586220753014872 ITGB1, CD40, ITGA5 452 10 19333 12.831637168141594 1.0 0.5392237944103115 0.5321003415618166
GOTERM_BP_DIRECT GO:0042789~mRNA transcription from RNA polymerase II promoter 5 1.0548523206751055 0.023673457157683906 TAF12, ANXA2, STAT3, FLNA, S100A10 452 47 19333 4.550225946149501 1.0 0.580442712910085 0.5727747347171176
GOTERM_BP_DIRECT GO:0014070~response to organic cyclic compound 6 1.2658227848101267 0.0237010235055359 LYN, VKORC1, MMP14, TP53I13, BAK1, MYD88 452 70 19333 3.666182048040455 1.0 0.580442712910085 0.5727747347171176
GOTERM_BP_DIRECT GO:2001238~positive regulation of extrinsic apoptotic signaling pathway 4 0.8438818565400843 0.024358415217722956 PDIA3, TNFRSF12A, RIPK1, BCL10 452 27 19333 6.336610947230416 1.0 0.5891154176166397 0.5813328680644583
GOTERM_BP_DIRECT GO:0006897~endocytosis 11 2.320675105485232 0.024526822831117102 CDC42, RUFY1, LGALS3BP, CD163, NECAP2, EHD4, CFI, SURF4, LOXL3, TRIP10, APOBR 452 208 19333 2.2619873213070116 1.0 0.5891154176166397 0.5813328680644583
GOTERM_BP_DIRECT GO:0016477~cell migration 13 2.7426160337552745 0.025888484494373747 ITGB1, CD63, TGFB1, CD151, PXN, ITGB2, ARPC5, IQGAP1, RHOC, CDC42, SYDE1, LCP1, ENG 452 271 19333 2.0517993011788525 1.0 0.6076881010684403 0.5996601958101303
GOTERM_BP_DIRECT GO:0009313~oligosaccharide catabolic process 3 0.6329113924050633 0.02598099764791288 HEXB, NEU1, MAN2B1 452 11 19333 11.665124698310539 1.0 0.6076881010684403 0.5996601958101303
GOTERM_BP_DIRECT GO:0006464~cellular protein modification process 7 1.4767932489451476 0.02602987462542959 ICMT, RPN2, STK38, RPN1, ADPRH, ST8SIA4, MAN2B1 452 97 19333 3.086648116047806 1.0 0.6076881010684403 0.5996601958101303
GOTERM_BP_DIRECT GO:0070269~pyroptosis 4 0.8438818565400843 0.026820798075623306 CASP8, CASP6, CASP4, CASP1 452 28 19333 6.110303413400758 1.0 0.6104692510663704 0.6024046052356298
GOTERM_BP_DIRECT GO:0042832~defense response to protozoan 4 0.8438818565400843 0.026820798075623306 CD40, IL4R, BCL3, MYD88 452 28 19333 6.110303413400758 1.0 0.6104692510663704 0.6024046052356298
GOTERM_BP_DIRECT GO:0001837~epithelial to mesenchymal transition 5 1.0548523206751055 0.02712653597612775 TGFB1, LOXL3, FLNA, S100A4, ENG 452 49 19333 4.364502438143399 1.0 0.6104692510663704 0.6024046052356298
GOTERM_BP_DIRECT GO:0051603~proteolysis involved in cellular protein catabolic process 5 1.0548523206751055 0.02712653597612775 CASP8, CTSZ, PSMB8, CTSC, CTSB 452 49 19333 4.364502438143399 1.0 0.6104692510663704 0.6024046052356298
GOTERM_BP_DIRECT GO:0050766~positive regulation of phagocytosis 5 1.0548523206751055 0.02895994623828825 IL15RA, FCER1G, LMAN2, RAB27A, CALR 452 50 19333 4.277212389380531 1.0 0.6388592920881099 0.6304195976770179
GOTERM_BP_DIRECT GO:0001817~regulation of cytokine production 5 1.0548523206751055 0.02895994623828825 LYN, MAP2K3, CASP8, IQGAP1, CD276 452 50 19333 4.277212389380531 1.0 0.6388592920881099 0.6304195976770179
GOTERM_BP_DIRECT GO:0034113~heterotypic cell-cell adhesion 4 0.8438818565400843 0.029411056281077916 ITGB1, ITGB2, CD58, ITGA5 452 29 19333 5.8996032956972835 1.0 0.6388592920881099 0.6304195976770179
GOTERM_BP_DIRECT GO:0007257~activation of JUN kinase activity 4 0.8438818565400843 0.029411056281077916 DBNL, MLKL, MUL1, RIPK1 452 29 19333 5.8996032956972835 1.0 0.6388592920881099 0.6304195976770179
GOTERM_BP_DIRECT GO:0016554~cytidine to uridine editing 3 0.6329113924050633 0.030702914982030222 APOBEC3C, RBM47, APOBEC3G 452 12 19333 10.693030973451327 1.0 0.6425099459765614 0.6340220243523715
GOTERM_BP_DIRECT GO:0051639~actin filament network formation 3 0.6329113924050633 0.030702914982030222 ACTN1, LCP1, ARPC5 452 12 19333 10.693030973451327 1.0 0.6425099459765614 0.6340220243523715
GOTERM_BP_DIRECT GO:0006027~glycosaminoglycan catabolic process 3 0.6329113924050633 0.030702914982030222 GLB1, GUSB, GNS 452 12 19333 10.693030973451327 1.0 0.6425099459765614 0.6340220243523715
GOTERM_BP_DIRECT GO:2000273~positive regulation of receptor activity 3 0.6329113924050633 0.030702914982030222 ITGB1, HDAC1, HFE 452 12 19333 10.693030973451327 1.0 0.6425099459765614 0.6340220243523715
GOTERM_BP_DIRECT GO:0006890~retrograde vesicle-mediated transport, Golgi to ER 5 1.0548523206751055 0.030865169542508956 RER1, KDELR1, LMAN2, KDELR2, TAPBP 452 51 19333 4.193345479784835 1.0 0.6425099459765614 0.6340220243523715
GOTERM_BP_DIRECT GO:0050900~leukocyte migration 4 0.8438818565400843 0.032128618850070775 LYN, B4GALT1, MYH9, MSN 452 30 19333 5.702949852507374 1.0 0.6602025190596853 0.6514808684876399
GOTERM_BP_DIRECT GO:0046718~viral entry into host cell 7 1.4767932489451476 0.03224367787241057 VAMP8, ITGB1, NRP1, PLSCR1, TNFRSF14, ITGA5, CTSB 452 102 19333 2.935341835849384 1.0 0.6602025190596853 0.6514808684876399
GOTERM_BP_DIRECT GO:0097191~extrinsic apoptotic signaling pathway 5 1.0548523206751055 0.03284254149455279 PDIA3, TGFB1, CASP8, BAX, RIPK1 452 52 19333 4.112704220558203 1.0 0.6669973061251453 0.658185892553436
GOTERM_BP_DIRECT GO:0098869~cellular oxidant detoxification 6 1.2658227848101267 0.033963490633389645 GSTK1, PRDX4, ALOX5AP, GPX8, GPX7, TXNDC17 452 77 19333 3.3328927709458678 1.0 0.6762462476787581 0.6673126503315208
GOTERM_BP_DIRECT GO:0030838~positive regulation of actin filament polymerization 5 1.0548523206751055 0.034892328071964504 VASP, MYO1C, ARPC2, PFN1, ARF6 452 53 19333 4.035106027717482 1.0 0.6762462476787581 0.6673126503315208
GOTERM_BP_DIRECT GO:1903955~positive regulation of protein targeting to mitochondrion 4 0.8438818565400843 0.0349727164863977 SH3GLB1, LEPROT, RAC2, UBE2J2 452 31 19333 5.518983728232943 1.0 0.6762462476787581 0.6673126503315208
GOTERM_BP_DIRECT GO:0019886~antigen processing and presentation of exogenous peptide antigen via MHC class II 4 0.8438818565400843 0.0349727164863977 FCER1G, UNC93B1, IFI30, B2M 452 31 19333 5.518983728232943 1.0 0.6762462476787581 0.6673126503315208
GOTERM_BP_DIRECT GO:0032967~positive regulation of collagen biosynthetic process 4 0.8438818565400843 0.0349727164863977 TGFB1, VIM, ENG, RUNX1 452 31 19333 5.518983728232943 1.0 0.6762462476787581 0.6673126503315208
GOTERM_BP_DIRECT GO:0051881~regulation of mitochondrial membrane potential 4 0.8438818565400843 0.0349727164863977 BAX, MUL1, BAK1, CLIC1 452 31 19333 5.518983728232943 1.0 0.6762462476787581 0.6673126503315208
GOTERM_BP_DIRECT GO:0017121~phospholipid scrambling 3 0.6329113924050633 0.035734389388949586 VMP1, PLSCR1, CLPTM1L 452 13 19333 9.870490129339686 1.0 0.6762462476787581 0.6673126503315208
GOTERM_BP_DIRECT GO:0060333~interferon-gamma-mediated signaling pathway 3 0.6329113924050633 0.035734389388949586 SP100, IFNGR2, NMI 452 13 19333 9.870490129339686 1.0 0.6762462476787581 0.6673126503315208
GOTERM_BP_DIRECT GO:2001046~positive regulation of integrin-mediated signaling pathway 3 0.6329113924050633 0.035734389388949586 CD63, LOXL3, FLNA 452 13 19333 9.870490129339686 1.0 0.6762462476787581 0.6673126503315208
GOTERM_BP_DIRECT GO:0042771~intrinsic apoptotic signaling pathway in response to DNA damage by p53 class mediator 4 0.8438818565400843 0.03794239467473618 IFI16, BCL3, SHISA5, TMEM109 452 32 19333 5.346515486725664 1.0 0.7126323450939172 0.7032180667159751
GOTERM_BP_DIRECT GO:0045766~positive regulation of angiogenesis 9 1.89873417721519 0.038814526651481024 ITGB1, NRP1, GRN, CD40, RRAS, STAT3, ITGB2, ENG, RUNX1 452 164 19333 2.347250701489316 1.0 0.7201930223809059 0.7106788631580997
GOTERM_BP_DIRECT GO:0031334~positive regulation of protein complex assembly 5 1.0548523206751055 0.03920986831217102 SH3GLB1, TGFB1, BAX, BAK1, RHOC 452 55 19333 3.888374899436846 1.0 0.7201930223809059 0.7106788631580997
GOTERM_BP_DIRECT GO:0033209~tumor necrosis factor-mediated signaling pathway 5 1.0548523206751055 0.03920986831217102 TMSB4X, RIPK1, TNFRSF14, TXNDC17, TNFRSF1A 452 55 19333 3.888374899436846 1.0 0.7201930223809059 0.7106788631580997
GOTERM_BP_DIRECT GO:0010524~positive regulation of calcium ion transport into cytosol 3 0.6329113924050633 0.04105847667584019 P2RX4, BAX, BAK1 452 14 19333 9.165455120101138 1.0 0.7454071036573918 0.7355598520878587
GOTERM_BP_DIRECT GO:0007163~establishment or maintenance of cell polarity 5 1.0548523206751055 0.041477817217124686 ACTR3, CDC42, CAP1, RAC2, RHOC 452 56 19333 3.818939633375474 1.0 0.7454071036573918 0.7355598520878587
GOTERM_BP_DIRECT GO:0002376~immune system process 5 1.0548523206751055 0.041477817217124686 FCGR2A, CD300A, NOD1, CD300C, MYD88 452 56 19333 3.818939633375474 1.0 0.7454071036573918 0.7355598520878587
GOTERM_BP_DIRECT GO:0032956~regulation of actin cytoskeleton organization 6 1.2658227848101267 0.042751556064721224 BST1, TWF2, RAC2, ARHGAP18, IQGAP1, RHOC 452 82 19333 3.1296676019857546 1.0 0.7471398171292888 0.7372696754298225
GOTERM_BP_DIRECT GO:0035924~cellular response to vascular endothelial growth factor stimulus 4 0.8438818565400843 0.04425382306895441 MAP2K3, NRP1, ANXA1, MAPKAPK2 452 34 19333 5.032014575741801 1.0 0.7471398171292888 0.7372696754298225
GOTERM_BP_DIRECT GO:0009615~response to virus 7 1.4767932489451476 0.04569882044211226 ISG20, IFITM3, IFNAR2, NPC2, IFNGR2, BCL3, NMI 452 111 19333 2.6973411464561905 1.0 0.7471398171292888 0.7372696754298225
GOTERM_BP_DIRECT GO:0050729~positive regulation of inflammatory response 7 1.4767932489451476 0.04569882044211226 LGALS1, TNIP1, CASP4, CASP1, RIPK1, NMI, TNFRSF1A 452 111 19333 2.6973411464561905 1.0 0.7471398171292888 0.7372696754298225
GOTERM_BP_DIRECT GO:0036496~regulation of translational initiation by eIF2 alpha dephosphorylation 2 0.42194092827004215 0.04611296033778115 PPP1R15A, PPP1CA 452 2 19333 42.772123893805315 1.0 0.7471398171292888 0.7372696754298225
GOTERM_BP_DIRECT GO:1904434~positive regulation of ferrous iron binding 2 0.42194092827004215 0.04611296033778115 HFE, B2M 452 2 19333 42.772123893805315 1.0 0.7471398171292888 0.7372696754298225
GOTERM_BP_DIRECT GO:1904437~positive regulation of transferrin receptor binding 2 0.42194092827004215 0.04611296033778115 HFE, B2M 452 2 19333 42.772123893805315 1.0 0.7471398171292888 0.7372696754298225
GOTERM_BP_DIRECT GO:0042340~keratan sulfate catabolic process 2 0.42194092827004215 0.04611296033778115 GLB1, GNS 452 2 19333 42.772123893805315 1.0 0.7471398171292888 0.7372696754298225
GOTERM_BP_DIRECT GO:0033003~regulation of mast cell activation 2 0.42194092827004215 0.04611296033778115 LYN, PLSCR1 452 2 19333 42.772123893805315 1.0 0.7471398171292888 0.7372696754298225
GOTERM_BP_DIRECT GO:0045136~development of secondary sexual characteristics 2 0.42194092827004215 0.04611296033778115 B4GALT1, BAX 452 2 19333 42.772123893805315 1.0 0.7471398171292888 0.7372696754298225
GOTERM_BP_DIRECT GO:1902202~regulation of hepatocyte growth factor receptor signaling pathway 2 0.42194092827004215 0.04611296033778115 PTPN1, PTPN2 452 2 19333 42.772123893805315 1.0 0.7471398171292888 0.7372696754298225
GOTERM_BP_DIRECT GO:0002352~B cell negative selection 2 0.42194092827004215 0.04611296033778115 BAX, BAK1 452 2 19333 42.772123893805315 1.0 0.7471398171292888 0.7372696754298225
GOTERM_BP_DIRECT GO:0002268~follicular dendritic cell differentiation 2 0.42194092827004215 0.04611296033778115 BCL3, NFKB2 452 2 19333 42.772123893805315 1.0 0.7471398171292888 0.7372696754298225
GOTERM_BP_DIRECT GO:0034142~toll-like receptor 4 signaling pathway 3 0.6329113924050633 0.046658851670203776 LYN, LY96, NMI 452 15 19333 8.554424778761062 1.0 0.7471398171292888 0.7372696754298225
GOTERM_BP_DIRECT GO:1902287~semaphorin-plexin signaling pathway involved in axon guidance 3 0.6329113924050633 0.046658851670203776 NRP1, PLXND1, ECE1 452 15 19333 8.554424778761062 1.0 0.7471398171292888 0.7372696754298225
GOTERM_BP_DIRECT GO:0044319~wound healing, spreading of cells 3 0.6329113924050633 0.046658851670203776 CD151, FLNA, RHOC 452 15 19333 8.554424778761062 1.0 0.7471398171292888 0.7372696754298225
GOTERM_BP_DIRECT GO:0046598~positive regulation of viral entry into host cell 3 0.6329113924050633 0.046658851670203776 LGALS1, P4HB, TRIM21 452 15 19333 8.554424778761062 1.0 0.7471398171292888 0.7372696754298225
GOTERM_BP_DIRECT GO:0043687~post-translational protein modification 4 0.8438818565400843 0.047592848014951165 UBE2F, STT3A, FAM20C, SUMF1 452 35 19333 4.888242730720607 1.0 0.7524489515275191 0.7425086731446495
GOTERM_BP_DIRECT GO:0070059~intrinsic apoptotic signaling pathway in response to endoplasmic reticulum stress 4 0.8438818565400843 0.047592848014951165 PPP1R15A, CASP4, BAX, BAK1 452 35 19333 4.888242730720607 1.0 0.7524489515275191 0.7425086731446495
GOTERM_BP_DIRECT GO:0071363~cellular response to growth factor stimulus 5 1.0548523206751055 0.048718200692378505 TGIF1, EHD4, SHC1, TWF2, RIPK1 452 59 19333 3.6247562621868905 1.0 0.7611536828316575 0.7510984100000143
GOTERM_BP_DIRECT GO:0043065~positive regulation of apoptotic process 14 2.9535864978902953 0.04875283797160336 ITGB1, TNFAIP8, TGFB1, B4GALT1, TNFRSF12A, BCL10, CASP8, LGALS1, CALHM2, LATS2, CASP6, BAX, RIPK1, BAK1 452 332 19333 1.8036437786544406 1.0 0.7611536828316575 0.7510984100000143
GOTERM_BP_DIRECT GO:0030199~collagen fibril organization 5 1.0548523206751055 0.051276763539435284 ANXA2, LOXL3, SERPINH1, PLOD3, COLGALT1 452 60 19333 3.5643436578171093 1.0 0.7903279043838145 0.7798872235012422
GOTERM_BP_DIRECT GO:0015031~protein transport 17 3.5864978902953584 0.052402570457070204 CD63, DTX3L, KDELR1, MVP, CMTM6, STXBP2, HSP90B1, VAMP8, RUFY1, SEC61A1, NECAP2, LMAN2, TMED3, MYH9, ATG4A, KDELR2, CNIH4 452 439 19333 1.6563237043159231 1.0 0.7903279043838145 0.7798872235012422
GOTERM_BP_DIRECT GO:0070166~enamel mineralization 3 0.6329113924050633 0.05251978868203091 TGFB1, FAM20C, TCIRG1 452 16 19333 8.019773230088497 1.0 0.7903279043838145 0.7798872235012422
GOTERM_BP_DIRECT GO:0070266~necroptotic process 3 0.6329113924050633 0.05251978868203091 MLKL, RIPK1, PYGL 452 16 19333 8.019773230088497 1.0 0.7903279043838145 0.7798872235012422
GOTERM_BP_DIRECT GO:0042532~negative regulation of tyrosine phosphorylation of STAT protein 3 0.6329113924050633 0.05251978868203091 SOCS3, SH2B3, PTPN2 452 16 19333 8.019773230088497 1.0 0.7903279043838145 0.7798872235012422
GOTERM_BP_DIRECT GO:0032897~negative regulation of viral transcription 3 0.6329113924050633 0.05251978868203091 IFITM3, SP100, TRIM21 452 16 19333 8.019773230088497 1.0 0.7903279043838145 0.7798872235012422
GOTERM_BP_DIRECT GO:0007249~I-kappaB kinase/NF-kappaB signaling 5 1.0548523206751055 0.053907523462601845 BCL3, NOD1, BCL10, MYD88, RELB 452 61 19333 3.5059117945742058 1.0 0.8063532551471821 0.7957008702713386
GOTERM_BP_DIRECT GO:0007166~cell surface receptor signaling pathway 13 2.7426160337552745 0.054748514142305485 IFNAR2, SIGLEC9, ANXA1, MLKL, IFNGR2, LY96, PDCD1LG2, JMJD6, DOK1, FCGR2A, TNFRSF14, MYD88, IL13RA1 452 305 19333 1.8230741331785867 1.0 0.8073892499914893 0.7967231790348364
GOTERM_BP_DIRECT GO:0007596~blood coagulation 6 1.2658227848101267 0.05494642614033354 VKORC1, PROCR, PLAU, ANXA5, PLAUR, RAB27A 452 88 19333 2.9162811745776347 1.0 0.8073892499914893 0.7967231790348364
GOTERM_BP_DIRECT GO:0006936~muscle contraction 6 1.2658227848101267 0.05494642614033354 MYL6, TPM4, CALD1, TPM3, TMOD3, MYOF 452 88 19333 2.9162811745776347 1.0 0.8073892499914893 0.7967231790348364
GOTERM_BP_DIRECT GO:0030216~keratinocyte differentiation 5 1.0548523206751055 0.05661018247951458 UGCG, ST14, CSTA, LATS2, ANXA1 452 62 19333 3.4493648301455893 1.0 0.8269721393791077 0.8160473673216575
GOTERM_BP_DIRECT GO:0035335~peptidyl-tyrosine dephosphorylation 4 0.8438818565400843 0.05832390373859686 PTPN1, PTPN22, PTPN12, PTPN2 452 38 19333 4.502328830926874 1.0 0.8373167329828446 0.8262553029634555
GOTERM_BP_DIRECT GO:0048678~response to axon injury 4 0.8438818565400843 0.05832390373859686 LYN, P2RX4, LGALS1, BAX 452 38 19333 4.502328830926874 1.0 0.8373167329828446 0.8262553029634555
GOTERM_BP_DIRECT GO:0008219~cell death 4 0.8438818565400843 0.05832390373859686 RIPK1, BCL10, EMP3, FOSL2 452 38 19333 4.502328830926874 1.0 0.8373167329828446 0.8262553029634555
GOTERM_BP_DIRECT GO:0032717~negative regulation of interleukin-8 production 4 0.8438818565400843 0.06213285247470847 ANXA1, TMSB4X, BCL3, PTPN22 452 39 19333 4.3868845019287495 1.0 0.8869020884675529 0.8751856077151793
GOTERM_BP_DIRECT GO:0007264~small GTPase mediated signal transduction 7 1.4767932489451476 0.06422164033255792 CDC42, RUFY1, RGS19, RAC2, NUCB1, ARHGAP18, RHOC 452 121 19333 2.4744203905507205 1.0 0.9115094179018732 0.8994678603395186
GOTERM_BP_DIRECT GO:0030206~chondroitin sulfate biosynthetic process 3 0.6329113924050633 0.06496333000678423 CHSY1, CHPF2, DSE 452 18 19333 7.128687315634218 1.0 0.9135122897799847 0.9014442731415782
GOTERM_BP_DIRECT GO:0001666~response to hypoxia 9 1.89873417721519 0.06555255521735942 PDLIM1, MMP14, TGFB1, PLAU, CASP1, AGTRAP, PLOD1, HSP90B1, ENG 452 183 19333 2.1035470767445235 1.0 0.9135122897799847 0.9014442731415782
GOTERM_BP_DIRECT GO:0034756~regulation of iron ion transport 2 0.42194092827004215 0.0683675283819614 HFE, B2M 452 3 19333 28.51474926253687 1.0 0.9135122897799847 0.9014442731415782
GOTERM_BP_DIRECT GO:0071593~lymphocyte aggregation 2 0.42194092827004215 0.0683675283819614 STK10, RAC2 452 3 19333 28.51474926253687 1.0 0.9135122897799847 0.9014442731415782
GOTERM_BP_DIRECT GO:1901666~positive regulation of NAD+ ADP-ribosyltransferase activity 2 0.42194092827004215 0.0683675283819614 TGFB1, DTX3L 452 3 19333 28.51474926253687 1.0 0.9135122897799847 0.9014442731415782
GOTERM_BP_DIRECT GO:0090322~regulation of superoxide metabolic process 2 0.42194092827004215 0.0683675283819614 BST1, SHC1 452 3 19333 28.51474926253687 1.0 0.9135122897799847 0.9014442731415782
GOTERM_BP_DIRECT GO:0038195~urokinase plasminogen activator signaling pathway 2 0.42194092827004215 0.0683675283819614 PLAU, PLAUR 452 3 19333 28.51474926253687 1.0 0.9135122897799847 0.9014442731415782
GOTERM_BP_DIRECT GO:2000494~positive regulation of interleukin-18-mediated signaling pathway 2 0.42194092827004215 0.0683675283819614 TICAM2, CASP4 452 3 19333 28.51474926253687 1.0 0.9135122897799847 0.9014442731415782
GOTERM_BP_DIRECT GO:0002431~Fc receptor mediated stimulatory signaling pathway 2 0.42194092827004215 0.0683675283819614 LYN, FCER1G 452 3 19333 28.51474926253687 1.0 0.9135122897799847 0.9014442731415782
GOTERM_BP_DIRECT GO:0038189~neuropilin signaling pathway 2 0.42194092827004215 0.0683675283819614 CDC42, NRP1 452 3 19333 28.51474926253687 1.0 0.9135122897799847 0.9014442731415782
GOTERM_BP_DIRECT GO:0006935~chemotaxis 7 1.4767932489451476 0.06838542761763697 CMTM3, PLAU, FES, PLAUR, RAC2, PLP2, TYMP 452 123 19333 2.4341859126555865 1.0 0.9135122897799847 0.9014442731415782
GOTERM_BP_DIRECT GO:0031295~T cell costimulation 4 0.8438818565400843 0.07008662661722048 LYN, LGALS1, TNFRSF14, PDCD1LG2 452 41 19333 4.172890135981006 1.0 0.9304700307733952 0.918177992736757
GOTERM_BP_DIRECT GO:0006006~glucose metabolic process 5 1.0548523206751055 0.0711877902042248 HK3, H6PD, ADPGK, PGM2, GALM 452 67 19333 3.1919495443138293 1.0 0.9304700307733952 0.918177992736757
GOTERM_BP_DIRECT GO:0007507~heart development 10 2.109704641350211 0.07145949054027079 PDLIM1, MAP2K3, CASP7, TGFB1, CASP8, SHC1, MBD2, ECE1, PDLIM7, JMJD6 452 219 19333 1.9530650179819775 1.0 0.9304700307733952 0.918177992736757
GOTERM_BP_DIRECT GO:0042953~lipoprotein transport 3 0.6329113924050633 0.07151731221316729 VMP1, MSR1, SURF4 452 19 19333 6.7534932463903115 1.0 0.9304700307733952 0.918177992736757
GOTERM_BP_DIRECT GO:0097202~activation of cysteine-type endopeptidase activity 3 0.6329113924050633 0.07151731221316729 CASP8, IFI16, BAK1 452 19 19333 6.7534932463903115 1.0 0.9304700307733952 0.918177992736757
GOTERM_BP_DIRECT GO:0043066~negative regulation of apoptotic process 19 4.008438818565401 0.07292574304790285 PLK3, TNFAIP8, DYRK3, ANXA1, SHC1, HDAC1, ANXA5, PLAUR, CFLAR, YBX3, FSTL1, NFKB1, HSP90B1, SOCS3, BCL3, FLNA, RIPK1, STK40, TXNDC5 452 530 19333 1.5333402905326432 1.0 0.9438782701225975 0.9314091016221788
GOTERM_BP_DIRECT GO:0006953~acute-phase response 4 0.8438818565400843 0.07422712660320306 CD163, PLSCR1, HFE, STAT3 452 42 19333 4.073535608933839 1.0 0.9557699085299034 0.9431436447262657
GOTERM_BP_DIRECT GO:2000251~positive regulation of actin cytoskeleton reorganization 3 0.6329113924050633 0.07827457699032037 CDC42, NRP1, FES 452 20 19333 6.415818584070797 1.0 0.9850616697319139 0.9720484451117565
GOTERM_BP_DIRECT GO:0070935~3'-UTR-mediated mRNA stabilization 3 0.6329113924050633 0.07827457699032037 MAPKAPK2, YBX3, MYD88 452 20 19333 6.415818584070797 1.0 0.9850616697319139 0.9720484451117565
GOTERM_BP_DIRECT GO:0030220~platelet formation 3 0.6329113924050633 0.07827457699032037 WDR1, ACTN1, MYH9 452 20 19333 6.415818584070797 1.0 0.9850616697319139 0.9720484451117565
GOTERM_BP_DIRECT GO:0030217~T cell differentiation 4 0.8438818565400843 0.0784736878609491 KDELR1, PTPN22, TCIRG1, PTPN2 452 43 19333 3.9788022226795636 1.0 0.9850616697319139 0.9720484451117565
GOTERM_BP_DIRECT GO:0050776~regulation of immune response 4 0.8438818565400843 0.0784736878609491 CD40, FCGR2A, CD276, TAPBP 452 43 19333 3.9788022226795636 1.0 0.9850616697319139 0.9720484451117565
GOTERM_BP_DIRECT GO:0071346~cellular response to interferon-gamma 6 1.2658227848101267 0.0819915138558513 ACTR3, CDC42, MYO1C, CASP1, CD58, VIM 452 99 19333 2.5922499329578974 1.0 0.9871922109496286 0.9741508406688689
GOTERM_BP_DIRECT GO:0045088~regulation of innate immune response 3 0.6329113924050633 0.08522212214756995 RNF135, CASP8, PTPN22 452 21 19333 6.110303413400758 1.0 0.9871922109496286 0.9741508406688689
GOTERM_BP_DIRECT GO:0060546~negative regulation of necroptotic process 3 0.6329113924050633 0.08522212214756995 CASP8, RIPK1, YBX3 452 21 19333 6.110303413400758 1.0 0.9871922109496286 0.9741508406688689
GOTERM_BP_DIRECT GO:0030865~cortical cytoskeleton organization 3 0.6329113924050633 0.08522212214756995 WDR1, RAC2, RHOC 452 21 19333 6.110303413400758 1.0 0.9871922109496286 0.9741508406688689
GOTERM_BP_DIRECT GO:0031589~cell-substrate adhesion 3 0.6329113924050633 0.08522212214756995 ITGB1, ITGA5, MYO1G 452 21 19333 6.110303413400758 1.0 0.9871922109496286 0.9741508406688689
GOTERM_BP_DIRECT GO:0071404~cellular response to low-density lipoprotein particle stimulus 3 0.6329113924050633 0.08522212214756995 ITGB1, FCER1G, ITGB2 452 21 19333 6.110303413400758 1.0 0.9871922109496286 0.9741508406688689
GOTERM_BP_DIRECT GO:0032930~positive regulation of superoxide anion generation 3 0.6329113924050633 0.08522212214756995 TGFB1, ITGB2, GNAI2 452 21 19333 6.110303413400758 1.0 0.9871922109496286 0.9741508406688689
GOTERM_BP_DIRECT GO:0006886~intracellular protein transport 13 2.7426160337552745 0.08553444008015404 CTSA, TMED9, TICAM2, UNC93B1, STXBP2, LAPTM5, RAB32, TBC1D1, ADPRH, TMED3, SEC24D, SIL1, ARF6 452 329 19333 1.690083922855529 1.0 0.9871922109496286 0.9741508406688689
GOTERM_BP_DIRECT GO:0010977~negative regulation of neuron projection development 5 1.0548523206751055 0.08748863213136449 LGALS1, CTSZ, FLNA, VIM, B2M 452 72 19333 2.9702863815142577 1.0 0.9871922109496286 0.9741508406688689
GOTERM_BP_DIRECT GO:1902564~negative regulation of neutrophil activation 2 0.42194092827004215 0.09010401284888524 GRN, CD300A 452 4 19333 21.386061946902657 1.0 0.9871922109496286 0.9741508406688689
GOTERM_BP_DIRECT GO:0048597~post-embryonic camera-type eye morphogenesis 2 0.42194092827004215 0.09010401284888524 BAX, BAK1 452 4 19333 21.386061946902657 1.0 0.9871922109496286 0.9741508406688689
GOTERM_BP_DIRECT GO:0051917~regulation of fibrinolysis 2 0.42194092827004215 0.09010401284888524 PLAU, PLAUR 452 4 19333 21.386061946902657 1.0 0.9871922109496286 0.9741508406688689
GOTERM_BP_DIRECT GO:0010638~positive regulation of organelle organization 2 0.42194092827004215 0.09010401284888524 TMED9, SURF4 452 4 19333 21.386061946902657 1.0 0.9871922109496286 0.9741508406688689
GOTERM_BP_DIRECT GO:1903055~positive regulation of extracellular matrix organization 2 0.42194092827004215 0.09010401284888524 CFLAR, RUNX1 452 4 19333 21.386061946902657 1.0 0.9871922109496286 0.9741508406688689
GOTERM_BP_DIRECT GO:2000401~regulation of lymphocyte migration 2 0.42194092827004215 0.09010401284888524 STK10, MSN 452 4 19333 21.386061946902657 1.0 0.9871922109496286 0.9741508406688689
GOTERM_BP_DIRECT GO:0030209~dermatan sulfate catabolic process 2 0.42194092827004215 0.09010401284888524 HEXB, HEXA 452 4 19333 21.386061946902657 1.0 0.9871922109496286 0.9741508406688689
GOTERM_BP_DIRECT GO:0097398~cellular response to interleukin-17 2 0.42194092827004215 0.09010401284888524 SOCS3, STAT3 452 4 19333 21.386061946902657 1.0 0.9871922109496286 0.9741508406688689
GOTERM_BP_DIRECT GO:0048642~negative regulation of skeletal muscle tissue development 2 0.42194092827004215 0.09010401284888524 TGFB1, YBX3 452 4 19333 21.386061946902657 1.0 0.9871922109496286 0.9741508406688689
GOTERM_BP_DIRECT GO:0051651~maintenance of location in cell 2 0.42194092827004215 0.09010401284888524 HEXB, HEXA 452 4 19333 21.386061946902657 1.0 0.9871922109496286 0.9741508406688689
GOTERM_BP_DIRECT GO:2000587~negative regulation of platelet-derived growth factor receptor-beta signaling pathway 2 0.42194092827004215 0.09010401284888524 PTPN12, PTPN2 452 4 19333 21.386061946902657 1.0 0.9871922109496286 0.9741508406688689
GOTERM_BP_DIRECT GO:0021943~formation of radial glial scaffolds 2 0.42194092827004215 0.09010401284888524 ITGB1, FLNA 452 4 19333 21.386061946902657 1.0 0.9871922109496286 0.9741508406688689
GOTERM_BP_DIRECT GO:0046477~glycosylceramide catabolic process 2 0.42194092827004215 0.09010401284888524 NAGA, GLA 452 4 19333 21.386061946902657 1.0 0.9871922109496286 0.9741508406688689
GOTERM_BP_DIRECT GO:0043371~negative regulation of CD4-positive, alpha-beta T cell differentiation 2 0.42194092827004215 0.09010401284888524 RUNX3, RUNX1 452 4 19333 21.386061946902657 1.0 0.9871922109496286 0.9741508406688689
GOTERM_BP_DIRECT GO:0045629~negative regulation of T-helper 2 cell differentiation 2 0.42194092827004215 0.09010401284888524 ANXA1, HLX 452 4 19333 21.386061946902657 1.0 0.9871922109496286 0.9741508406688689
GOTERM_BP_DIRECT GO:0070668~positive regulation of mast cell proliferation 2 0.42194092827004215 0.09010401284888524 LYN, RAC2 452 4 19333 21.386061946902657 1.0 0.9871922109496286 0.9741508406688689
GOTERM_BP_DIRECT GO:1904028~positive regulation of collagen fibril organization 2 0.42194092827004215 0.09010401284888524 EFEMP2, COLGALT1 452 4 19333 21.386061946902657 1.0 0.9871922109496286 0.9741508406688689
GOTERM_BP_DIRECT GO:0002685~regulation of leukocyte migration 2 0.42194092827004215 0.09010401284888524 ANXA1, PTPN22 452 4 19333 21.386061946902657 1.0 0.9871922109496286 0.9741508406688689
GOTERM_BP_DIRECT GO:0050856~regulation of T cell receptor signaling pathway 2 0.42194092827004215 0.09010401284888524 CD300A, PTPN22 452 4 19333 21.386061946902657 1.0 0.9871922109496286 0.9741508406688689
GOTERM_BP_DIRECT GO:0038020~insulin receptor recycling 2 0.42194092827004215 0.09010401284888524 PTPN1, PTPN2 452 4 19333 21.386061946902657 1.0 0.9871922109496286 0.9741508406688689
GOTERM_BP_DIRECT GO:0031638~zymogen activation 3 0.6329113924050633 0.09234743913222926 MMP14, C1R, C1RL 452 22 19333 5.832562349155269 1.0 1.0 0.9871846215458551
GOTERM_BP_DIRECT GO:0048821~erythrocyte development 3 0.6329113924050633 0.09234743913222926 TMOD3, SH2B3, JMJD6 452 22 19333 5.832562349155269 1.0 1.0 0.9871846215458551
GOTERM_BP_DIRECT GO:0032755~positive regulation of interleukin-6 production 6 1.2658227848101267 0.09624369495166027 UNC93B1, STAT3, ARID5A, NOD1, BCL10, MYD88 452 104 19333 2.4676225323349215 1.0 1.0 0.9871846215458551
GOTERM_BP_DIRECT GO:0019882~antigen processing and presentation 4 0.8438818565400843 0.09647273483392185 RAB32, RAB27A, PSMB8, RELB 452 47 19333 3.6401807569196007 1.0 1.0 0.9871846215458551
GOTERM_BP_DIRECT GO:0008284~positive regulation of cell proliferation 19 4.008438818565401 0.09896882094235429 LYN, ITGB1, SLC35F6, TGFB1, SHC1, HDAC1, DERL2, TCIRG1, UBE2A, OSMR, GNAI2, BST1, SDCBP, SERTAD1, HLX, RAC2, SSR1, CALR, IL13RA1 452 553 19333 1.4695666437292965 1.0 1.0 0.9871846215458551
GOTERM_BP_DIRECT GO:0050730~regulation of peptidyl-tyrosine phosphorylation 3 0.6329113924050633 0.09963849711801061 BST1, ITGB2, PTPN22 452 23 19333 5.578972681800693 1.0 1.0 0.9871846215458551
