# Supplementary material for: A novel NFAT1-IL6/JAK/STAT3 signaling pathway related nomogram predicts overall survival in gliomas
Source: Sci Rep. 2023 Jul 14;13:11401. doi: 10.1038/s41598-023-38629-1 (PMC10349126; doi:10.1038/s41598-023-38629-1)
Supplement: Supplementary file 2 — Supplementary Information 2. [file 41598_2023_38629_MOESM2_ESM.zip › Original-data/Supplementary Material/3.GO and KEGG/CC.xlsx]

## Sheet: Sheet1
Category Term Count % PValue Genes List Total Pop Hits Pop Total Fold Enrichment Bonferroni Benjamini FDR
GOTERM_CC_DIRECT GO:0070062~extracellular exosome 151 31.856540084388186 1.3270129217517609E-36 PLOD3, ICAM3, PLOD1, METRNL, TXNDC17, STK10, EFEMP2, TUBB6, LGALS1, PLAU, C1RL, ARHGDIB, COTL1, B2M, PDIA3, GSTK1, TPM4, TPM3, CD300A, ACTN1, PDIA6, PROCR, MYL6, MAPKAPK2, S100A4, TAGLN2, LAP3, PFN1, PPIB, TLN1, PPIC, CFI, STXBP2, TWF2, AK2, IQGAP1, GNS, MYL12A, HSP90B1, C2, MYL12B, SDCBP, PRDX4, RRAS,…
GOTERM_CC_DIRECT GO:0005783~endoplasmic reticulum 87 18.354430379746837 3.025554245814736E-23 FKBP11, TRAM1, KDELR1, ADPGK, CTSZ, PLOD3, RNF19B, TXNDC12, PLOD1, SEC61A1, CASP4, DSE, CREB3L2, TMED3, SDF4, SLC39A7, SIL1, VKORC1, CAST, PDIA3, IKBIP, TMED9, TICAM2, IFNGR2, SSR3, ZDHHC12, SHISA5, GPX7, PDIA6, MR1, PDIA5, CKAP4, DDOST, PDIA4, SUMF1, TAPBP, RAB32, BACE2, DNAJC1, RER1, TMEM214, SOAT1, NP…
GOTERM_CC_DIRECT GO:0005925~focal adhesion 49 10.337552742616033 3.319568015308602E-20 ITGB1, NRP1, ARPC1B, ITGB2, FHL3, PLAU, RAC2, B2M, PDIA3, ACTR3, CAP1, ANXA1, TPM4, ACTN1, ANXA5, PLAUR, REXO2, PROCR, MMP14, MYH9, ITGA5, LCP1, LAP3, TLN1, PFN1, PPIB, ENG, ARF6, CD151, PXN, IQGAP1, HSP90B1, PDLIM1, CDC42, SDCBP, RRAS, TSPAN4, FLNA, PDLIM7, VASP, MSN, PTPN12, ARPC5, ARPC2, FES, ARPC3, VIM, P4H…
GOTERM_CC_DIRECT GO:0005788~endoplasmic reticulum lumen 37 7.805907172995781 6.530497335223557E-16 TOR4A, H6PD, CTSZ, PLOD3, TXNDC12, PRSS23, FSTL1, HSP90B1, LGALS1, TMEM43, SERPINH1, QSOX1, IGFBP7, COLGALT1, SIL1, B2M, CTSC, TXNDC5, PDIA3, FUCA2, EDEM2, PLAUR, GPX8, SHISA5, GPX7, PDIA6, PDIA5, CKAP4, PDIA4, MANF, SUMF1, ERP44, FAM20C, NUCB1, P4HB, CALR, PPIB 469 306 20580 5.30582382206614 3.1641…
GOTERM_CC_DIRECT GO:0005789~endoplasmic reticulum membrane 72 15.18987341772152 1.860499785834007E-15 PI4K2B, TRAM1, KDELR1, ADPGK, PLOD3, RNF19B, PLOD1, SEC61A1, TMEM43, CASP4, DSE, CREB3L2, RAC2, TMED3, SLC39A7, SLC39A1, ABCD1, VKORC1, IKBIP, IL15RA, TMED9, IFNGR2, SSR3, ZDHHC12, SHISA5, PLAUR, ALG2, AGTRAP, RHOC, PDIA6, MR1, PDIA5, CKAP4, DDOST, TAPBP, DNAJC1, TMEM214, SOAT1, RFT1, PREB, KDELR…
GOTERM_CC_DIRECT GO:0016020~membrane 148 31.223628691983123 5.1214151953908505E-12 PI4K2B, PLXND1, LOXL3, ICAM3, EVA1B, ARHGDIB, SLC39A7, SLC39A1, B2M, SLC16A3, CAST, SH3GLB1, MAP2K3, GSTK1, TPM4, C5ORF15, CD300A, FNDC3B, ALG2, MUL1, NRBP1, RAB32, MYL6, TXLNA, SOAT1, EHBP1L1, KDELR2, PREB, PFN1, PPIB, CD151, RPN2, RPN1, CFI, HSP90B1, BCL2L12, UGCG, SDCBP, RRAS, NEU1, SSR1, CD276, CTSA, MSR1, CD16…
GOTERM_CC_DIRECT GO:0005764~lysosome 29 6.118143459915612 7.34458633369382E-10 GRN, UNC93B1, HEXB, HEXA, CTSZ, TCIRG1, BCL10, IFI30, GNS, NEU1, ACP2, CTSC, CTSB, CTSA, CD164, SERPINB1, DTX3L, FUCA2, LAPTM5, RAB27A, NAGA, MFSD12, NPC2, SHKBP1, TRIP10, MAN2B1, CALR, CD68, GLA 469 312 20580 4.078645235361653 3.488677766672055E-7 4.983826440720807E-8 4.3542904692613366E-8
GOTERM_CC_DIRECT GO:0005576~extracellular region 93 19.62025316455696 9.767217913780145E-10 LGALS3BP, WDR1, ADPGK, HEXB, GMFG, CTSZ, LOXL3, PYGL, METRNL, IFI30, HK3, EFEMP2, LGALS1, PLAU, TMSB4X, RNPEP, CASP4, CASP1, COTL1, PGM2, QSOX1, GUSB, B2M, CTSC, CTSB, CAP1, IFNAR2, SERPINB1, ANXA1, DBNL, ANXA2, ACTN1, ANXA5, PLAUR, GPX7, PDCD1LG2, SERPINB6, TNFRSF1A, PROCR, TXLNA, NPC2, S100A4, TAGLN2, TL…
GOTERM_CC_DIRECT GO:0005793~endoplasmic reticulum-Golgi intermediate compartment 15 3.1645569620253164 3.123319948838651E-9 TMED9, TICAM2, KDELR1, SURF4, PDIA6, ERP44, RER1, LMAN2, MGAT4B, SERPINH1, TMED3, NUCB1, P4HB, CNIH4, PTPN2 469 80 20580 8.227611940298509 1.4835758713749314E-6 1.6087293909783133E-7 1.4055214679073684E-7
GOTERM_CC_DIRECT GO:0005829~cytosol 184 38.81856540084388 3.3867987178490806E-9 PI4K2B, RNF19B, IFI30, SAT1, TXNDC17, PSMD9, STK10, LGALS1, ARHGDIB, NUDT19, COTL1, B2M, TRIM21, CAST, SH3GLB1, MAP2K3, GSTK1, TPM4, TPM3, ACTN1, ALG2, RUNX3, PDIA6, JMJD6, SLFN12, DCTD, RUFY1, RAB32, DOK1, MYL6, TXLNA, MAPKAPK2, ADPRH, TAGLN2, LAP3, PFN1, TLN1, RAI14, CD151, FAM114A1, SHC1, RPN1, STXBP2, PXN, ARHGAP1…
GOTERM_CC_DIRECT GO:0042470~melanosome 16 3.375527426160337 1.3469452052084208E-8 ITGB1, PDIA3, CD63, ANXA2, RPN1, RAB27A, MFSD12, PDIA6, PDIA4, HSP90B1, RAB32, SDCBP, MMP14, P4HB, PPIB, CTSB 469 104 20580 6.750861079219288 6.3979692751514605E-6 5.816354295218181E-7 5.081656910559042E-7
GOTERM_CC_DIRECT GO:0035578~azurophil granule lumen 15 3.1645569620253164 1.7610699617243703E-8 CTSA, CAP1, GRN, ANXA2, HEXB, FUCA2, GNS, SDCBP, GLB1, NPC2, MAN2B1, GUSB, GLA, CTSC, TXNDC5 469 91 20580 7.233065442020665 8.365047379998991E-6 6.970901931825633E-7 6.090366950963447E-7
GOTERM_CC_DIRECT GO:1904813~ficolin-1-rich granule lumen 16 3.375527426160337 1.486617108477723E-7 CANT1, DBNL, MVP, GMFG, CTSZ, PYGL, ARPC5, GNS, HK3, PRDX4, GLB1, PSMC2, COTL1, PGM2, GUSB, CTSB 469 124 20580 5.662012518054887 7.061182476097994E-5 5.431870204053219E-6 4.745739230909654E-6
GOTERM_CC_DIRECT GO:0048471~perinuclear region of cytoplasm 42 8.860759493670885 3.893469295205143E-7 ITGB1, IFITM3, BRI3, HDAC1, HFE, MVP, TWF2, PTPN22, ECE1, BCL10, YBX3, ATRAID, HSP90B1, FLNA, MGAT1, ABCD1, CLIC1, CTSB, SLC30A7, LYN, ANXA2, GALNT2, ALG2, LAPTM5, MSN, TPD52L2, CKAP4, MANF, VAMP8, DOK1, PROCR, PLSCR1, P2RX4, EHD4, GLB1, BCL3, TRIP10, S100A4, LCP1, CALR, PPIB, VAMP5 469 766 20580…
GOTERM_CC_DIRECT GO:0030667~secretory granule membrane 14 2.9535864978902953 5.472900597132048E-7 TICAM2, SIGLEC9, B4GALT1, CD93, TMEM179B, RAB27A, TCIRG1, IQGAP1, SERPINB6, VAMP8, FCGR2A, DOK3, ALDH3B1, CD58 469 102 20580 6.022827041264267 2.599290620889372E-4 1.733085189091815E-5 1.5141691652065333E-5
GOTERM_CC_DIRECT GO:0035577~azurophil granule membrane 11 2.320675105485232 6.59942196496881E-7 VAMP8, CD63, B4GALT1, BRI3, TMEM179B, NFAM1, SURF4, CMTM6, CD68, DDOST, CKAP4 469 58 20580 8.322182192485847 3.134235193321677E-4 1.9592033958501153E-5 1.711725072163785E-5
GOTERM_CC_DIRECT GO:0000139~Golgi membrane 37 7.805907172995781 1.8565586911537726E-6 PI4K2B, LEPROT, B4GALT1, KDELR1, UNC93B1, CDC42, UGCG, CHSY1, LMAN2, DSE, ST8SIA4, TMED3, QSOX1, MGAT1, B2M, SLC30A7, SH3GLB1, SLC35A2, IL15RA, TRAPPC3, TMED9, DBNL, CHPF2, GALNT2, IFNGR2, SLC35C1, SURF4, ZDHHC12, AGTRAP, SLC50A1, MR1, TNFRSF1A, TAPBP, RER1, MGAT4B, FAM20C, KDELR2 469 670 20580 2.423256850077968…
GOTERM_CC_DIRECT GO:0043202~lysosomal lumen 13 2.7426160337552745 2.0598951455579466E-6 CTSA, HEXB, HEXA, IFI30, GNS, GLB1, NPC2, NEU1, ACP2, MAN2B1, GUSB, GLA, TXNDC5 469 97 20580 5.880904754577627 9.779726746056427E-4 5.435834411889026E-5 4.749202696703044E-5
GOTERM_CC_DIRECT GO:0005885~Arp2/3 protein complex 6 1.2658227848101267 2.4562932880000566E-6 ACTR3, ARPC2, ARPC3, ARPC1B, ARPC4, ARPC5 469 11 20580 23.934871099050206 0.001166060367375099 6.140733220000141E-5 5.365061655368544E-5
GOTERM_CC_DIRECT GO:0001726~ruffle 13 2.7426160337552745 3.1733446331694047E-6 ITGB1, DBNL, ANXA2, ACTN1, ARHGAP18, IQGAP1, MYH9, LCP1, ITGA5, TLN1, S100A11, PDLIM7, ARF6 469 101 20580 5.647997635584454 0.0015062056244170563 7.536693503777336E-5 6.584690113826514E-5
GOTERM_CC_DIRECT GO:0001725~stress fiber 11 2.320675105485232 5.796566057765063E-6 PDLIM1, TPM4, TPM3, ACTN1, PXN, FHL3, MYH9, LCP1, MYL12A, PDLIM7, MYL12B 469 73 20580 6.612144755673686 0.0027495897920118972 1.311128036875431E-4 1.1455118637964292E-4
GOTERM_CC_DIRECT GO:0035579~specific granule membrane 12 2.5316455696202533 6.88550043536215E-6 VAMP8, STK10, BST1, RAP2B, CD93, PLAU, ALDH3B1, TMBIM1, CMTM6, ITGB2, PLAUR, CKAP4 469 91 20580 5.786452353616532 0.003265281302392453 1.4866421394531915E-4 1.2988557639433146E-4
GOTERM_CC_DIRECT GO:0008250~oligosaccharyltransferase complex 6 1.2658227848101267 1.0058357597937973E-5 OST4, RPN2, OSTC, RPN1, STT3A, DDOST 469 14 20580 18.80597014925373 0.004766348623966077 2.0772695039219727E-4 1.8148775665844606E-4
GOTERM_CC_DIRECT GO:0005615~extracellular space 74 15.611814345991561 1.1818642905233972E-5 LGALS3BP, NRP1, CD40, B4GALT1, HFE, CTSZ, LOXL3, PLOD3, METRNL, EFEMP2, CASP7, LGALS1, FCGRT, PLAU, RNPEP, C1RL, QSOX1, GUSB, CLIC1, B2M, SIL1, CTSC, CTSB, PDIA3, IFNAR2, IL15RA, SERPINB1, ANXA1, IL4R, ANXA2, ACTN1, PDIA6, SERPINB8, MR1, PDIA4, SERPINB6, TNFRSF1A, PROCR, MMP14, NPC2, ADPRH, FAM20C, S100A4,…
GOTERM_CC_DIRECT GO:0034774~secretory granule lumen 13 2.7426160337552745 1.2323246781491752E-5 SERPINB1, DBNL, MVP, GMFG, PYGL, ARPC5, NFKB1, HK3, PRDX4, PSMC2, COTL1, PGM2, S100A11 469 115 20580 4.960415314730694 0.005836479478765644 2.341416888483433E-4 2.045658965727631E-4
GOTERM_CC_DIRECT GO:0033116~endoplasmic reticulum-Golgi intermediate compartment membrane 11 2.320675105485232 1.663356320672105E-5 VMP1, TMED9, KDELR1, LMAN2, CTSZ, SURF4, TMED3, MGAT1, CALR, CTSC, TAPBP 469 82 20580 5.886421550782672 0.007869877311275197 3.03882404738173E-4 2.6549725887650905E-4
GOTERM_CC_DIRECT GO:0005856~cytoskeleton 30 6.329113924050633 2.1167598538863704E-5 DYRK3, MVP, PXN, TWF2, PPP1R18, PDLIM1, SDCBP, CASP8, CALD1, TMSB4X, ARHGDIB, RAC2, PLEK2, VASP, DBNL, TPM4, TPM3, TMOD3, MSN, RHOC, CKAP4, FES, CAPZA1, TRIP10, TAGLN2, VIM, P4HB, PFN1, TLN1, RAI14 469 543 20580 2.424342376515214 0.010004336061736896 3.7239293725778737E-4 3.2535382939364584E-4
GOTERM_CC_DIRECT GO:0005886~plasma membrane 161 33.9662447257384 2.8096420635292704E-5 IFITM3, PI4K2B, PLXND1, TMEM179B, HFE, GPR65, ICAM3, STK10, RAB42, PLAU, COTL1, SLC39A1, B2M, SLC16A3, SLC12A7, IL13RA1, IFNAR2, IL15RA, TICAM2, IL4R, CD93, CD300A, ACTN1, MR1, MFSD12, PDIA6, JMJD6, PROCR, DOK3, CD300C, TLN1, CD151, SHC1, BRI3, STXBP2, PXN, LY96, ARHGAP18, UAP1, IQGAP1, HSP90B1, SDCBP, CALHM2, …
GOTERM_CC_DIRECT GO:0005737~cytoplasm 168 35.44303797468354 2.8112490104021207E-5 LOXL3, RNF19B, PSMD9, STK10, TUBB6, RASSF1, LGALS1, ARHGDIB, TRIM21, CAST, SLC30A7, SH3GLB1, ACTN1, ALG2, RUNX3, NRBP1, MOB3A, JMJD6, RUFY1, DOK1, DOK3, TXLNA, ETHE1, MAPKAPK2, LAP3, PFN1, PPIB, TLN1, PPIC, SHC1, PXN, TWF2, AK2, ARHGAP18, DTX2, IQGAP1, BCL10, OAZ1, MYL12A, MYL12B, SDCBP, PRDX4, PPP4C, PPCS, ALDH3B1,…
GOTERM_CC_DIRECT GO:0005938~cell cortex 15 3.1645569620253164 2.9471462324508412E-5 DBNL, ANXA2, PXN, CTSZ, AGTRAP, RHOC, NRBP1, MYL12B, MYO1C, TRIP10, RAC2, FLNA, PFN1, RAI14, ARF6 469 167 20580 3.9413709893645543 0.013901618434312812 4.6663148680471656E-4 4.076885621556997E-4
GOTERM_CC_DIRECT GO:0009986~cell surface 33 6.962025316455696 3.121037625187572E-5 ITGB1, CD63, NRP1, CD40, CD151, HM13, ITGB2, CTSZ, LGALS1, PLAU, LMAN2, CD58, S100A10, PDIA3, IL15RA, TGFB1, FCER1G, ANXA1, CD93, ANXA2, PLAUR, MSN, PDIA4, TNFRSF1A, ERP44, PROCR, RER1, ITGA5, CALR, ULBP2, TLN1, VAMP5, ENG 469 642 20580 2.2555447063746685 0.014715808436801758 4.7822350708519247E-4 4.178163272428523…
GOTERM_CC_DIRECT GO:0005884~actin filament 11 2.320675105485232 5.516040050146581E-5 DBNL, ANXA1, TPM4, TPM3, ACTN1, TWF2, RAC2, COTL1, FLNA, LCP1, IQGAP1 469 94 20580 5.134963480469991 0.02586162135373027 8.18787194943633E-4 7.153614440033847E-4
GOTERM_CC_DIRECT GO:0005794~Golgi apparatus 48 10.126582278481013 6.493631500032376E-5 PPP1R15A, GRN, LEPROT, CANT1, RGS19, B4GALT1, FAM114A1, PLOD3, TMEM43, LMAN2, DSE, TMED3, SDF4, QSOX1, MGAT1, SLC39A7, B2M, CTSC, SLC30A7, LYN, SLC35A2, TRAPPC3, TMED9, YIPF1, TICAM2, GALNT2, SLC35C1, SURF4, ZDHHC12, RAB27A, AGTRAP, SLC50A1, BACE2, PLSCR1, FCGR2A, RER1, TMEM214, FES, GLB1, TMBIM1, TRIP10, FAM20…
GOTERM_CC_DIRECT GO:0101003~ficolin-1-rich granule membrane 9 1.89873417721519 6.895427055702496E-5 DOK3, FCER1G, CD93, CD300A, TMEM179B, ITGB2, CD58, TCIRG1, SERPINB6 469 61 20580 6.4741864448250555 0.03222379131185249 9.633317210172605E-4 8.416477141519223E-4
GOTERM_CC_DIRECT GO:0045121~membrane raft 18 3.79746835443038 7.323677639603857E-5 LYN, ITGB1, RGS19, ANXA2, NFAM1, CFLAR, BCL10, IQGAP1, GNAI2, TNFRSF1A, SDCBP, PLSCR1, MYO1C, CASP8, RAP2B, SERPINH1, RIPK1, S100A10 469 253 20580 3.121939708571766 0.034190571011461945 9.939276796605233E-4 8.683789201244574E-4
GOTERM_CC_DIRECT GO:0042995~cell projection 15 3.1645569620253164 8.977984300339994E-5 VASP, ACTR3, TICAM2, DBNL, WDR1, ACTN1, PLAUR, ARPC4, PTPN12, RHOC, CDC42, ARPC2, TRIP10, RAC2, FERMT3 469 185 20580 3.557886244453409 0.041750733223422154 0.0011845951507393048 0.0010349620790669717
GOTERM_CC_DIRECT GO:0015629~actin cytoskeleton 18 3.79746835443038 9.307274251251493E-5 VASP, ACTR3, WDR1, TPM3, ARPC1B, ALG2, ARPC5, IQGAP1, MYO1C, ARPC2, CALD1, ARPC3, CAPZA1, FLNA, MYH9, LCP1, PDLIM7, MYO1G 469 258 20580 3.0614370010413055 0.04324852229553566 0.0011948527754985026 0.0010439240038565864
GOTERM_CC_DIRECT GO:0005903~brush border 9 1.89873417721519 9.765772369875986E-5 ACTR3, MYL6, MYO1C, RGS19, ACTN1, MYH9, FLNA, CLIC1, MYL12B 469 64 20580 6.170708955223881 0.045330129828950017 0.0012207215462344983 0.0010665251403943511
GOTERM_CC_DIRECT GO:0009897~external side of plasma membrane 26 5.485232067510549 1.0784955760616014E-4 ITGB1, CD40, B4GALT1, HFE, ITGB2, ECE1, FCGRT, TNFRSF14, B2M, IL13RA1, CTSB, CD276, MSR1, ST14, CD163, FCER1G, IL4R, ANXA5, PDCD1LG2, OSMR, MR1, ITGA5, P4HB, CALR, ULBP2, ENG 469 478 20580 2.386810716293012 0.04994110592813483 0.0013135523041775915 0.0011476299078604219
GOTERM_CC_DIRECT GO:0030027~lamellipodium 15 3.1645569620253164 1.3323792930322424E-4 ITGB1, VASP, ACTR3, DBNL, PLXND1, PXN, TWF2, ARPC5, NRBP1, ARPC2, ARPC3, RAB13, RAC2, P4HB, MYO1G 469 192 20580 3.428171641791045 0.06133087646715285 0.0015822004104757879 0.0013823435165209515
GOTERM_CC_DIRECT GO:0005765~lysosomal membrane 22 4.641350210970464 1.6116217840732414E-4 LYN, CTSA, IFITM3, SLC35F6, CD63, CD164, GRN, ATP6V0E1, ANXA2, DTX3L, LAPTM5, ECE1, TCIRG1, ATRAID, MFSD12, VAMP8, P2RX4, TMBIM1, NEU1, ACP2, CD68, ABCD1 469 377 20580 2.560671443841799 0.07370100163591786 0.00182686570257912 0.0015961037190954418
GOTERM_CC_DIRECT GO:0016021~integral component of membrane 159 33.54430379746836 1.6153338843857482E-4 IFITM3, TMEM179B, KDELR1, HFE, GPR65, ICAM3, RNF19B, EVA1B, FCGRT, CREB3L2, SLC25A43, SLC39A7, SLC39A1, SLC16A3, IL13RA1, IFNAR2, SLC30A7, IL15RA, ATP6V0E1, IL4R, C5ORF15, CD93, CD300A, SLC35C1, FNDC3B, SHISA5, ALG2, MUL1, MR1, MFSD12, RUNX1, SOAT1, KDELR2, PREB, CD151, RPN2, BRI3, RPN1, UBE2J2,…
GOTERM_CC_DIRECT GO:0030134~ER to Golgi transport vesicle 7 1.4767932489451476 3.5088056613997895E-4 TMED9, TICAM2, LMAN2, CTSZ, TMED3, CTSC, CNIH4 469 42 20580 7.313432835820895 0.1535443881766848 0.0038760062538718606 0.003386405463909099
GOTERM_CC_DIRECT GO:0035580~specific granule lumen 8 1.6877637130801686 5.024340749375112E-4 ERP44, CANT1, CTSZ, NEU1, RAB27A, QSOX1, B2M, NFKB1 469 62 20580 5.662012518054887 0.2123615862106739 0.0054240042180754055 0.004738866843160617
GOTERM_CC_DIRECT GO:0002102~podosome 6 1.2658227848101267 6.205497211974525E-4 DBNL, TPM4, WDR1, LCP1, PTPN12, FERMT3 469 31 20580 8.49301877708233 0.25535866971327836 0.006550247057084221 0.005722847428820951
GOTERM_CC_DIRECT GO:0031982~vesicle 13 2.7426160337552745 6.548382242483648E-4 SLC30A7, ANXA1, ANXA2, MSN, ECE1, VAMP8, MYL6, MYO1C, ALDH3B1, TSPAN4, TAGLN2, CLIC1, MYO1G 469 174 20580 3.278435409161091 0.2673960552857434 0.006761916446042897 0.0059077796318059
GOTERM_CC_DIRECT GO:0042824~MHC class I peptide loading complex 4 0.8438818565400843 8.862129583369917E-4 PDIA3, CALR, B2M, TAPBP 469 9 20580 19.502487562189053 0.3437003374473807 0.008956407557661087 0.007825071866167056
GOTERM_CC_DIRECT GO:0070821~tertiary granule membrane 8 1.6877637130801686 0.0013442916431532506 VAMP8, RAP2B, FCER1G, CD93, PLAU, CD300A, ITGB2, SERPINB6 469 73 20580 4.808832549580862 0.4721631855195405 0.013302886052037376 0.011622521498095813
GOTERM_CC_DIRECT GO:0030670~phagocytic vesicle membrane 8 1.6877637130801686 0.0014562340720597436 VAMP8, RAB32, ATP6V0E1, RAC2, TCIRG1, CALR, B2M, TAPBP 469 74 20580 4.743848325937878 0.49953385276770856 0.014116554780170985 0.012333411018465176
GOTERM_CC_DIRECT GO:0034663~endoplasmic reticulum chaperone complex 4 0.8438818565400843 0.0016826919175323026 P4HB, PPIB, PDIA6, HSP90B1 469 11 20580 15.956580732700136 0.5506494163603479 0.015985573216556876 0.013966342915518112
GOTERM_CC_DIRECT GO:0044194~cytolytic granule 4 0.8438818565400843 0.0022059064427661854 SERPINB1, STXBP2, RNF19B, CALR 469 12 20580 14.626865671641792 0.6496991573239151 0.020545207064979178 0.017950023014666017
GOTERM_CC_DIRECT GO:0010008~endosome membrane 15 3.1645569620253164 0.0023620411460525377 ITGB1, CD63, CD164, LEPROT, ATP6V0E1, TICAM2, ANXA1, LY96, ECE1, TCIRG1, EHD4, FCGRT, TMBIM1, RIPK1, MYD88 469 257 20580 2.5611243393925314 0.6747940821070053 0.021330468994830636 0.018636093963904664
GOTERM_CC_DIRECT GO:0005912~adherens junction 12 2.5316455696202533 0.002380031277317945 LYN, PDLIM1, SDCBP, ANXA1, ANXA2, TMOD3, MYH9, MSN, TLN1, S100A11, PDLIM7, PPP1CA 469 176 20580 2.9918588873812757 0.6775677768220676 0.021330468994830636 0.018636093963904664
GOTERM_CC_DIRECT GO:0030175~filopodium 8 1.6877637130801686 0.0026351449362346647 VASP, CDC42, ITGB1, B4GALT1, TWF2, MSN, LCP1, MYO1G 469 82 20580 4.2810338551146705 0.7144522304725804 0.023026639276687702 0.02011801115752715
GOTERM_CC_DIRECT GO:0005768~endosome 17 3.5864978902953584 0.002666242442563839 PI4K2B, IL15RA, CD164, GRN, LEPROT, ANXA1, DBNL, ANXA2, UNC93B1, ECE1, ARPC5, RUFY1, BACE2, ARPC2, RAB13, EHBP1L1, ARF6 469 318 20580 2.3458180794142494 0.7186501929347007 0.023026639276687702 0.02011801115752715
GOTERM_CC_DIRECT GO:0005791~rough endoplasmic reticulum 7 1.4767932489451476 0.002807786597262806 SEC61A1, RPN2, HM13, RPN1, PLOD3, NUCB1, CKAP4 469 62 20580 4.954260953298026 0.7369929698314115 0.02381604703035416 0.02080770424757258
GOTERM_CC_DIRECT GO:0031410~cytoplasmic vesicle 17 3.5864978902953584 0.0033034161879129543 SLC30A7, SH3GLB1, CD164, NRP1, CMTM3, HFE, MYOF, CTSZ, LAPTM5, RHOC, MMP14, FES, ARHGDIB, RAB13, RAC2, ITGA5, TRIM21 469 325 20580 2.295292766934558 0.7923123776576279 0.027528468232607954 0.024051188034804844
GOTERM_CC_DIRECT GO:0001891~phagocytic cup 5 1.0548523206751055 0.003506432419005468 TICAM2, ANXA1, TRIP10, LCP1, MYO1G 469 28 20580 7.835820895522389 0.8114670189831119 0.028716472397027543 0.025089128515297744
GOTERM_CC_DIRECT GO:0031901~early endosome membrane 12 2.5316455696202533 0.004246886166536444 VAMP8, RUFY1, IFITM3, PI4K2B, TICAM2, EHD4, ANXA1, DTX3L, CMTM6, MR1, B2M, ARF6 469 190 20580 2.771406127258445 0.8675521976536682 0.034191032696691714 0.02987216540868855
GOTERM_CC_DIRECT GO:0031941~filamentous actin 5 1.0548523206751055 0.004528525186347099 PDLIM1, MYO1C, ARPC3, EHBP1L1, PDLIM7 469 30 20580 7.313432835820896 0.884205100284261 0.03585082439191453 0.031322299205567436
GOTERM_CC_DIRECT GO:0043231~intracellular membrane-bounded organelle 36 7.59493670886076 0.005883347029227463 SLC35F6, CD63, DYRK3, CD40, HEXA, CTSZ, IFI30, ATRAID, NEU1, RAC2, QSOX1, GUSB, CTSC, LYN, CTSA, DBNL, CMTM6, MYOF, APEX2, AGTRAP, RHOC, RUNX3, DDOST, RUNX1, RUFY1, EHD4, GLB1, BCL3, RAB13, TMBIM1, TRIP10, MAN2B1, ULBP2, SEC24D, PPIB, PPIC 469 982 20580 1.608657324376083 0.939362574650767…
GOTERM_CC_DIRECT GO:0032580~Golgi cisterna membrane 8 1.6877637130801686 0.005961628091541629 CANT1, B4GALT1, CHSY1, CHPF2, GALNT2, TMED3, NUCB1, GAL3ST4 469 95 20580 3.6952081696779264 0.9415888236724622 0.0456737636045528 0.03990444609660929
GOTERM_CC_DIRECT GO:0097342~ripoptosome 3 0.6329113924050633 0.007285064336128722 CASP8, RIPK1, CFLAR 469 6 20580 21.940298507462686 0.9689784064771993 0.05323700861017143 0.04651233383836031
GOTERM_CC_DIRECT GO:0071159~NF-kappaB complex 3 0.6329113924050633 0.007285064336128722 NFKB1, RELB, NFKB2 469 6 20580 21.940298507462686 0.9689784064771993 0.05323700861017143 0.04651233383836031
GOTERM_CC_DIRECT GO:0060473~cortical granule 3 0.6329113924050633 0.007285064336128722 HEXB, MYH9, CALR 469 6 20580 21.940298507462686 0.9689784064771993 0.05323700861017143 0.04651233383836031
GOTERM_CC_DIRECT GO:0031264~death-inducing signaling complex 3 0.6329113924050633 0.010046277548550444 CASP8, RIPK1, CFLAR 469 7 20580 18.80597014925373 0.9917382093042654 0.07185976988203058 0.06278274631798461
GOTERM_CC_DIRECT GO:0055038~recycling endosome membrane 8 1.6877637130801686 0.010136009646517997 VAMP8, PDIA3, RAP2B, EHD4, RAB13, CMTM6, B2M, ARF6 469 105 20580 3.3432835820895526 0.9920863896050557 0.07185976988203058 0.06278274631798461
GOTERM_CC_DIRECT GO:0032991~macromolecular complex 27 5.69620253164557 0.01072616178784025 IFITM3, B4GALT1, HDAC1, BCL10, IQGAP1, HSP90B1, RELB, CDC42, CASP8, CASP4, CASP1, RIPK1, SLC12A7, SH3GLB1, PTPN1, ANXA1, DTX3L, ANXA2, MBD2, LAPTM5, BCL3, MYH9, SPATS2L, CARD16, P4HB, PPIB, MYD88 469 703 20580 1.6853145368463516 0.9940385904899911 0.07492539484153116 0.06546113444049563
GOTERM_CC_DIRECT GO:0033162~melanosome membrane 4 0.8438818565400843 0.01146041650597521 RAB32, BACE2, RAB27A, MFSD12 469 21 20580 8.35820895522388 0.9958103235066803 0.07889417159910471 0.06892859202869149
GOTERM_CC_DIRECT GO:0030864~cortical actin cytoskeleton 6 1.2658227848101267 0.01166143638390991 CAP1, DBNL, WDR1, ACTN1, COTL1, IQGAP1 469 60 20580 4.388059701492537 0.9961961174092764 0.07906452293509146 0.06907742530118516
GOTERM_CC_DIRECT GO:0005769~early endosome 15 3.1645569620253164 0.011818065533455775 PTPN1, NRP1, SERPINB1, TICAM2, ANXA1, DBNL, ANXA2, DTX3L, HFE, DERL2, ECE1, VAMP8, RAB32, EHD4, NUCB1 469 310 20580 2.1232546942705826 0.9964719700271442 0.07906452293509146 0.06907742530118516
GOTERM_CC_DIRECT GO:0005802~trans-Golgi network 11 2.320675105485232 0.012644148420372215 RAB32, BACE2, PI4K2B, GRN, YIPF1, RAB13, PLOD3, FLNA, NUCB1, LAP3, TGFBI 469 192 20580 2.513992537313433 0.9976285740172742 0.0834162569399556 0.07287946658964542
GOTERM_CC_DIRECT GO:0016460~myosin II complex 4 0.8438818565400843 0.016587450928315498 MYL6, MYH9, MYL12A, MYL12B 469 24 20580 7.313432835820896 0.9996456117562151 0.10793204371164193 0.09429852240069769
GOTERM_CC_DIRECT GO:0072562~blood microparticle 9 1.89873417721519 0.018002023179729952 LGALS3BP, SDCBP, TGFB1, C1S, C1R, C1RL, MSN, PFN1, CLIC1 469 145 20580 2.723623262995368 0.9998211323971685 0.1148989451411435 0.10038539417594644
GOTERM_CC_DIRECT GO:0031093~platelet alpha granule lumen 6 1.2658227848101267 0.018141938706496344 TOR4A, TGFB1, ACTN1, TMSB4X, QSOX1, FERMT3 469 67 20580 3.929605702829138 0.9998328380937587 0.1148989451411435 0.10038539417594644
GOTERM_CC_DIRECT GO:0045335~phagocytic vesicle 6 1.2658227848101267 0.02035523334799061 RAB32, CDC42, PDIA3, MYO1C, NOD1, VIM 469 69 20580 3.81570408825438 0.999942773679585 0.12531551209773212 0.10948618425380806
GOTERM_CC_DIRECT GO:0042582~azurophil granule 3 0.6329113924050633 0.020578126197101275 HEXB, HEXA, STXBP2 469 10 20580 13.164179104477613 0.999948636506918 0.12531551209773212 0.10948618425380806
GOTERM_CC_DIRECT GO:0033018~sarcoplasmic reticulum lumen 3 0.6329113924050633 0.020578126197101275 CALR, HSP90B1, MANF 469 10 20580 13.164179104477613 0.999948636506918 0.12531551209773212 0.10948618425380806
GOTERM_CC_DIRECT GO:0031965~nuclear membrane 12 2.5316455696202533 0.02298257300667452 IL15RA, SDCBP, DNAJC1, CMTM3, ALOX5AP, SURF4, MYOF, MLX, SHISA5, DTX2, SLC16A3, CLIC1 469 242 20580 2.1758973726409274 0.9999840192418963 0.13818635668570123 0.12073123794645475
GOTERM_CC_DIRECT GO:0030133~transport vesicle 7 1.4767932489451476 0.026645077969785044 TMED9, YIPF1, KDELR1, SURF4, LAPTM5, TMED3, KDELR2 469 100 20580 3.071641791044776 0.9999973156821484 0.15820515044559869 0.13822134196825991
GOTERM_CC_DIRECT GO:0001931~uropod 3 0.6329113924050633 0.029291352623467912 BST1, MYH9, MSN 469 12 20580 10.970149253731343 0.9999992634083787 0.17177027773021308 0.1500729794906072
GOTERM_CC_DIRECT GO:0035861~site of double-strand break 6 1.2658227848101267 0.03246736124345155 ACTR3, SMARCAL1, ARPC2, ARPC3, ARPC4, ARPC5 469 78 20580 3.375430539609644 0.9999998446999464 0.1880731291541401 0.1643165233662487
GOTERM_CC_DIRECT GO:0031902~late endosome membrane 8 1.6877637130801686 0.04113770819447427 VAMP8, IFITM3, CD63, YIPF1, TICAM2, ANXA2, CD68, MR1 469 140 20580 2.5074626865671643 0.9999999978411923 0.23470740715997068 0.20506015572923753
GOTERM_CC_DIRECT GO:0030016~myofibril 4 0.8438818565400843 0.04154819791431399 CALD1, TMOD3, TWF2, MYL12B 469 34 20580 5.162423178226515 0.9999999982385018 0.23470740715997068 0.20506015572923753
GOTERM_CC_DIRECT GO:1990665~AnxA2-p11 complex 2 0.42194092827004215 0.04496499800327859 ANXA2, S100A10 469 2 20580 43.88059701492537 0.99999999967703 0.23470740715997068 0.20506015572923753
GOTERM_CC_DIRECT GO:0034674~integrin alpha5-beta1 complex 2 0.42194092827004215 0.04496499800327859 ITGB1, ITGA5 469 2 20580 43.88059701492537 0.99999999967703 0.23470740715997068 0.20506015572923753
GOTERM_CC_DIRECT GO:0097179~protease inhibitor complex 2 0.42194092827004215 0.04496499800327859 CASP1, CARD16 469 2 20580 43.88059701492537 0.99999999967703 0.23470740715997068 0.20506015572923753
GOTERM_CC_DIRECT GO:0033257~Bcl3/NF-kappaB2 complex 2 0.42194092827004215 0.04496499800327859 BCL3, NFKB2 469 2 20580 43.88059701492537 0.99999999967703 0.23470740715997068 0.20506015572923753
GOTERM_CC_DIRECT GO:1905379~beta-N-acetylhexosaminidase complex 2 0.42194092827004215 0.04496499800327859 HEXB, HEXA 469 2 20580 43.88059701492537 0.99999999967703 0.23470740715997068 0.20506015572923753
GOTERM_CC_DIRECT GO:0097145~BAK complex 2 0.42194092827004215 0.04496499800327859 BAX, BAK1 469 2 20580 43.88059701492537 0.99999999967703 0.23470740715997068 0.20506015572923753
GOTERM_CC_DIRECT GO:0061779~Tapasin-ERp57 complex 2 0.42194092827004215 0.04496499800327859 PDIA3, TAPBP 469 2 20580 43.88059701492537 0.99999999967703 0.23470740715997068 0.20506015572923753
GOTERM_CC_DIRECT GO:0005795~Golgi stack 4 0.8438818565400843 0.05135227097110364 LYPLA2, PLK3, GALNT2, MGAT4B 469 37 20580 4.743848325937878 0.999999999986669 0.2651340077312416 0.23164339622834795
GOTERM_CC_DIRECT GO:0005770~late endosome 8 1.6877637130801686 0.05582774901764953 GRN, TICAM2, RAB27A, DERL2, SDF4, TCIRG1, MFSD12, VAMP5 469 150 20580 2.3402985074626868 0.9999999999985896 0.2851417288535863 0.24912382626155433
GOTERM_CC_DIRECT GO:1990904~ribonucleoprotein complex 9 1.89873417721519 0.058322775014825176 RNF135, APOBEC3G, HNRNPF, MVP, RBMS1, VIM, IQGAP1, TRIM21, JMJD6 469 183 20580 2.1580621482750186 0.9999999999995987 0.2947161503408719 0.25748884713991965
GOTERM_CC_DIRECT GO:0097386~glial cell projection 3 0.6329113924050633 0.0621160006008096 ITGB1, TMEM50A, LCP1 469 18 20580 7.313432835820896 0.999999999999941 0.310580003004048 0.27134884472985243
GOTERM_CC_DIRECT GO:0043235~receptor complex 10 2.109704641350211 0.06301193593693827 ITGB1, NRP1, IL4R, ITGB2, LY96, RIPK1, OSMR, ENG, TNFRSF1A, IL13RA1 469 219 20580 2.0036802289920264 0.9999999999999626 0.31177780802130917 0.27239534806072274
GOTERM_CC_DIRECT GO:0016513~core-binding factor complex 2 0.42194092827004215 0.0666851059298849 RUNX3, RUNX1 469 3 20580 29.253731343283583 0.9999999999999942 0.31995379107773053 0.2795385753626488
GOTERM_CC_DIRECT GO:0034666~integrin alpha2-beta1 complex 2 0.42194092827004215 0.0666851059298849 LYN, ITGB1 469 3 20580 29.253731343283583 0.9999999999999942 0.31995379107773053 0.2795385753626488
GOTERM_CC_DIRECT GO:0072563~endothelial microparticle 2 0.42194092827004215 0.0666851059298849 ANXA5, ENG 469 3 20580 29.253731343283583 0.9999999999999942 0.31995379107773053 0.2795385753626488
GOTERM_CC_DIRECT GO:0030659~cytoplasmic vesicle membrane 7 1.4767932489451476 0.07885969321356703 IL15RA, MYO1C, IFNGR2, DSE, MYOF, AGTRAP, VAMP5 469 131 20580 2.344764725988379 1.0 0.3745835427644434 0.32726772683630323
GOTERM_CC_DIRECT GO:0031904~endosome lumen 3 0.6329113924050633 0.08157664895683482 CD63, PTPN1, PTPN2 469 21 20580 6.26865671641791 1.0 0.3836525569752132 0.3351911813572916
GOTERM_CC_DIRECT GO:0030054~cell junction 10 2.109704641350211 0.08303021208198039 P2RX4, MLKL, WDR1, FES, ACTN1, RAB13, NEU1, LCP1, IFI30, RAI14 469 232 20580 1.8914050437467833 1.0 0.3853572305821546 0.3366805277717772
GOTERM_CC_DIRECT GO:0016328~lateral plasma membrane 5 1.0548523206751055 0.08471111893967462 MYO1C, ANXA1, RAB13, IQGAP1, SLC16A3 469 73 20580 3.005520343488039 1.0 0.3853572305821546 0.3366805277717772
GOTERM_CC_DIRECT GO:0030018~Z disc 7 1.4767932489451476 0.08574793330377281 PDLIM1, ACTN1, FHL3, FLNA, MYL12A, PDLIM7, MYL12B 469 134 20580 2.292269993316997 1.0 0.3853572305821546 0.3366805277717772
GOTERM_CC_DIRECT GO:0000118~histone deacetylase complex 4 0.8438818565400843 0.0866279291505928 HDAC1, MBD2, ZNF217, HDAC7 469 46 20580 3.8157040882543805 1.0 0.3853572305821546 0.3366805277717772
GOTERM_CC_DIRECT GO:0005862~muscle thin filament tropomyosin 2 0.42194092827004215 0.08791227074889268 TPM4, TPM3 469 4 20580 21.940298507462686 1.0 0.3853572305821546 0.3366805277717772
GOTERM_CC_DIRECT GO:1904090~peptidase inhibitor complex 2 0.42194092827004215 0.08791227074889268 CSTA, CTSB 469 4 20580 21.940298507462686 1.0 0.3853572305821546 0.3366805277717772
GOTERM_CC_DIRECT GO:0030863~cortical cytoskeleton 3 0.6329113924050633 0.08842934343885232 TPM4, MYH9, FLNA 469 22 20580 5.983717774762551 1.0 0.3853572305821546 0.3366805277717772
GOTERM_CC_DIRECT GO:0031258~lamellipodium membrane 3 0.6329113924050633 0.08842934343885232 VASP, PLXND1, PLEK2 469 22 20580 5.983717774762551 1.0 0.3853572305821546 0.3366805277717772
