# Supplementary material for: A novel NFAT1-IL6/JAK/STAT3 signaling pathway related nomogram predicts overall survival in gliomas
Source: Sci Rep. 2023 Jul 14;13:11401. doi: 10.1038/s41598-023-38629-1 (PMC10349126; doi:10.1038/s41598-023-38629-1)
Supplement: Supplementary file 2 — Supplementary Information 2. [file 41598_2023_38629_MOESM2_ESM.zip › Original-data/Supplementary Material/3.GO and KEGG/KEGG.xlsx]

## Sheet: Sheet1
Category Term Count % PValue Genes List Total Pop Hits Pop Total Fold Enrichment Bonferroni Benjamini FDR
KEGG_PATHWAY hsa04141:Protein processing in endoplasmic reticulum 27 5.69620253164557 2.7744654331133082E-11 PPP1R15A, TRAM1, RPN2, RPN1, DERL2, UBE2J2, HSP90B1, SEC61A1, LMAN2, SSR1, BAK1, SIL1, TXNDC5, PDIA3, SSR3, EDEM2, PDIA6, CKAP4, DDOST, PDIA4, DNAJC1, STT3A, BAX, PREB, P4HB, CALR, SEC24D 265 171 8205 4.888778550148958 7.796259415826512E-9 7.796247867048395E-9 6.714206348134206E-9
KEGG_PATHWAY hsa05132:Salmonella infection 31 6.5400843881856545 3.02456039351351E-10 ARPC1B, LY96, NOD1, MYL12A, HSP90B1, MYL12B, CDC42, TUBB6, CASP7, CASP8, RRAS, CASP4, CASP1, FLNA, RIPK1, BAK1, S100A10, MAP2K3, ACTR3, MLKL, ANXA2, ARPC4, ARPC5, NFKB1, TNFRSF1A, ARPC2, ARPC3, BAX, PFN1, MYD88, ARF6 265 249 8205 3.8547397135712664 8.499014936269589E-8 4.249507352886482E-8 3.6597180761513475E-8
KEGG_PATHWAY hsa04142:Lysosome 22 4.641350210970464 1.0433747439612504E-9 CTSA, CD63, CD164, HEXB, HEXA, CTSZ, FUCA2, LAPTM5, NAGA, TCIRG1, GNS, SUMF1, GLB1, NPC2, NEU1, ACP2, MAN2B1, CD68, GUSB, GLA, CTSC, CTSB 265 132 8205 5.160377358490566 2.931882534529251E-7 9.772943435103712E-8 8.416556267954086E-8
KEGG_PATHWAY hsa05130:Pathogenic Escherichia coli infection 25 5.274261603375527 1.6210886452850908E-8 ITGB1, ARPC1B, CDC42, TUBB6, CASP7, CASP8, CASP4, CASP1, RIPK1, BAK1, ACTR3, ARPC4, ARPC5, NFKB1, TNFRSF1A, MYO1C, FCGR2A, ARPC2, ARPC3, BAX, MYH9, SEC24D, MYD88, MYO1G, ARF6 265 197 8205 3.9292213389522077 4.555248743209894E-6 1.1388147733127761E-6 9.807586303974798E-7
KEGG_PATHWAY hsa05131:Shigellosis 28 5.9071729957805905 2.095675156244197E-8 ITGB1, ARPC1B, PXN, NOD1, BCL10, MYL12A, MYL12B, CDC42, HK3, CASP4, CASP1, RIPK1, ACTR3, CAST, ACTN1, ARPC4, ARPC5, NFKB1, TNFRSF1A, TNIP1, ARPC2, ARPC3, BAX, ITGA5, PFN1, TLN1, MYD88, ARF6 265 247 8205 3.5098922924146363 5.888829909816984E-6 1.1777694378092387E-6 1.0143067756221913E-6
KEGG_PATHWAY hsa05169:Epstein-Barr virus infection 23 4.852320675105485 4.847853598542733E-7 LYN, MAP2K3, PDIA3, IFNAR2, CD40, HDAC1, STAT3, RUNX3, NFKB1, TAPBP, RELB, NFKB2, CASP8, PSMC2, BAX, RIPK1, BAK1, CD58, VIM, CALR, IKBKE, B2M, MYD88 265 202 8205 3.5254063142163274 1.3621544097353055E-4 2.2704114353175134E-5 1.955300951412236E-5
KEGG_PATHWAY hsa05133:Pertussis 14 2.9535864978902953 7.361637599333116E-7 ITGB1, TICAM2, C1S, C1R, ITGB2, LY96, NOD1, NFKB1, C2, GNAI2, CASP7, CASP1, ITGA5, MYD88 265 76 8205 5.703574975173784 2.0684069820109396E-4 2.955171664875151E-5 2.545023284340877E-5
KEGG_PATHWAY hsa00513:Various types of N-glycan biosynthesis 10 2.109704641350211 2.930568166662023E-6 B4GALT1, RPN2, HEXB, HEXA, MGAT4B, RPN1, ALG2, STT3A, MGAT1, DDOST 265 39 8205 7.939042089985485 8.231518859438403E-4 1.0293620685400356E-4 8.86496870415262E-5
KEGG_PATHWAY hsa05135:Yersinia infection 17 3.5864978902953584 7.5381918919308354E-6 MAP2K3, ITGB1, ACTR3, ARPC1B, PXN, ARPC4, ARPC5, NFKB1, CDC42, FCGR2A, ARPC2, ARPC3, CASP1, RAC2, ITGA5, MYD88, ARF6 265 137 8205 3.84203277785429 0.002115998018571319 2.353591024036183E-4 2.0269360420525136E-4
KEGG_PATHWAY hsa04810:Regulation of actin cytoskeleton 22 4.641350210970464 1.3929668362467195E-5 ITGB1, ACTR3, ARPC1B, ACTN1, PXN, ITGB2, MSN, ARPC4, ARPC5, IQGAP1, MYL12A, MYL12B, PPP1CA, CDC42, RRAS, ARPC2, ARPC3, TMSB4X, RAC2, MYH9, ITGA5, PFN1 265 229 8205 2.974540660789322 0.0039066133260993174 3.914236809853282E-4 3.370979743717061E-4
KEGG_PATHWAY hsa04530:Tight junction 18 3.79746835443038 2.8772724107598516E-5 ITGB1, VASP, ACTR3, ARPC1B, ACTN1, MSN, ARPC4, ARPC5, YBX3, MYL12A, MYL12B, RUNX1, CDC42, MYL6, ARPC2, ARPC3, RAB13, MYH9 265 169 8205 3.297755945070894 0.008052654056680986 7.350123158395621E-4 6.329999303671674E-4
KEGG_PATHWAY hsa04064:NF-kappa B signaling pathway 13 2.7426160337552745 1.1884638322042983E-4 LYN, CD40, TICAM2, LY96, CFLAR, BCL10, NFKB1, RELB, NFKB2, TNFRSF1A, PLAU, RIPK1, MYD88 265 104 8205 3.8702830188679247 0.03284626843330429 0.002782986140411732 0.002396735394945335
KEGG_PATHWAY hsa05100:Bacterial invasion of epithelial cells 11 2.320675105485232 1.6428395764292886E-4 ACTR3, CDC42, ITGB1, ARPC2, SHC1, ARPC3, ARPC1B, PXN, ARPC4, ARPC5, ITGA5 265 77 8205 4.423180592991914 0.04511807462710371 0.0035510609305894627 0.003058209057660676
KEGG_PATHWAY hsa00511:Other glycan degradation 6 1.2658227848101267 2.0161501971344153E-4 GLB1, HEXB, HEXA, NEU1, FUCA2, MAN2B1 265 18 8205 10.320754716981131 0.05508427223940693 0.004046701467105505 0.0034850596264752033
KEGG_PATHWAY hsa05145:Toxoplasmosis 13 2.7426160337552745 2.41718801181372E-4 MAP2K3, ITGB1, CD40, TGFB1, IL10RB, IFNGR2, STAT3, LY96, NFKB1, GNAI2, TNFRSF1A, CASP8, MYD88 265 112 8205 3.5938342318059298 0.06567524109836331 0.004528198875464369 0.003899729992392802
KEGG_PATHWAY hsa04666:Fc gamma R-mediated phagocytosis 12 2.5316455696202533 2.6595285047517094E-4 VASP, ACTR3, LYN, CDC42, FCGR2A, ARPC2, ARPC3, ARPC1B, RAC2, ARPC4, ARPC5, ARF6 265 97 8205 3.8303831939311417 0.0720177656883555 0.004670796936470189 0.00402253686343696
KEGG_PATHWAY hsa05170:Human immunodeficiency virus 1 infection 18 3.79746835443038 4.6768746159947614E-4 MAP2K3, PDIA3, APOBEC3C, APOBEC3G, PXN, NFKB1, TAPBP, GNAI2, TNFRSF1A, CASP8, GNG5, RAC2, BAX, RIPK1, BAK1, CALR, B2M, MYD88 265 212 8205 2.628871484514062 0.12317768979512056 0.007633682662038884 0.006574203573713203
KEGG_PATHWAY hsa04625:C-type lectin receptor signaling pathway 12 2.5316455696202533 4.889903484580068E-4 PLK3, CASP8, FCER1G, RRAS, BCL3, MAPKAPK2, CASP1, BCL10, IKBKE, NFKB1, RELB, NFKB2 265 104 8205 3.5725689404934684 0.12841326402566544 0.007633682662038884 0.006574203573713203
KEGG_PATHWAY hsa04668:TNF signaling pathway 12 2.5316455696202533 9.172897429595772E-4 MAP2K3, SOCS3, MMP14, CASP7, CASP8, MLKL, BCL3, CREB3L2, RIPK1, CFLAR, NFKB1, TNFRSF1A 265 112 8205 3.317385444743935 0.22730950851694787 0.013566232514296905 0.011683374620853561
KEGG_PATHWAY hsa00510:N-Glycan biosynthesis 8 1.6877637130801686 0.0010073526021913727 B4GALT1, RPN2, MGAT4B, RPN1, ALG2, STT3A, MGAT1, DDOST 265 50 8205 4.9539622641509435 0.24663749351632414 0.014153304060788787 0.01218896648651561
KEGG_PATHWAY hsa05417:Lipid and atherosclerosis 17 3.5864978902953584 0.0015295168694427 LYN, MAP2K3, CD40, TICAM2, STAT3, LY96, NFKB1, HSP90B1, TNFRSF1A, CDC42, CASP7, CASP8, CASP6, CASP1, BAX, IKBKE, MYD88 265 215 8205 2.4481790258885474 0.3495710850948548 0.02046639239587613 0.017625861066911115
KEGG_PATHWAY hsa04611:Platelet activation 12 2.5316455696202533 0.002105943813705149 VASP, VAMP8, LYN, ITGB1, FCGR2A, FCER1G, TLN1, MYL12A, GNAI2, MYL12B, PPP1CA, FERMT3 265 124 8205 2.9963481436396835 0.44699830108025085 0.026898645984143044 0.02316538195075664
KEGG_PATHWAY hsa05203:Viral carcinogenesis 16 3.375527426160337 0.002378820801529977 LYN, STAT5A, SP100, HDAC1, ACTN1, PXN, STAT3, NFKB1, HDAC7, NFKB2, CDC42, CASP8, MAPKAPK2, CREB3L2, BAX, BAK1 265 204 8205 2.428412874583796 0.4879049200339278 0.028328748774060143 0.02439700072356781
KEGG_PATHWAY hsa05163:Human cytomegalovirus infection 17 3.5864978902953584 0.0024195372618414355 PDIA3, IL10RB, PXN, STAT3, NFKB1, TAPBP, GNAI2, TNFRSF1A, CASP8, GNG5, CREB3L2, RAC2, BAX, RIPK1, BAK1, CALR, B2M 265 225 8205 2.33937106918239 0.4937445065074171 0.028328748774060143 0.02439700072356781
KEGG_PATHWAY hsa00531:Glycosaminoglycan degradation 5 1.0548523206751055 0.0027716236513516557 GLB1, HEXB, HEXA, GUSB, GNS 265 19 8205 8.147964250248263 0.5415516076016618 0.030695008473277843 0.026434847154922555
KEGG_PATHWAY hsa00052:Galactose metabolism 6 1.2658227848101267 0.0028401075455701916 HK3, B4GALT1, GLB1, PGM2, GALM, GLA 265 31 8205 5.992696287279367 0.5503139801053407 0.030695008473277843 0.026434847154922555
KEGG_PATHWAY hsa04670:Leukocyte transendothelial migration 11 2.320675105485232 0.0036001027612757473 VASP, CDC42, ITGB1, ACTN1, PXN, ITGB2, RAC2, MSN, MYL12A, GNAI2, MYL12B 265 114 8205 2.987586891757696 0.6370369506033704 0.03746773614512907 0.03226758771217522
KEGG_PATHWAY hsa04210:Apoptosis 12 2.5316455696202533 0.004323757083641322 CASP7, CASP8, CASP6, CTSZ, BAX, RIPK1, BAK1, CFLAR, CTSC, NFKB1, CTSB, TNFRSF1A 265 136 8205 2.7319644839067703 0.7040633791681954 0.04339199073225756 0.03736961479432857
KEGG_PATHWAY hsa00520:Amino sugar and nucleotide sugar metabolism 7 1.4767932489451476 0.00458929533922506 HK3, HEXB, HEXA, PMM2, PGM2, UAP1, NANS 265 49 8205 4.423180592991914 0.7254330732606242 0.04446868932145662 0.03829687834801602
KEGG_PATHWAY hsa04217:Necroptosis 13 2.7426160337552745 0.005132985057355936 STAT5A, IFNAR2, TICAM2, MLKL, IFNGR2, STAT3, CFLAR, PYGL, TNFRSF1A, CASP8, CASP1, BAX, RIPK1 265 159 8205 2.531505873976504 0.7645091798306312 0.04791252317376866 0.04126274237740931
KEGG_PATHWAY hsa05152:Tuberculosis 14 2.9535864978902953 0.005285723197106151 PLK3, TGFB1, FCER1G, IL10RB, IFNGR2, ITGB2, TCIRG1, BCL10, NFKB1, TNFRSF1A, FCGR2A, CASP8, BAX, MYD88 265 180 8205 2.408176100628931 0.7744531806718584 0.04791252317376866 0.04126274237740931
KEGG_PATHWAY hsa04620:Toll-like receptor signaling pathway 10 2.109704641350211 0.00616242812298184 MAP2K3, IFNAR2, CD40, TICAM2, CASP8, LY96, RIPK1, IKBKE, NFKB1, MYD88 265 104 8205 2.977140783744557 0.823952227301351 0.054113821954934284 0.046603362680050164
KEGG_PATHWAY hsa05134:Legionellosis 7 1.4767932489451476 0.009624072873730358 CASP7, CASP8, ITGB2, CASP1, NFKB1, MYD88, NFKB2 265 57 8205 3.8023833167825223 0.9339578484209905 0.08195043871267366 0.07057653440735595
KEGG_PATHWAY hsa05220:Chronic myeloid leukemia 8 1.6877637130801686 0.010879595934577253 STAT5A, TGFB1, SHC1, HDAC1, BAX, BAK1, NFKB1, RUNX1 265 76 8205 3.259185700099305 0.9537603877151556 0.08991666051812378 0.0774371240049322
KEGG_PATHWAY hsa00603:Glycosphingolipid biosynthesis - globo and isoglobo series 4 0.8438818565400843 0.011246168795072814 HEXB, HEXA, NAGA, GLA 265 15 8205 8.256603773584906 0.9583343285695193 0.09029066946901317 0.07775922424021775
KEGG_PATHWAY hsa05166:Human T-cell leukemia virus 1 infection 15 3.1645569620253164 0.012349717937906261 STAT5A, IL15RA, NRP1, CD40, TGFB1, ITGB2, NFKB1, RELB, NFKB2, TNFRSF1A, CREB3L2, BAX, CALR, TLN1, B2M 265 222 8205 2.092044875063743 0.969556331782255 0.09639640945976831 0.08301754836036987
KEGG_PATHWAY hsa05205:Proteoglycans in cancer 14 2.9535864978902953 0.014977193266894185 ITGB1, CD63, TGFB1, PXN, STAT3, PLAUR, MSN, IQGAP1, PPP1CA, CDC42, RRAS, PLAU, FLNA, ITGA5 265 205 8205 2.11449608835711 0.9855985446804421 0.11374571102695313 0.09795893974563223
KEGG_PATHWAY hsa05142:Chagas disease 9 1.89873417721519 0.016738140139398474 TGFB1, CASP8, IFNGR2, CFLAR, CALR, NFKB1, MYD88, GNAI2, TNFRSF1A 265 102 8205 2.7319644839067703 0.9912894944089354 0.12377414155713082 0.1065955240456429
KEGG_PATHWAY hsa04215:Apoptosis - multiple species 5 1.0548523206751055 0.018551355611634072 CASP7, CASP8, BAX, BAK1, TNFRSF1A 265 32 8205 4.837853773584905 0.9948145095696659 0.13366489556074806 0.11511353994911398
KEGG_PATHWAY hsa04610:Complement and coagulation cascades 8 1.6877637130801686 0.02043216806207266 PROCR, C1S, PLAU, C1R, CFI, ITGB2, PLAUR, C2 265 86 8205 2.880210618692409 0.9969751859616404 0.14353598063606043 0.12361461677553959
KEGG_PATHWAY hsa05110:Vibrio cholerae infection 6 1.2658227848101267 0.02162542067338106 SEC61A1, ATP6V0E1, KDELR1, KDELR2, TCIRG1, PDIA4 265 50 8205 3.715471698113207 0.9978524168574358 0.14759538585177007 0.12711061699689805
KEGG_PATHWAY hsa04380:Osteoclast differentiation 10 2.109704641350211 0.02206052030524677 IFNAR2, SOCS3, TGFB1, FCGR2A, IFNGR2, NFKB1, FOSL2, RELB, NFKB2, TNFRSF1A 265 128 8205 2.4189268867924527 0.9981047516823646 0.14759538585177007 0.12711061699689805
KEGG_PATHWAY hsa04931:Insulin resistance 9 1.89873417721519 0.022824766328988985 PTPN1, SOCS3, STAT3, CREB3L2, MLX, PYGL, NFKB1, PPP1CA, TNFRSF1A 265 108 8205 2.5801886792452833 0.9984785460130068 0.14915719391734664 0.1284556616654729
KEGG_PATHWAY hsa04145:Phagosome 11 2.320675105485232 0.0246390659383511 ITGB1, MSR1, SEC61A1, TUBB6, ATP6V0E1, FCGR2A, C1R, ITGB2, TCIRG1, CALR, ITGA5 265 152 8205 2.240690168818272 0.9990974624350467 0.15735403474265136 0.13551486266093105
KEGG_PATHWAY hsa00600:Sphingolipid metabolism 6 1.2658227848101267 0.027115917125779626 UGCG, GLB1, HEXB, HEXA, NEU1, GLA 265 53 8205 3.5051619793520823 0.9995582581401433 0.16932383805209056 0.14582337654308156
KEGG_PATHWAY hsa04510:Focal adhesion 13 2.7426160337552745 0.028850315966333452 ITGB1, VASP, SHC1, ACTN1, PXN, MYL12A, MYL12B, PPP1CA, CDC42, RAC2, FLNA, ITGA5, TLN1 265 201 8205 2.0025344973246972 0.9997324440150419 0.176160524449427 0.15171119899203322
KEGG_PATHWAY hsa05160:Hepatitis C 11 2.320675105485232 0.02995660728209308 IFNAR2, SOCS3, CASP8, STAT3, BAX, RIPK1, BAK1, CFLAR, IKBKE, NFKB1, TNFRSF1A 265 157 8205 2.169330609301767 0.9998057699189047 0.176160524449427 0.15171119899203322
KEGG_PATHWAY hsa01250:Biosynthesis of nucleotide sugars 5 1.0548523206751055 0.03009147748602312 HK3, PMM2, PGM2, UAP1, NANS 265 37 8205 4.1840897501274865 0.9998132124590744 0.176160524449427 0.15171119899203322
KEGG_PATHWAY hsa05162:Measles 10 2.109704641350211 0.03509071376260645 STAT5A, IFNAR2, CASP8, STAT3, BAX, MSN, BAK1, IKBKE, NFKB1, MYD88 265 139 8205 2.227501018053482 0.9999562777422561 0.19352482643319593 0.16666550888552817
KEGG_PATHWAY hsa04621:NOD-like receptor signaling pathway 12 2.5316455696202533 0.035099602368450764 IFNAR2, CASP8, IFI16, CASP4, CASP1, RIPK1, NOD1, CARD16, IKBKE, NFKB1, MYD88, CTSB 265 184 8205 2.0192780968006563 0.9999563907728707 0.19352482643319593 0.16666550888552817
KEGG_PATHWAY hsa05212:Pancreatic cancer 7 1.4767932489451476 0.03512372294695015 CDC42, TGFB1, STAT3, RAC2, BAX, BAK1, NFKB1 265 76 8205 2.851787487586892 0.9999566960335798 0.19352482643319593 0.16666550888552817
KEGG_PATHWAY hsa05161:Hepatitis B 11 2.320675105485232 0.03604130435187482 MAP2K3, STAT5A, TGFB1, TICAM2, CASP8, STAT3, CREB3L2, BAX, IKBKE, NFKB1, MYD88 265 162 8205 2.1023759608665267 0.9999668550379702 0.1947616639014774 0.16773068563757126
KEGG_PATHWAY hsa05140:Leishmaniasis 7 1.4767932489451476 0.03710749716204925 ITGB1, TGFB1, FCGR2A, IFNGR2, ITGB2, NFKB1, MYD88 265 77 8205 2.8147512864494 0.9999757135923945 0.1967397491044498 0.16943423232482868
KEGG_PATHWAY hsa04630:JAK-STAT signaling pathway 11 2.320675105485232 0.041491888324721164 STAT5A, IFNAR2, IL15RA, SOCS3, IL4R, IL10RB, IFNGR2, STAT3, OSMR, PTPN2, IL13RA1 265 166 8205 2.0517162991588997 0.9999932637574582 0.21591149294901196 0.1859451291589356
KEGG_PATHWAY hsa05164:Influenza A 11 2.320675105485232 0.04906712684257879 IFNAR2, SOCS3, CASP8, IFNGR2, CASP1, BAX, BAK1, IKBKE, NFKB1, MYD88, TNFRSF1A 265 171 8205 1.9917245945051307 0.9999992753789829 0.2506884116866298 0.21589535810734667
KEGG_PATHWAY hsa04932:Non-alcoholic fatty liver disease 10 2.109704641350211 0.06224567337662336 CDC42, SOCS3, CASP7, TGFB1, CASP8, MLX, BAX, NDUFV3, NFKB1, TNFRSF1A 265 155 8205 1.9975654290931222 0.9999999856440969 0.31233989676484225 0.2689902313775509
KEGG_PATHWAY hsa05120:Epithelial cell signaling in Helicobacter pylori infection 6 1.2658227848101267 0.07419060197530433 LYN, CDC42, ATP6V0E1, NOD1, TCIRG1, NFKB1 265 70 8205 2.653908355795148 0.9999999996086499 0.36574665184316696 0.31498466101795874
KEGG_PATHWAY hsa00604:Glycosphingolipid biosynthesis - ganglio series 3 0.6329113924050633 0.08224327473752162 GLB1, HEXB, HEXA 265 15 8205 6.192452830188679 0.9999999999663916 0.3984544862283375 0.34315297390483157
KEGG_PATHWAY hsa04936:Alcoholic liver disease 9 1.89873417721519 0.08715043702053359 MAP2K3, CASP8, LY96, RIPK1, IKBKE, NFKB1, MYD88, TNFRSF1A, C2 265 142 8205 1.962397023651342 0.9999999999925496 0.4130092268021559 0.3556876615164474
KEGG_PATHWAY hsa05200:Pathways in cancer 24 5.063291139240507 0.08818702351647456 ITGB1, STAT5A, IFNAR2, IL15RA, TGFB1, IL4R, TPM3, HDAC1, IFNGR2, STAT3, NFKB1, HSP90B1, GNAI2, NFKB2, RUNX1, CDC42, CASP7, RASSF1, CASP8, GNG5, RAC2, BAX, BAK1, IL13RA1 265 531 8205 1.3994243684042211 0.999999999994586 0.4130092268021559 0.3556876615164474
KEGG_PATHWAY hsa05167:Kaposi sarcoma-associated herpesvirus infection 11 2.320675105485232 0.09596107064125145 LYN, IFNAR2, CASP8, GNG5, STAT3, MAPKAPK2, BAX, BAK1, IKBKE, NFKB1, TNFRSF1A 265 194 8205 1.75559229721844 0.9999999999995118 0.44205017787199435 0.38069801795381725
