# Supplementary material for: A novel NFAT1-IL6/JAK/STAT3 signaling pathway related nomogram predicts overall survival in gliomas
Source: Sci Rep. 2023 Jul 14;13:11401. doi: 10.1038/s41598-023-38629-1 (PMC10349126; doi:10.1038/s41598-023-38629-1)
Supplement: Supplementary file 2 — Supplementary Information 2. [file 41598_2023_38629_MOESM2_ESM.zip › Original-data/Supplementary Material/3.GO and KEGG/MF.xlsx]

## Sheet: Sheet1
Category Term Count % PValue Genes List Total Pop Hits Pop Total Fold Enrichment Bonferroni Benjamini FDR
GOTERM_MF_DIRECT GO:0005515~protein binding 391 82.48945147679325 8.576530888484366E-19 POP4, ELK3, LSM10, PSMD9, EVA1B, GSTK1, RUFY1, MYL6, ETHE1, ADPRH, RPN2, RPN1, CFI, MRPL17, IQGAP1, BCL10, GNS, OAZ1, C2, PRDX4, PPP4C, SERPINH1, SSR1, S100A11, S100A10, LYN, PLK3, PHC2, ICMT, PMM2, FUCA2, FAM136A, GPN1, FOSL2, EHD4, HNRNPF, BTG3, SIGLEC9, HEXB, ARPC1B, HEXA, PYGL, PRSS23, MED18, TMEM43, TMSB4…
GOTERM_MF_DIRECT GO:0003779~actin binding 32 6.751054852320674 2.9861145374844847E-10 ITGB1, ARPC1B, GMFG, TWF2, FHL3, PPP1R18, PDLIM1, CALD1, COTL1, PDLIM7, VASP, ACTR3, CAP1, DBNL, TPM4, TPM3, TMOD3, ACTN1, MSN, ARPC4, ARPC5, MYO1C, ARPC2, ARPC3, CAPZA1, MYH9, S100A4, LCP1, P4HB, PFN1, MYO1G, RAI14 462 339 18908 3.863259650870271 2.078335608057813E-7 1.0391678590446006E-7 1.0122928282072403E-7
GOTERM_MF_DIRECT GO:0003756~protein disulfide isomerase activity 8 1.6877637130801686 2.882028628863457E-7 PDIA3, ERP44, QSOX1, P4HB, PDIA6, PDIA5, PDIA4, TXNDC5 462 20 18908 16.37056277056277 2.005691048164726E-4 6.68630641896322E-5 6.513384701231413E-5
GOTERM_MF_DIRECT GO:0051015~actin filament binding 21 4.430379746835443 7.534349966657395E-7 ACTR3, DBNL, TPM4, WDR1, TPM3, ARPC1B, ACTN1, TWF2, ARPC4, ARPC5, IQGAP1, MYO1C, ARPC2, ARPC3, CAPZA1, COTL1, FLNA, MYH9, LCP1, TLN1, MYO1G 462 226 18908 3.8028962188254223 5.242534862840431E-4 1.3109768941983868E-4 1.2770723193484285E-4
GOTERM_MF_DIRECT GO:0005178~integrin binding 17 3.5864978902953584 2.1258848316284874E-6 LYN, ITGB1, CD151, ACTN1, ITGB2, ICAM3, MMP14, TSPAN4, MYH9, LCP1, TGFBI, P4HB, CALR, ITGA5, TLN1, PTPN2, FERMT3 462 161 18908 4.32142184937216 0.0014785233213855387 2.959231685626854E-4 2.882699831688229E-4
GOTERM_MF_DIRECT GO:0042802~identical protein binding 73 15.400843881856542 3.982092288649006E-6 B4GALT1, HEXB, PYGL, SAT1, STK10, RASSF1, CASP8, LGALS1, TMEM43, CASP6, CASP1, SDF4, IKBKE, B2M, TRIM21, ABCD1, SIL1, CTSC, SH3GLB1, PDIA3, FCER1G, ANXA1, TPM4, ANXA2, ARID5A, MUL1, AGTRAP, JMJD6, SUMF1, DCTD, RUFY1, RILPL2, SOAT1, ETHE1, MYH9, S100A4, CARD16, ENG, SP100, ATL3, C1S, BRI3, C1R, MVP, UA…
GOTERM_MF_DIRECT GO:0015035~protein disulfide oxidoreductase activity 7 1.4767932489451476 1.4426381818077711E-5 PDIA3, TXNDC12, P4HB, PDIA6, PDIA5, PDIA4, TXNDC5 462 23 18908 12.45586297760211 0.009990593290603256 0.0014343945350545838 0.0013972981246652412
GOTERM_MF_DIRECT GO:0098641~cadherin binding involved in cell-cell adhesion 6 1.2658227848101267 5.554749184097639E-5 PDLIM1, ANXA1, ANXA2, TMOD3, S100A11, PPP1CA 462 18 18908 13.642135642135642 0.0379242874350485 0.004832631790164946 0.004707649933522749
GOTERM_MF_DIRECT GO:0045296~cadherin binding 21 4.430379746835443 1.0657659315815193E-4 ITGB1, VASP, SH3GLB1, CAST, PTPN1, LYPLA2, DBNL, TWF2, ARHGAP18, IQGAP1, P2RX4, EHD4, CALD1, CAPZA1, STK38, FLNA, MYH9, TAGLN2, PFN1, TLN1, CLIC1 462 316 18908 2.719792865362486 0.0714966237004594 0.008241923204230416 0.00802877001791411
GOTERM_MF_DIRECT GO:0004197~cysteine-type endopeptidase activity 11 2.320675105485232 1.2743733707849846E-4 PDIA3, CASP7, CASP8, CASP6, CTSZ, CASP4, CASP1, ATG4A, CFLAR, CTSC, CTSB 462 97 18908 4.641138929798724 0.08488179723699518 0.00857160520753773 0.008349925762515201
GOTERM_MF_DIRECT GO:0004579~dolichyl-diphosphooligosaccharide-protein glycotransferase activity 4 0.8438818565400843 1.3883083146770976E-4 RPN2, OSTC, RPN1, STT3A 462 5 18908 32.74112554112554 0.09211082943005044 0.00857160520753773 0.008349925762515201
GOTERM_MF_DIRECT GO:0004726~non-membrane spanning protein tyrosine phosphatase activity 5 1.0548523206751055 1.4778629668168498E-4 PTPN1, PTPN22, PTPN7, PTPN12, PTPN2 462 12 18908 17.052669552669553 0.09775291279651999 0.00857160520753773 0.008349925762515201
GOTERM_MF_DIRECT GO:0008234~cysteine-type peptidase activity 7 1.4767932489451476 2.894880476902672E-4 CASP7, CASP8, CASP6, CTSZ, ATG4A, CTSC, CTSB 462 38 18908 7.539074960127591 0.18250692760461684 0.015498744707109692 0.015097915102615475
GOTERM_MF_DIRECT GO:0005123~death receptor binding 5 1.0548523206751055 5.028434447926099E-4 CASP8, TMBIM1, RIPK1, CFLAR, MYD88 462 16 18908 12.789502164502164 0.2953591646691398 0.023331935838377095 0.022728523704625966
GOTERM_MF_DIRECT GO:0050700~CARD domain binding 5 1.0548523206751055 5.028434447926099E-4 CASP4, CASP1, NOD1, CARD16, BCL10 462 16 18908 12.789502164502164 0.2953591646691398 0.023331935838377095 0.022728523704625966
GOTERM_MF_DIRECT GO:0042803~protein homodimerization activity 33 6.962025316455696 8.315845843166793E-4 SP100, CANT1, HM13, NOD1, ECE1, TYMP, STK10, EFEMP2, PPCS, KYNU, MLX, FLNA, RIPK1, BAK1, TRIM21, ABCD1, B2M, S100A11, S100A10, SH3GLB1, FCER1G, TPM4, ACTN1, STAT3, NAGA, TPD52L2, NRBP1, RUNX1, GLB1, BAX, MYH9, GLA, ENG 462 719 18908 1.8784025432147824 0.43955471399511714 0.03617392941777555 0.0…
GOTERM_MF_DIRECT GO:0097200~cysteine-type endopeptidase activity involved in execution phase of apoptosis 4 0.8438818565400843 0.001084040959887515 CASP7, CASP8, CASP6, CFLAR 462 9 18908 18.18951418951419 0.5299432064602096 0.044381912240100616 0.0432341041649256
GOTERM_MF_DIRECT GO:0005200~structural constituent of cytoskeleton 10 2.109704641350211 0.0012239750278228807 ACTR3, TUBB6, ARPC2, ARPC3, ARPC1B, MSN, ARPC4, VIM, ARPC5, TLN1 462 107 18908 3.8248978435894325 0.5736132109497215 0.04732703440915138 0.046103059381328505
GOTERM_MF_DIRECT GO:0097153~cysteine-type endopeptidase activity involved in apoptotic process 4 0.8438818565400843 0.001520695071751291 CASP7, CASP8, CASP6, CFLAR 462 10 18908 16.37056277056277 0.6532701530928184 0.05292018849694492 0.05155156293236876
GOTERM_MF_DIRECT GO:0097199~cysteine-type endopeptidase activity involved in apoptotic signaling pathway 4 0.8438818565400843 0.001520695071751291 CASP8, CASP4, CASP1, CFLAR 462 10 18908 16.37056277056277 0.6532701530928184 0.05292018849694492 0.05155156293236876
GOTERM_MF_DIRECT GO:0019904~protein domain specific binding 16 3.375527426160337 0.0022955295100367504 SP100, CD40, DBNL, PLXND1, ACTN1, MBD2, PLAUR, MRPL17, RAB27A, IQGAP1, ETV6, RAP2B, MYH9, VIM, E2F4, GUSB 462 265 18908 2.4710283427264557 0.798007582767168 0.07608040661836088 0.07411280989547223
GOTERM_MF_DIRECT GO:0004896~cytokine receptor activity 7 1.4767932489451476 0.002818371881471394 IFNAR2, IL15RA, IL4R, IL10RB, IFNGR2, OSMR, IL13RA1 462 58 18908 4.9393939393939394 0.8597538624713171 0.08916303770473138 0.0868570970744366
GOTERM_MF_DIRECT GO:0008047~enzyme activator activity 7 1.4767932489451476 0.003945966422298908 CTSA, DBNL, DTX3L, GMFG, ALOX5AP, CFLAR, DDOST 462 62 18908 4.620723362658847 0.9361887334904455 0.11940837521391479 0.11632022757907216
GOTERM_MF_DIRECT GO:0003924~GTPase activity 18 3.79746835443038 0.006967566359481628 RGS19, ATL3, RAB27A, RHOC, GPN1, GNAI2, RAB32, CDC42, RIT1, TUBB6, RAB42, RAP2B, GNG5, RRAS, ARHGDIB, RAB13, RAC2, ARF6 462 357 18908 2.063516315617156 0.9922989563701483 0.20205942442496722 0.196833749655356
GOTERM_MF_DIRECT GO:0030246~carbohydrate binding 12 2.5316455696202533 0.01188394372457498 LGALS1, H6PD, SIGLEC9, CD93, GALNT2, LMAN2, UAP1, GALM, MAN2B1, CALR, GUSB, SIGLEC7 462 204 18908 2.4074357015533487 0.9997565904391676 0.3308489932921675 0.3222925538104735
GOTERM_MF_DIRECT GO:0019901~protein kinase binding 22 4.641350210970464 0.014247913235461158 MAP2K3, PPP1R15A, IFNAR2, PTPN1, IL15RA, NRP1, MLKL, SHC1, MVP, ITGB2, STAT3, MSN, BCL10, IQGAP1, RHOC, HDAC7, RELB, CDC42, RAC2, SLC12A7, TRIM21, PTPN2 462 511 18908 1.7619979498648772 0.999954046059193 0.37714261468890387 0.3673889263779839
GOTERM_MF_DIRECT GO:0030881~beta-2-microglobulin binding 3 0.6329113924050633 0.01506764842030444 FCGRT, HFE, MR1 462 8 18908 15.3474025974026 0.9999742453113106 0.37714261468890387 0.3673889263779839
GOTERM_MF_DIRECT GO:0019899~enzyme binding 18 3.79746835443038 0.015642938171258836 LYN, PTPN1, CD40, TGFB1, DTX3L, HDAC1, PLAUR, MSN, ARPC4, BCL10, NFKB1, PLSCR1, NPC2, TMSB4X, ALOX5AP, COTL1, P4HB, ABCD1 462 390 18908 1.8889110889110887 0.9999828504685713 0.37714261468890387 0.3673889263779839
GOTERM_MF_DIRECT GO:0004602~glutathione peroxidase activity 4 0.8438818565400843 0.01571427561203766 GSTK1, ALOX5AP, GPX8, GPX7 462 22 18908 7.44116489571035 0.9999836940652493 0.37714261468890387 0.3673889263779839
GOTERM_MF_DIRECT GO:0005509~calcium ion binding 29 6.118143459915612 0.017666148522537818 CANT1, C1S, C1R, IQGAP1, FSTL1, MYL12A, HSP90B1, MYL12B, EFEMP2, SDF4, S100A11, SLC25A24, S100A10, ANXA1, TPM4, CD93, ANXA2, ACTN1, ANXA5, EDEM2, RUNX1, MYL6, PLSCR1, EHD4, FAM20C, NUCB1, S100A4, LCP1, CALR 462 751 18908 1.5803805604071917 0.9999959041815103 0.4098546457228774 0.3992549566093547
GOTERM_MF_DIRECT GO:0004859~phospholipase inhibitor activity 3 0.6329113924050633 0.02344853227900678 ANXA1, ANXA2, ANXA5 462 10 18908 12.277922077922078 0.999999932730932 0.498908264855642 0.4860054649024789
GOTERM_MF_DIRECT GO:0047485~protein N-terminus binding 8 1.6877637130801686 0.023557679437007595 SDCBP, RASSF1, TGFB1, HDAC1, ALOX5AP, ALG2, GLRX, ARF6 462 116 18908 2.8225108225108224 0.9999999377657386 0.498908264855642 0.4860054649024789
GOTERM_MF_DIRECT GO:0019955~cytokine binding 5 1.0548523206751055 0.023655133247465786 IFNAR2, NRP1, TNFRSF14, OSMR, IL13RA1 462 45 18908 4.547378547378548 0.9999999419422654 0.498908264855642 0.4860054649024789
GOTERM_MF_DIRECT GO:0030145~manganese ion binding 6 1.2658227848101267 0.025050963064757195 B4GALT1, PPM1M, GALNT2, FAM20C, MGAT1, LAP3 462 68 18908 3.6111535523300233 0.9999999785507272 0.512807949796206 0.49954567523251114
GOTERM_MF_DIRECT GO:0038023~signaling receptor activity 12 2.5316455696202533 0.027181116021376857 ITGB1, PROCR, NRP1, CD40, TRAM1, CD93, CD300A, IL10RB, ITGB2, PLAUR, SIGLEC7, JMJD6 462 231 18908 2.1260471130601 0.9999999953197755 0.5405159071679512 0.5265370474998146
GOTERM_MF_DIRECT GO:0019864~IgG binding 3 0.6329113924050633 0.028203031758930398 FCGR2A, FCER1G, FCGRT 462 11 18908 11.161747343565526 0.9999999977479619 0.5452586140059876 0.5311570981265225
GOTERM_MF_DIRECT GO:0005044~scavenger receptor activity 5 1.0548523206751055 0.03328261522007048 LGALS3BP, MSR1, CD163, CFI, LOXL3 462 50 18908 4.092640692640693 0.9999999999413225 0.6100247311363827 0.5942482294690624
GOTERM_MF_DIRECT GO:0017166~vinculin binding 3 0.6329113924050633 0.03330594796434273 ACTN1, PXN, TLN1 462 12 18908 10.231601731601733 0.9999999999422999 0.6100247311363827 0.5942482294690624
GOTERM_MF_DIRECT GO:0046875~ephrin receptor binding 4 0.8438818565400843 0.03907606929861432 LYN, SDCBP, PTPN1, SHC1 462 31 18908 5.280826700181539 0.9999999999991056 0.6766469093468125 0.659147420311981
GOTERM_MF_DIRECT GO:0031625~ubiquitin protein ligase binding 14 2.9535864978902953 0.039583597925714475 LYN, CD40, HM13, LAPTM5, MUL1, PTPN22, BCL10, UBE2A, UBE2J2, CASP8, RIPK1, TNFRSF14, CALR, IKBKE 462 307 18908 1.8663508044615538 0.9999999999993807 0.6766469093468125 0.659147420311981
GOTERM_MF_DIRECT GO:0019003~GDP binding 6 1.2658227848101267 0.03985994724600476 RIT1, RAB42, RAP2B, RRAS, RAB27A, ARF6 462 77 18908 3.18907066959015 0.9999999999994932 0.6766469093468125 0.659147420311981
GOTERM_MF_DIRECT GO:0005525~GTP binding 17 3.5864978902953584 0.0419978349888938 ATL3, RAB27A, RHOC, GPN1, GNAI2, RAB32, CDC42, RIT1, TUBB6, RAB42, RAP2B, EHD4, RRAS, RAB13, RAC2, DAP3, ARF6 462 405 18908 1.717898562343007 0.9999999999998925 0.6959641226730973 0.6779650505349999
GOTERM_MF_DIRECT GO:0044548~S100 protein binding 3 0.6329113924050633 0.04447883021788071 ANXA2, IQGAP1, S100A11 462 14 18908 8.769944341372913 0.9999999999999823 0.719936414689418 0.701317369481933
GOTERM_MF_DIRECT GO:0004557~alpha-galactosidase activity 2 0.42194092827004215 0.04816924308247207 NAGA, GLA 462 2 18908 40.926406926406926 0.9999999999999988 0.7470097308876962 0.7276905137095662
GOTERM_MF_DIRECT GO:0004252~serine-type endopeptidase activity 10 2.109704641350211 0.048298042945325186 ST14, MMP14, C1S, PLAU, C1R, CFI, C1RL, PRSS23, CTSC, C2 462 193 18908 2.1205392189848147 0.9999999999999989 0.7470097308876962 0.7276905137095662
GOTERM_MF_DIRECT GO:0044877~macromolecular complex binding 17 3.5864978902953584 0.04947234100755123 ITGB1, TGFB1, MLKL, HDAC1, ARPC1B, ITGB2, DERL2, NOD1, CFLAR, BCL10, IQGAP1, SDCBP, CASP8, RRAS, ALOX5AP, RIPK1, BAK1 462 415 18908 1.6765034162624526 0.9999999999999996 0.7485380291577316 0.729179287024342
GOTERM_MF_DIRECT GO:0002020~protease binding 7 1.4767932489451476 0.054416832306864234 ITGB1, CSTA, ANXA2, FAM20C, BCL10, CFLAR, SERPINB6 462 111 18908 2.580944580944581 1.0 0.8058322401186703 0.784991751150084
GOTERM_MF_DIRECT GO:0005546~phosphatidylinositol-4,5-bisphosphate binding 6 1.2658227848101267 0.056701708348000056 SDCBP, ANXA2, TWF2, PLEKHA4, PFN1, MYO1G 462 85 18908 2.8889228418640185 1.0 0.8070496067004652 0.7861776341133843
GOTERM_MF_DIRECT GO:0046873~metal ion transmembrane transporter activity 3 0.6329113924050633 0.05681814759816494 SLC30A7, SLC39A7, SLC39A1 462 16 18908 7.6737012987013 1.0 0.8070496067004652 0.7861776341133843
GOTERM_MF_DIRECT GO:0004601~peroxidase activity 4 0.8438818565400843 0.06076976599135106 PRDX4, GPX8, GPX7, TXNDC17 462 37 18908 4.424476424476424 1.0 0.829328571176085 0.8078804184732553
GOTERM_MF_DIRECT GO:0000146~microfilament motor activity 4 0.8438818565400843 0.06076976599135106 MYL6, MYO1C, MYH9, MYO1G 462 37 18908 4.424476424476424 1.0 0.829328571176085 0.8078804184732553
GOTERM_MF_DIRECT GO:0005102~receptor binding 16 3.375527426160337 0.06438435635145098 LYN, LEPROT, ANXA1, HFE, STAT3, PLAUR, ICAM3, MSN, MYO1C, P2RX4, FES, CD58, GUSB, SLC39A1, GLA, CD276 462 397 18908 1.6494269794017904 1.0 0.8479960468759721 0.8260651146291798
GOTERM_MF_DIRECT GO:0008375~acetylglucosaminyltransferase activity 4 0.8438818565400843 0.0690156579057504 HEXB, HEXA, MGAT4B, MGAT1 462 39 18908 4.197580197580198 1.0 0.8479960468759721 0.8260651146291798
GOTERM_MF_DIRECT GO:0017128~phospholipid scramblase activity 3 0.6329113924050633 0.07018612089301085 VMP1, PLSCR1, CLPTM1L 462 18 18908 6.821067821067821 1.0 0.8479960468759721 0.8260651146291798
GOTERM_MF_DIRECT GO:0019905~syntaxin binding 5 1.0548523206751055 0.07074962045586888 VAMP8, TMED9, TXLNA, STXBP2, PTPN2 462 64 18908 3.197375541125541 1.0 0.8479960468759721 0.8260651146291798
GOTERM_MF_DIRECT GO:0005046~KDEL sequence binding 2 0.42194092827004215 0.07137848771046633 KDELR1, KDELR2 462 3 18908 27.284271284271284 1.0 0.8479960468759721 0.8260651146291798
GOTERM_MF_DIRECT GO:0050211~procollagen galactosyltransferase activity 2 0.42194092827004215 0.07137848771046633 PLOD3, COLGALT1 462 3 18908 27.284271284271284 1.0 0.8479960468759721 0.8260651146291798
GOTERM_MF_DIRECT GO:0008475~procollagen-lysine 5-dioxygenase activity 2 0.42194092827004215 0.07137848771046633 PLOD3, PLOD1 462 3 18908 27.284271284271284 1.0 0.8479960468759721 0.8260651146291798
GOTERM_MF_DIRECT GO:0008134~transcription factor binding 10 2.109704641350211 0.0722651663351383 SP100, IFI16, HDAC1, STAT3, ARID5A, MLX, FLNA, E2F4, HDAC7, RUNX1 462 209 18908 1.9582012883448288 1.0 0.8479960468759721 0.8260651146291798
GOTERM_MF_DIRECT GO:0048306~calcium-dependent protein binding 6 1.2658227848101267 0.07432149261412974 ANXA1, ANXA2, ALG2, S100A4, S100A11, S100A10 462 92 18908 2.669113495200452 1.0 0.8479960468759721 0.8260651146291798
GOTERM_MF_DIRECT GO:0019903~protein phosphatase binding 6 1.2658227848101267 0.07432149261412974 MVP, PXN, STAT3, IQGAP1, IKBKE, HSP90B1 462 92 18908 2.669113495200452 1.0 0.8479960468759721 0.8260651146291798
GOTERM_MF_DIRECT GO:0015026~coreceptor activity 4 0.8438818565400843 0.08227112314161977 ITGB1, NRP1, LY96, ENG 462 42 18908 3.8977530406101835 1.0 0.9235597049446349 0.899674540161584
GOTERM_MF_DIRECT GO:0050839~cell adhesion molecule binding 5 1.0548523206751055 0.09141055192061694 ITGB1, SDCBP, ITGB2, MSN, TGFBI 462 70 18908 2.923314780457637 1.0 0.9915152796128562 0.9658726430711445
GOTERM_MF_DIRECT GO:0003723~RNA binding 45 9.49367088607595 0.09291813529897301 GRN, RBM47, RTCA, ZCCHC9, RPN1, TWF2, YBX3, HSP90B1, CASP7, LGALS1, IFI16, TMSB4X, SERPINH1, FLNA, RRP36, NDUFV3, TRIM21, SLC16A3, APOBEC3C, PDIA3, CAST, PTPN1, APOBEC3G, ANXA2, CCDC137, FNDC3B, ARID5A, TRNAU1AP, TPD52L2, CKAP4, PDIA4, MANF, JMJD6, EIF3I, HNRNPF, MYH9, SPATS2L, RBMS1, S100A4, P4HB, CALR, PFN1, PPIB, N…
GOTERM_MF_DIRECT GO:0050510~N-acetylgalactosaminyl-proteoglycan 3-beta-glucuronosyltransferase activity 2 0.42194092827004215 0.09402300065294326 CHSY1, CHPF2 462 4 18908 20.463203463203463 1.0 0.9915152796128562 0.9658726430711445
GOTERM_MF_DIRECT GO:0003696~satellite DNA binding 2 0.42194092827004215 0.09402300065294326 MBD4, MBD2 462 4 18908 20.463203463203463 1.0 0.9915152796128562 0.9658726430711445
