# Supplementary material for: A novel NFAT1-IL6/JAK/STAT3 signaling pathway related nomogram predicts overall survival in gliomas
Source: Sci Rep. 2023 Jul 14;13:11401. doi: 10.1038/s41598-023-38629-1 (PMC10349126; doi:10.1038/s41598-023-38629-1)
Supplement: Supplementary file 2 — Supplementary Information 2. [file 41598_2023_38629_MOESM2_ESM.zip › Original-data/Supplementary Material/Pearson-cor.csv]

	cor	pvalue
Risk_Score	NA	NA
A1BG	0.379572777137878	8.74533938763903e-11
A1BG-AS1	0.352578774101054	2.06818758255843e-09
A2M	0.545886906503233	1.32919162349584e-22
A2M-AS1	0.267848190877316	7.20515498908771e-06
A2ML1	-0.245318149686727	4.17621040209276e-05
A2MP1	-0.0221288726518598	0.715861072475622
A3GALT2	0.0393130602415518	0.51774326049073
A4GALT	0.367033754950399	3.94293034904441e-10
A4GNT	0.00452816192154546	0.94063275107518
AAAS	0.183351458661723	0.00235490839270549
AACS	-0.248792683782694	3.21856950225478e-05
AACSP1	-0.035104431840232	0.56357670737163
AADAT	-0.326673408283437	3.29327587695923e-08
AAED1	0.739863736581656	1.45926312940884e-48
AAGAB	0.444916837934779	1.12143623380213e-14
AAK1	-0.121395579675891	0.0450702541518187
AAMDC	0.13434070054474	0.0264487526951905
AAMP	0.114249745453436	0.0593986018544167
AANAT	-0.0648814549974596	0.285419201932124
AAR2	0.407484038114135	2.41122790331002e-12
AARD	-0.189022258664813	0.00170593864839407
AARS	-0.448583112209209	6.38986393848638e-15
AARS2	0.0234273763158575	0.69997028797959
AARSD1	-0.0943311080002343	0.119964339874009
AASDH	0.0401928129108023	0.508410711933483
AASDHPPT	-0.439729301179912	2.45718898607839e-14
AASS	-0.0104313850125026	0.863776697466698
AATF	0.200624349944462	0.000857280767106043
AATK	-0.376422500494572	1.28452074885971e-10
AATK-AS1	-0.229755749900431	0.000128074421492487
AB019441.29	-0.00193622580877684	0.974595708873254
ABAT	-0.667158109809326	1.58476882005699e-36
ABC7-42389800N19.1	0.0328290708553894	0.589140485787908
ABCA1	0.321415830337134	5.60126925302846e-08
ABCA10	0.141769785454036	0.0191026312608093
ABCA11P	-0.239617385692325	6.35085278903438e-05
ABCA12	0.0279441757097997	0.64574247987163
ABCA13	0.375758532336001	1.39220544035044e-10
ABCA17P	-0.344955781095782	4.79534931039826e-09
ABCA2	-0.252316077608652	2.46188076717939e-05
ABCA3	-0.413329821695374	1.08827133383255e-12
ABCA4	0.054866336680424	0.366493261640362
ABCA5	0.165045929118039	0.00627102189294016
ABCA6	0.163280416337038	0.00685878243867974
ABCA7	0.23826786218233	7.00304106066854e-05
ABCA8	0.0684678567854145	0.259570283973201
ABCA9	-0.0949757482732157	0.117442883072842
ABCB1	-0.202493395136568	0.000764553742047723
ABCB10	0.14565889961295	0.0160184020151047
ABCB11	0.071558247893231	0.238628212403921
ABCB4	0.355252544295833	1.53165108196958e-09
ABCB5	0.137174505308661	0.0234011529767539
ABCB6	0.00115157490802319	0.984889096215186
ABCB7	0.276146454204978	3.61910459068534e-06
ABCB8	0.250875509826931	2.7482879222622e-05
ABCB9	0.0703784809123729	0.24647846681256
ABCC1	0.574345396795895	2.32824568030082e-25
ABCC10	0.225973793283543	0.00016629046929851
ABCC11	-0.186804153213868	0.00193730321320137
ABCC12	-0.225225390415799	0.000175019280324295
ABCC2	0.0342658367981101	0.572936321408213
ABCC3	0.527980561137207	5.34494969354379e-21
ABCC4	-0.0183149154763638	0.763224761757378
ABCC5	-0.0741817312899615	0.221804677458657
ABCC6	0.198287031750948	0.000987816539342024
ABCC6P1	0.173958818947675	0.00393785780034806
ABCC6P2	0.050099368631385	0.409657152643069
ABCC8	-0.481790574098552	2.84556037227509e-17
ABCC9	-0.0648943565292164	0.285323216942451
ABCD1	0.687606439789455	1.49050526545087e-39
ABCD2	-0.165801330934429	0.0060336207963013
ABCD3	0.182151790760959	0.00251819459774152
ABCD4	-0.00766655679271716	0.899658361529974
ABCE1	0.173183437030444	0.00410409013022511
ABCF1	0.240746422122758	5.84959213373412e-05
ABCF2	0.364012744361198	5.61354430479895e-10
ABCF3	0.201815132787282	0.000797076616804623
ABCG1	-0.177814465486353	0.00319811281625562
ABCG2	-0.355567624851526	1.47811963751651e-09
ABCG4	-0.372059806248101	2.1728065474932e-10
ABCG5	-0.0830092622518974	0.171435357463531
ABCG8	-0.135121724466368	0.0255765377417237
ABHD1	-0.17227021538595	0.00430797768508287
ABHD10	-0.418033930357702	5.67282716785126e-13
ABHD11	0.353043234922974	1.96345126267922e-09
ABHD12	-0.103209628207267	0.0887504175546229
ABHD12B	-0.189378087838058	0.00167126899510633
ABHD13	0.0563924339852733	0.353293723200656
ABHD14A	-0.559129228768115	7.47860316215883e-24
ABHD14A-ACY1	-0.396391077501496	1.04622669805e-11
ABHD14B	0.483514576624492	2.11343004428014e-17
ABHD15	0.671664176331565	3.57938112755706e-37
ABHD16A	0.348185888758475	3.36707062403681e-09
ABHD16B	0.218137202341389	0.000281768314504509
ABHD17A	0.0726742848193283	0.231365102547306
ABHD17AP2	-0.0160536666468464	0.79174135933045
ABHD17B	-0.374781036839215	1.56686236951462e-10
ABHD17C	0.0222727160681455	0.714094559867297
ABHD2	-0.00988510202889608	0.870846583683103
ABHD3	0.23183353930712	0.000110752783849048
ABHD4	-0.0596917597498422	0.32579411528706
ABHD5	0.295453742703981	6.67089777460138e-07
ABHD6	-0.465961907209921	4.04396009739751e-16
ABHD8	-0.271036413057679	5.54514450870095e-06
ABI1	-0.305184621170523	2.71041394163225e-07
ABI2	-0.422678046002728	2.95196758331076e-13
ABI3	0.51804574522212	3.78302371388888e-20
ABI3BP	-0.0424922083345039	0.484438986251898
ABL1	0.154254014726787	0.0107016162097637
ABL2	0.17341136335888	0.00405458019739272
ABLIM1	-0.549486762874782	6.15636136909963e-23
ABLIM2	-0.485187580645915	1.58099795062568e-17
ABLIM3	-0.297959929772839	5.30651844917324e-07
ABO	-0.0528369538391528	0.384512685975543
ABR	-0.390438086549553	2.24920911513341e-11
ABRACL	0.623922793196425	7.39786878862146e-31
ABT1	0.547398019460142	9.63305607464293e-23
ABTB1	-0.0111268002920765	0.854792511617929
ABTB2	-0.190420586934643	0.00157337234304476
AC000032.2	0.101814961738707	0.0931703857169665
AC000068.10	-0.237385969556375	7.46273602111223e-05
AC000068.5	-0.30356487173246	3.15601381253295e-07
AC000068.9	-0.294340740070064	7.37929991062248e-07
AC000078.5	-0.125108869655273	0.0388496290662206
AC000120.7	-0.0593536301209373	0.328546992028913
AC000123.4	0.227761572697534	0.000147059852509973
AC002055.4	0.288549400295387	1.23910408277071e-06
AC002059.10	0.139646869287942	0.0209947642002934
AC002116.7	0.13601343122678	0.0246110779907469
AC002116.8	0.13481654378764	0.02591436021195
AC002128.4	0.0143124662892371	0.813892281654663
AC002310.12	-0.0757389121566928	0.212227882487836
AC002310.7	0.0416607763131601	0.493035886395792
AC002398.11	0.200485148041574	0.000864585914580263
AC002398.12	0.0404702215736388	0.505486217916345
AC002398.5	0.133036099334994	0.027962689964244
AC002398.9	0.320762150078861	5.97940756402572e-08
AC002429.5	-0.468643325125938	2.60445667613073e-16
AC002451.3	-0.234121749239504	9.42309007559676e-05
AC002454.1	0.174753486201152	0.00377382364838038
AC002456.2	0.351328354133207	2.37777400385583e-09
AC002467.7	0.028332659315097	0.641159705435107
AC002472.13	0.0979507632532344	0.106338473222524
AC002480.3	0.231781548497418	0.000111157998882498
AC002480.4	0.323256212474271	4.65634717182578e-08
AC002480.5	0.17355204853122	0.00402429043036504
AC002519.8	0.0803959974070006	0.185367053389898
AC003002.6	0.0737979189372862	0.224211728761541
AC003003.5	0.151145844512323	0.01241019312772
AC003005.2	-0.0284674056837702	0.63957332013507
AC003006.7	0.188461472930285	0.00176191515957646
AC003075.4	0.113165724319205	0.0618698054221772
AC003090.1	0.165528538089361	0.00611840662018123
AC003102.3	-0.601012010180934	3.38006535573374e-28
AC003104.1	-0.0213215316046115	0.725803718507425
AC003665.1	-0.356551584569505	1.32236407688806e-09
AC003986.6	0.222684493694023	0.000207956565975406
AC003991.3	-0.232747824043142	0.000103849454878117
AC004017.1	0.146284932880933	0.0155649462428429
AC004019.13	-0.499221763587305	1.29980418410864e-18
AC004019.18	-0.0159602122984436	0.792926186547408
AC004057.1	0.203505669165238	0.000718288021070114
AC004067.5	0.512398732044032	1.11854981938509e-19
AC004069.2	0.173540580068621	0.00402675194131381
AC004074.3	-0.193689675008214	0.00129943639619736
AC004076.9	-0.0979560570867001	0.106319478767827
AC004156.3	-0.0249214024591015	0.6818474286672
AC004158.2	-0.303847959484201	3.07336877448842e-07
AC004158.3	-0.549090172089983	6.7042042564233e-23
AC004166.6	-0.0803528955241577	0.185603616887552
AC004221.2	-0.0959328646738481	0.113775739399281
AC004257.3	0.178968829881663	0.00300254405051635
AC004381.6	0.00895322122572285	0.882930220765686
AC004383.3	-0.0167429348615683	0.783017660580538
AC004447.2	0.290398718928561	1.05140638929178e-06
AC004448.2	-0.0747737892602392	0.218127825664056
AC004448.5	-0.0175840047901514	0.77240942870604
AC004449.6	0.0944761617167936	0.119393329976912
AC004453.8	-0.172986107141512	0.00414739386869898
AC004463.6	-0.0435806304045544	0.4733080873815
AC004466.1	-0.373686952671061	1.78762958052459e-10
AC004471.10	-0.303097622705397	3.29711030490958e-07
AC004471.9	-0.0904070609499337	0.136232517790883
AC004490.1	-0.0958627868119949	0.114041159809559
AC004538.3	-0.0310373971652937	0.609636812808146
AC004540.4	-0.219173969186596	0.000263057898599194
AC004540.5	-0.208771249283487	0.000516643162614722
AC004562.1	0.0155125890632052	0.798607765171401
AC004603.4	-0.287937993965488	1.30792133511402e-06
AC004706.1	-0.232269659599286	0.000107407828790834
AC004771.1	-0.026912804560893	0.65797379830029
AC004797.1	0.327719657821914	2.95938877068979e-08
AC004840.9	-0.0708947071890408	0.243021591467999
AC004878.3	0.0641666194141452	0.290771381211127
AC004878.6	-0.226801817272167	0.000157108385469799
AC004893.10	0.0124417145605598	0.837856889591547
AC004893.11	-0.136887129600628	0.0236957359226759
AC004899.1	-0.271245351887617	5.45015805033528e-06
AC004899.3	-0.268548055692264	6.8045808635937e-06
AC004947.2	-0.0677354951668754	0.264713229113178
AC004951.6	0.102745027594481	0.0902037719981009
AC004967.7	0.200771350851911	0.000849628163068343
AC004980.10	0.374285107347218	1.6634367714825e-10
AC004980.7	0.335973430857483	1.25536194786187e-08
AC004985.12	-0.0524373214304037	0.388123606984264
AC004987.9	-0.181094577929012	0.00267055751788627
AC004988.1	0.433575816458404	6.12465144377209e-14
AC005003.1	-0.408904849039206	1.99013131863272e-12
AC005013.1	-0.200208869308012	0.000879254987356988
AC005013.5	-0.109062409227654	0.0720015029598836
AC005014.5	-0.0462637709384787	0.446475945014358
AC005037.3	0.19404630009799	0.00127236598131198
AC005042.4	0.00330930704537145	0.956594182831976
AC005076.5	0.133396365267531	0.027537367751859
AC005077.14	-0.0612215140571956	0.313526616481418
AC005082.12	0.168700198627619	0.0051955518357276
AC005083.1	0.466701779623613	3.58300527895436e-16
AC005104.3	0.0386524170203461	0.52480896259536
AC005152.2	-0.209341910717863	0.000498275628370216
AC005154.6	0.0789327701533406	0.193522566857571
AC005154.7	-0.0954756399074548	0.1155162281864
AC005154.8	0.0657523953182537	0.278988266672218
AC005197.2	-0.0422860829776565	0.486562733746832
AC005220.3	-0.463154260757716	6.38418484373924e-16
AC005224.2	0.0400755199135675	0.509649885299862
AC005253.2	0.0589886683513117	0.331535103935159
AC005253.4	0.0322560788629533	0.595660951602128
AC005255.3	0.023208196659018	0.70264363549789
AC005264.2	0.296170989370137	6.24943005904782e-07
AC005306.3	0.151681685508333	0.0120995206266397
AC005329.7	-0.28304295045111	2.00695575636386e-06
AC005330.2	-0.480280851531767	3.68718883651857e-17
AC005336.4	0.159816737375779	0.00815666749696702
AC005356.1	-0.134743860581645	0.0259953809070583
AC005481.5	0.0936982053260723	0.122480705301802
AC005484.5	0.11582857441688	0.0559455968807814
AC005498.3	-0.000412551851814098	0.994586236320464
AC005498.4	-0.176953578033103	0.00335139934801584
AC005517.3	0.0561895481887797	0.355031088745408
AC005519.4	-0.325763608173168	3.6129103700186e-08
AC005523.2	0.237428039358907	7.44017708806823e-05
AC005523.3	-0.0664191723539235	0.274131589969027
AC005532.5	0.177072914059877	0.00332976093012383
AC005534.6	-0.187866353745097	0.00182315122045354
AC005534.8	0.0298871297250554	0.622959411047018
AC005540.3	-0.051499780441405	0.396675121366694
AC005544.1	-0.166922857883645	0.00569599565184748
AC005550.4	0.16445335999409	0.00646306525921108
AC005562.1	-0.0425180906574158	0.484172669474589
AC005592.1	0.097858167772549	0.106671141805942
AC005592.2	0.128978552179857	0.0331549016018457
AC005594.3	0.120081485452527	0.0474629149628527
AC005606.15	0.180209250086386	0.00280454298095621
AC005609.1	-0.189327896629493	0.00167611992816782
AC005614.3	-0.0208649756325663	0.731446875954584
AC005618.1	0.0445950159011836	0.463061588332028
AC005618.6	-0.0829081678355465	0.171959388895657
AC005682.5	0.541714070918246	3.20666413625196e-22
AC005682.6	0.332810642294514	1.7489820121447e-08
AC005740.3	-0.354955843781115	1.58377443090952e-09
AC005740.6	0.094249380983426	0.120286997064279
AC005754.7	-0.0581007380865131	0.338877715306745
AC005754.8	-0.241182753835118	5.66604908688387e-05
AC005775.2	0.163404675033178	0.00681585957545545
AC005785.2	0.0602811137193637	0.321031661096537
AC005786.7	0.194809804839943	0.00121614271765643
AC005789.11	0.576848164684319	1.29308400007228e-25
AC005795.1	0.189308395374119	0.0016780081783234
AC005822.1	-0.0569901325062736	0.348206611104907
AC005841.1	-0.148674306636155	0.0139358758411133
AC005932.1	0.157084090336545	0.00933038786868081
AC005943.4	0.0705109170736618	0.245588366232198
AC005943.5	0.147669381764241	0.0146018426883438
AC005944.2	-0.0355994510816229	0.558086383427163
AC006011.4	0.266875437143291	7.79931255156375e-06
AC006014.10	0.065931901846768	0.277675086904842
AC006014.7	0.0757149194579152	0.212373149861324
AC006014.8	0.273940751900332	4.35560189406271e-06
AC006019.3	0.000284295692163553	0.996269278993948
AC006019.4	-0.139568045965685	0.0210680402716584
AC006024.4	-0.0887707156649228	0.143496808645226
AC006042.6	-0.0508890204757535	0.402306327992851
AC006042.8	-0.183090849362352	0.0023895371193834
AC006111.1	-0.108577010897244	0.0732846915458358
AC006115.3	0.0394653122914334	0.516121864316117
AC006116.13	0.0699893463023192	0.249106830330509
AC006116.15	0.011921856252179	0.844544007154352
AC006116.17	0.125081012363242	0.0388934469481177
AC006116.22	0.0153696266625247	0.800424606312158
AC006116.24	-0.0649319872726244	0.285043375218919
AC006116.27	0.239201438671425	6.54550855777912e-05
AC006126.4	0.462645552895304	6.93170626995333e-16
AC006129.1	0.197639155156883	0.00102711001052954
AC006129.2	0.276833871465667	3.41496637966753e-06
AC006129.4	0.182907142970384	0.00241422516424077
AC006132.1	0.425003704629255	2.12032410606049e-13
AC006160.5	-0.199511137538336	0.000917328626334246
AC006262.6	-0.343509022637519	5.61097985812614e-09
AC006272.1	0.0349110753940007	0.565728257880847
AC006277.2	0.00646478263923452	0.91532312148207
AC006372.1	0.0184535221149248	0.761486711171811
AC006372.4	0.0818825173093949	0.177343483945811
AC006449.1	-0.450647792218904	4.6411454312656e-15
AC006466.5	-0.207567951279337	0.000557447757934598
AC006486.1	0.207139918569103	0.000572668371185518
AC006538.1	-0.153392997144441	0.0111527464325318
AC006547.13	-0.164415681723954	0.00647545231352232
AC006547.14	0.10444555702107	0.0849754312634246
AC006942.4	0.107134090785774	0.0772093492771872
AC006946.15	-0.249729024006963	2.9984499099982e-05
AC006946.16	0.084047274624032	0.166123336748298
AC006978.6	0.389853936254882	2.42264787619132e-11
AC006995.8	-0.0187788076112048	0.757412521682462
AC007000.12	-0.263972088220653	9.86218196709814e-06
AC007009.1	0.186170116613069	0.00200851454235138
AC007038.7	-0.0105494370833409	0.862250295122323
AC007040.11	0.0312971524223195	0.606645797455611
AC007040.6	0.0823583877275981	0.174830103097093
AC007040.7	0.0600919712994157	0.322555130860836
AC007092.1	-0.347948000811858	3.45638118217246e-09
AC007128.1	0.00175127957207049	0.977021597341111
AC007163.3	-0.248208907791344	3.36344100919496e-05
AC007192.6	-0.11810763470475	0.0512557620584868
AC007204.2	-0.127393120572177	0.0353958322471162
AC007228.11	-0.168572372220143	0.00523017911330218
AC007228.9	-0.282549309282871	2.09457505477752e-06
AC007238.1	-0.112655453553298	0.0630620064366944
AC007246.3	-0.145131965664931	0.0164089866285218
AC007249.3	-0.0858519436065286	0.157182514522267
AC007255.8	-0.0434278236857427	0.474862294781525
AC007256.5	0.024797705886012	0.683341157183853
AC007276.5	-0.182942422144153	0.00240946610941137
AC007277.3	-0.158630055245064	0.00864918701437673
AC007285.6	0.373196100082719	1.89623148622957e-10
AC007292.3	0.0491909736165918	0.418210842677178
AC007292.6	-0.199262809404064	0.000931241902746523
AC007292.7	-0.0528157426398952	0.384703826973486
AC007308.6	-0.163447745205225	0.00680103789884801
AC007318.5	-0.262335531957721	1.12434192359335e-05
AC007326.9	-0.477237505473421	6.19228983792164e-17
AC007347.1	-0.0473539514336323	0.435824866765591
AC007362.1	0.508611708836374	2.2883962770246e-19
AC007365.3	0.182284046997602	0.00249970124504301
AC007375.1	-0.649057545267931	4.84764635156058e-34
AC007382.1	-0.0870558589733766	0.151422873525045
AC007383.3	0.162051398618789	0.00729650984312244
AC007390.5	0.339979151321125	8.20399723396559e-09
AC007405.2	-0.00953392710455875	0.875396882214412
AC007405.4	-0.00474602329704072	0.937782073885429
AC007405.6	-0.229878712813703	0.000126982422390082
AC007405.8	-0.161930655717872	0.0073408304034363
AC007431.1	-0.0115881667814104	0.848842280385315
AC007461.1	-0.175011729806927	0.00372186232316536
AC007461.2	-0.0573720821704431	0.34498014794297
AC007464.1	-0.287558326036012	1.35247909073626e-06
AC007551.3	-0.209068609304769	0.000506995322617268
AC007566.10	-0.114324676727185	0.0592308371720454
AC007620.3	0.298691423771616	4.9616582600061e-07
AC007682.1	0.0344215990859108	0.571192313311567
AC007690.1	-0.0173667991542096	0.775145035126917
AC007743.1	-0.47984212449998	3.97458721504214e-17
AC007750.5	0.136578800320558	0.0240153504730824
AC007773.2	0.149737909917347	0.0132602127410583
AC007879.2	0.288312649842113	1.26533036677102e-06
AC007879.4	0.0842161307356309	0.165270986714602
AC007879.7	0.447700691133438	7.32075102393628e-15
AC007952.4	-0.125097601276243	0.038867348538001
AC007952.5	0.231800795365108	0.000111007827428206
AC007952.6	0.123039684985315	0.0422199286259557
AC007966.1	0.0233340267970893	0.701108428041111
AC007969.5	0.092910613559539	0.125669154350491
AC007970.1	-0.260031195415501	1.35025339172701e-05
AC008060.7	0.10361138180582	0.0875088435293315
AC008074.3	0.0184531519435673	0.761491351326942
AC008088.4	0.113256026305559	0.06166076733773
AC008132.13	0.0139530677296303	0.818483538517039
AC008174.3	0.0744573430117353	0.220087592477251
AC008443.1	0.0473857279851061	0.435516610862925
AC008738.1	0.35320194307175	1.92885481813007e-09
AC008746.12	0.106149034809187	0.079985198032204
AC008746.3	-0.14830049185571	0.0141804230571141
AC008865.1	-0.00979008256143566	0.87207737174327
AC008937.3	0.068691979189714	0.258010247163188
AC008964.1	0.430515699401281	9.57992130820526e-14
AC008991.1	-0.235065076844108	8.8118306076822e-05
AC009005.2	0.304613384871074	2.86018333707368e-07
AC009014.3	-0.303017935092786	3.32177047469389e-07
AC009061.1	0.0122169482268771	0.840746737431766
AC009093.1	0.255290075083164	1.95745319866527e-05
AC009120.3	-0.00245463756157083	0.967797162650702
AC009120.4	-0.117184736057284	0.053113890026848
AC009120.5	-0.169831323279461	0.00489800025540127
AC009120.6	0.0627490950847552	0.301582204720988
AC009133.12	0.198784903142016	0.000958566539440522
AC009133.14	0.0602391047188081	0.321369623026943
AC009166.5	0.0587444711778878	0.333544185271132
AC009227.2	-0.490166904863369	6.60154176176772e-18
AC009228.1	-0.0759756596036102	0.210798286195337
AC009237.11	0.0163012864918091	0.788604319529742
AC009237.8	0.262440047175626	1.1149983421283e-05
AC009245.3	-0.0401670978782328	0.508682250763259
AC009299.3	0.287362411857132	1.37603575851743e-06
AC009299.5	0.14560318135011	0.0160593147138091
AC009336.24	0.227030848712908	0.000154653691917266
AC009403.2	0.252585302633922	2.41158740170207e-05
AC009404.2	-0.152257432305012	0.0117733699985373
AC009469.1	0.219183325941284	0.000262894439644128
AC009473.1	-0.242932108340106	4.98325952973919e-05
AC009501.4	0.23725237244348	7.53480152596036e-05
AC009506.1	-0.0554379617228146	0.361513745608746
AC009948.5	0.203326624762305	0.000726278132878473
AC009948.7	-0.194325995015276	0.00125149843728393
AC009950.2	0.284925537734515	1.70386993573555e-06
AC009951.1	0.149170655018776	0.0136168938211482
AC009961.3	0.190045096482086	0.00160801133969476
AC010127.3	0.00159955726224031	0.979011855601127
AC010132.11	0.0639798820638425	0.292180526069136
AC010226.4	0.208883331090026	0.000512986861198189
AC010327.2	0.365413118594507	4.76781593720874e-10
AC010336.1	0.183960777745855	0.00227572061687278
AC010441.1	0.571908604749739	4.10778558590075e-25
AC010468.1	-0.253196195903443	2.30104931548019e-05
AC010504.2	0.0393883691654592	0.51694093662964
AC010524.2	0.107727360010269	0.0755755525740214
AC010525.6	0.0523103662089901	0.389275010456457
AC010525.7	0.134279170323276	0.0265185403151289
AC010536.1	-0.286475850407567	1.48762934962331e-06
AC010547.9	-0.000863742434918859	0.988665723639149
AC010642.1	0.26901413405187	6.54966704408072e-06
AC010642.2	0.0549752658087302	0.365541096655762
AC010729.1	0.387831657707234	3.12956227223829e-11
AC010729.2	0.192730544341675	0.00137488511518351
AC010731.4	-0.0500938034946536	0.409709238449794
AC010733.4	-0.26079546917535	1.2709381679442e-05
AC010733.5	0.128345112625594	0.0340353193382058
AC010761.13	0.0684519175953493	0.259681477913354
AC010761.8	0.273640535856772	4.46625753507726e-06
AC010761.9	-0.0298814813650369	0.623025139964706
AC010883.5	0.00874708582352638	0.88560692934073
AC010884.1	-0.250691220227901	2.78712233350485e-05
AC010890.1	0.0296913968584862	0.625238857045969
AC010894.3	0.075053685775377	0.216404835080065
AC010900.2	0.228495317404437	0.000139787012682506
AC010975.1	-0.202616464162833	0.000758785541280716
AC010980.2	0.0126185731095301	0.835584523938646
AC011242.6	0.162037617167457	0.00730155643969087
AC011290.5	0.0664366383039913	0.27400514820534
AC011294.3	0.157407386232904	0.00918412034597706
AC011330.5	-0.282234127793408	2.15241690001697e-06
AC011385.1	-0.017805867112427	0.769618074674521
AC011515.2	0.145166956635408	0.0163827943737003
AC011516.2	-0.388801207785879	2.76865204523605e-11
AC011524.1	-0.389289419597679	2.60259233852995e-11
AC011526.1	0.365677097727429	4.62288064833342e-10
AC011530.4	-0.136897237197981	0.0236853207991278
AC011558.5	0.404678619093081	3.51295648509881e-12
AC011737.2	-0.0774227486284802	0.202210470294016
AC011738.4	0.0107652950797979	0.859460597449368
AC011747.4	0.123830427352514	0.0409040006105733
AC011747.7	-0.366783246480564	4.06070664917562e-10
AC011897.1	0.0988341403639542	0.103205732386136
AC011899.9	0.553365401644493	2.65846802290287e-23
AC012065.7	-0.140479525990599	0.0202340970645663
AC012146.7	0.137552904186243	0.0230180895134836
AC012215.1	-0.199683335514721	0.000907793499551548
AC012307.3	0.312841759238559	1.30346025518403e-07
AC012309.5	-0.119956896361766	0.0476951751482467
AC012314.8	0.111118606752116	0.0667672464065453
AC012317.1	-0.086420976451916	0.154439958744151
AC012318.3	-0.0179621986785772	0.767652972934966
AC012354.6	0.200899205746466	0.000843023546365836
AC012358.4	0.268615963087964	6.7668614696242e-06
AC012358.7	0.0454863113636688	0.45416088698556
AC012358.8	0.134825668145405	0.0259042045551899
AC012360.4	0.0110056793441093	0.856355981487447
AC012360.6	0.0679041897398208	0.263522440075055
AC012363.7	0.00895279978525309	0.882935691907509
AC012442.5	-0.273753891354827	4.42416512286678e-06
AC012442.6	-0.102604052005603	0.0906485159440667
AC012487.2	0.123328174170345	0.0417357654385095
AC012507.3	0.193672345420571	0.00130076520677603
AC012593.1	-0.447575451207053	7.46319212441191e-15
AC012615.1	0.343000461559199	5.92838084317639e-09
AC013268.2	-0.43565093544761	4.51043682849186e-14
AC013268.5	-0.445726873086884	9.90956374315679e-15
AC013271.3	0.145296386239966	0.0162862278898694
AC013275.2	-0.140200271483532	0.0204864989663451
AC013394.2	0.0252471793293823	0.677919371151589
AC013402.2	-0.365137307935859	4.92395589451941e-10
AC013460.1	-0.137022928016381	0.0235561353887636
AC015849.16	0.184472411209533	0.00221111023384577
AC015849.19	0.132149847775969	0.0290330138702905
AC015936.3	0.168393335421214	0.00527902751232203
AC015971.2	-0.351176046000496	2.41841907174739e-09
AC015987.1	0.343077016430247	5.87951509997165e-09
AC015987.2	0.232699823292461	0.000104201603842016
AC016292.3	-0.0146022485062376	0.810194978904616
AC016582.2	-0.0360382009939531	0.553241875346525
AC016586.1	0.224295839297394	0.000186457614922685
AC016629.3	0.0111864228244097	0.854023091744651
AC016629.7	0.106958788179952	0.0776975536035505
AC016629.8	0.250841110946644	2.75549756641842e-05
AC016683.6	0.277347532897471	3.26964568015939e-06
AC016700.3	-0.151730955113254	0.0120713019456206
AC016700.5	-0.121502643041579	0.0448798534675482
AC016716.2	0.0747985647691485	0.217974917904969
AC016722.1	0.0342872720395989	0.572696170536389
AC016722.2	0.0342140639890661	0.573516556750846
AC016722.4	0.0814827970935084	0.179475265071818
AC016725.4	-0.119893203531813	0.0478142784660826
AC016734.2	0.06014352585136	0.322139414506595
AC016735.2	-0.00678702770396747	0.911119289793759
AC016738.4	0.152769998314404	0.0114895605092501
AC016739.2	-0.055093990058155	0.364505061939335
AC016747.3	0.362084304596944	7.02001286479744e-10
AC016757.3	-0.157888844184494	0.00897006778981221
AC016773.1	0.247815965229046	3.46439969748422e-05
AC016831.7	0.172680204433337	0.00421533906361494
AC016907.3	-0.0528107772152933	0.384748580370633
AC016995.3	0.041819279778773	0.491390735209791
AC017002.1	0.569837248979929	6.63136208527991e-25
AC017048.3	0.356305582646816	1.35974287290936e-09
AC017048.4	0.191975321950745	0.00143709829661622
AC017076.5	0.228784899504514	0.000137010523753753
AC017099.3	0.190462329288885	0.00156956410759246
AC017104.6	0.219271079010643	0.000261366028837249
AC017116.11	0.270282438954926	5.90118406682364e-06
AC018462.3	-0.00133099110994881	0.982535155243502
AC018470.4	-0.0206254071193053	0.734413821144839
AC018647.3	-0.374884007003705	1.5475049044482e-10
AC018720.10	0.0229588527734431	0.705689349561278
AC018730.1	0.110072556891432	0.0693897525105595
AC018730.3	0.132492381206565	0.0286152502474734
AC018737.1	-0.233763612384056	9.6654152931532e-05
AC018755.1	-0.0652490074845501	0.28269317755994
AC018755.16	-0.0731446384022901	0.22835132206331
AC018766.4	0.343112801914442	5.8568067194517e-09
AC018766.5	0.380082290788007	8.21493136505338e-11
AC018766.6	-0.0402941044377075	0.507341856056397
AC018804.6	0.00125622242368732	0.98351610336759
AC018804.7	-0.0579270113033497	0.340326371142251
AC018816.3	0.388879974501028	2.74117962442301e-11
AC018865.8	0.100022650095044	0.0991065463996189
AC018890.6	-0.0628946598994148	0.300459943733959
AC018892.9	0.00155146664718432	0.9796427249003
AC019068.2	-0.267901820600488	7.17368293537068e-06
AC019097.7	-0.228819486347011	0.000136682383669509
AC019171.1	-0.170936322966858	0.00462221457583373
AC019181.2	0.106390835254624	0.0792964545729852
AC019294.1	-0.040521929608598	0.504942077796401
AC020594.5	0.183904611004061	0.00228291727631362
AC020907.1	-0.0722900984627239	0.233847531844715
AC020907.2	-0.245584090772208	4.09432484210215e-05
AC020910.2	-0.188779055083659	0.00173001192071694
AC020922.1	0.117694752903002	0.0520802420700627
AC021016.6	0.417455196510127	6.14960380081046e-13
AC021188.4	-0.169792157841028	0.00490804125245841
AC021218.2	0.176875365232295	0.00336565015700276
AC021224.1	-0.221102576205285	0.000231296991345241
AC021860.1	-0.298502481312133	5.0486165861365e-07
AC022007.5	0.33333388786966	1.65604355387435e-08
AC022153.1	-0.0577512018002616	0.341796405459791
AC022154.7	-0.0200599682219016	0.741432102364963
AC022182.2	0.0820463251370881	0.176475305330833
AC022182.3	0.299814391414062	4.47372619008934e-07
AC022400.2	0.089108299753063	0.141974467572742
AC022431.1	-0.109951445785384	0.0696987454942369
AC022498.1	-0.0136101796178675	0.822869657486847
AC022532.1	-0.0171031332379321	0.77846951763781
AC022596.2	0.0659296753839427	0.277691348910296
AC022819.3	0.383296282251739	5.52219202555285e-11
AC023490.1	-0.134395778391255	0.0263864172602458
AC023490.2	-0.187417324655957	0.00187063560934289
AC024257.1	-0.0983356341453141	0.104964501652524
AC024560.2	0.0673475407369861	0.267465716579747
AC024560.3	-0.378154258372353	1.0403506376708e-10
AC024580.1	-0.0973343705387097	0.108568462362714
AC024592.12	0.33554172074156	1.31378004046737e-08
AC024937.6	-0.222959807971345	0.000204126405415532
AC024940.1	-0.0298032306372702	0.623936036305441
AC025165.8	-0.0657156843845684	0.279257341979109
AC025171.1	0.0841167951217634	0.165772014648886
AC025335.1	-0.0187064983518123	0.758317617921752
AC025627.9	0.0637607776725858	0.293839724388845
AC026150.5	-0.0274179737719137	0.651971218302903
AC026150.6	0.0959217942241078	0.113817636603602
AC026150.8	-0.0627091833807996	0.301890396130636
AC026202.3	0.147037161739864	0.0150349723159653
AC026271.5	-0.133936207647746	0.0269104338897835
AC026310.1	0.123254975105005	0.0418581686661213
AC026471.6	0.120074571123492	0.0474757798899601
AC026703.1	0.111014402035342	0.0670247989950513
AC026740.1	0.157040288622126	0.00935036306589649
AC026806.2	0.513578968830303	8.93256108035062e-20
AC027228.1	0.0607489499945	0.317283534095209
AC027307.3	-0.393261144147309	1.5675629609721e-11
AC027601.1	0.163602944693578	0.0067478679253215
AC027612.4	0.255433741892139	1.93575410153219e-05
AC027612.6	0.34235146954976	6.3587254923466e-09
AC027763.2	-0.144222225518504	0.0171029268576637
AC034102.1	0.140910291831886	0.0198500443684345
AC034193.5	0.0365095996992706	0.54805981968019
AC034220.3	-0.430616866956619	9.43996241859507e-14
AC034228.3	-0.320712614196192	6.00904442659667e-08
AC034228.7	0.343640825726411	5.53144059086884e-09
AC034243.1	0.249495230458856	3.05203832913854e-05
AC037459.4	0.269117508627452	6.49437226572999e-06
AC040173.1	0.0742876619388717	0.221143594643497
AC046143.3	0.365655917672223	4.63434978564069e-10
AC051649.16	0.392145761653068	1.80865739087187e-11
AC053503.11	-0.392863789789448	1.64962784365048e-11
AC053503.4	-0.0258510784546798	0.670660898333031
AC055811.5	0.00248029562814317	0.967460734481913
AC061992.2	0.355893338208484	1.42468916142276e-09
AC062017.1	0.0307038200482167	0.613487395723112
AC062021.1	-0.486389778445421	1.2821005144104e-17
AC062028.1	-0.300337970966787	4.26229122088694e-07
AC062029.1	-0.000370512547326437	0.995137895216967
AC063976.7	0.197876403454177	0.00101255702121467
AC064850.4	0.060288234477821	0.320974397570403
AC064875.2	0.3220403020844	5.26161935629923e-08
AC066593.1	-0.318005366887576	7.86267526308404e-08
AC068039.4	0.198478471386448	0.000976473541125735
AC068057.1	-0.128440213254752	0.0339018843455087
AC068057.2	0.189974041470112	0.00161464418698811
AC068134.10	-0.0332664062210251	0.584185896755832
AC068282.3	0.0699083029717038	0.249656670472156
AC068499.10	0.0241469197553033	0.691220086015746
AC068533.7	0.271879059237994	5.17144869026547e-06
AC068535.2	-0.05571798972538	0.359089844759487
AC068535.3	0.121674758681647	0.0445751784539366
AC068580.6	0.410621066744372	1.57640231932825e-12
AC068620.1	-0.0475253673053815	0.434163490212134
AC068831.10	-0.232461719529178	0.000105965037983627
AC068831.15	0.0987633372516931	0.103454102194502
AC068831.3	-0.112068511779935	0.0644566284563903
AC068831.6	0.201541124024376	0.000810573834868219
AC068987.1	-0.372007577249199	2.18641901948877e-10
AC069213.1	-0.0548145748528221	0.36694625775313
AC069278.4	0.340858724282814	7.46632184241489e-09
AC069282.6	0.150415188319799	0.0128451292834052
AC069368.3	0.120086928095601	0.0474527903319837
AC069513.4	-0.0911515266780915	0.133022507956869
AC069547.1	-0.343710321726246	5.48994213417872e-09
AC072052.7	-0.347782475913616	3.51987290201335e-09
AC072062.1	0.375825336414709	1.38098589385379e-10
AC073046.25	0.118877825464055	0.04974681263902
AC073052.1	0.0628660549607247	0.300680260410752
AC073063.10	0.00339934387909429	0.955414440919737
AC073133.1	-0.144331516630073	0.0170182295361876
AC073236.3	-0.472197851524425	1.44481077693283e-16
AC073254.1	-0.234703592047107	9.04152633528852e-05
AC073283.4	-0.359568309527879	9.37678086263596e-10
AC073316.1	0.105473301086695	0.0819356168493863
AC073342.12	-0.192229300750351	0.00141589391996909
AC073343.1	0.125416488738402	0.0383685292310742
AC073343.13	-0.0242331520438235	0.690174154259869
AC073410.1	-0.00192161505029531	0.974787345928967
AC073479.1	-0.40994072198065	1.72925820645703e-12
AC073621.2	-0.00351475358845647	0.953902383631819
AC073869.1	-0.259144324687237	1.44817563374545e-05
AC073869.20	-0.057938244362131	0.340232582854468
AC074091.13	-0.0773579015271075	0.20258979780571
AC074117.10	0.286707983206575	1.4576016766448e-06
AC074138.3	0.112933889762546	0.0624091461162108
AC074212.5	0.314711591366975	1.08663361149986e-07
AC074212.6	0.161998434394271	0.00731592170491724
AC074286.1	-0.291123745257677	9.85518435018661e-07
AC074289.1	-0.0145662354473556	0.810654238651843
AC074363.1	-0.0149458606526049	0.805816323535516
AC074391.1	0.119602141402265	0.0483617223587866
AC078842.3	0.0979748316050541	0.106252136721867
AC078883.3	0.489908563671276	6.9099687729236e-18
AC078899.1	0.0198637845932275	0.74387219307801
AC078942.1	0.259288475525683	1.43181383880648e-05
AC079145.4	-0.00190228922997416	0.975040828714841
AC079210.1	0.448894335301589	6.09002974147067e-15
AC079305.10	0.0216699273316625	0.721507368754532
AC079305.11	-0.48643958069276	1.27099605694248e-17
AC079341.1	-0.39745678603684	9.10780688268646e-12
AC079354.1	0.12672803832634	0.036373464550742
AC079354.3	0.37403531501922	1.7142457893172e-10
AC079610.2	-0.0417178004310768	0.492443679599057
AC079776.2	-0.270037280111808	6.02156628043655e-06
AC079776.7	-0.381084810487847	7.26108123823506e-11
AC079807.2	-0.0494830906441573	0.415448847985836
AC079922.3	0.086724125443258	0.152993717869388
AC083799.1	0.458072349386609	1.44355859161529e-15
AC083843.1	0.0460959216582483	0.44812882385826
AC083843.2	-0.1474628772704	0.0147420988643624
AC083862.6	0.0201025116829509	0.740903295748107
AC083864.3	-0.363652791851593	5.85343209345647e-10
AC083867.4	-0.223670073594702	0.00019454734205852
AC083873.4	-0.283375900308764	1.94984765923802e-06
AC083884.8	-0.126254300572346	0.0370837052673431
AC083899.3	0.339029570950564	9.07942032084163e-09
AC084018.1	-0.304620299276228	2.85832386183291e-07
AC084125.4	0.217280153493159	0.000298163945713177
AC084219.3	0.156263422253297	0.00971100185388715
AC084219.4	0.151405034941909	0.0122590518434182
AC087163.2	-0.366602808253709	4.14764790873422e-10
AC087269.1	0.353382117062426	1.89029477364015e-09
AC087294.2	-0.014217614587205	0.815103385777117
AC087380.14	0.261470134656588	1.2046148631599e-05
AC087392.1	0.114209826054348	0.0594881379263022
AC087393.1	-0.014271142319493	0.814419868270051
AC087491.2	-0.0197606136292984	0.745156440498618
AC090044.1	-0.043643235100023	0.472672135356814
AC090186.1	-0.0232521950892055	0.702106689220389
AC090425.1	-0.401606513819784	5.28319695355057e-12
AC090587.2	-0.143046938915412	0.0180372357243888
AC090587.4	-0.200496331249412	0.0008639969196906
AC090587.5	0.154383784053077	0.0106350416050524
AC090616.2	0.00915224364523442	0.880347136011904
AC090945.1	-0.169487094786979	0.00498688741836256
AC091171.1	0.214552121423316	0.000356458375146309
AC091633.3	0.0884862122038138	0.14478942368794
AC091729.9	0.401440527345196	5.4003329944644e-12
AC091814.2	-0.139154186462626	0.0214564210598379
AC091814.3	0.156624724381687	0.00954177134014416
AC091878.1	-0.637373036594619	1.59299039446172e-32
AC092143.1	0.313612739486119	1.20943861198421e-07
AC092159.2	-0.00406035672886488	0.946756408234537
AC092162.1	-0.320556752500248	6.10322119577183e-08
AC092171.2	-0.0699119913814169	0.249631628078493
AC092171.4	-0.0546479957953982	0.368406436706343
AC092198.1	0.198326087059771	0.000985492667834167
AC092295.7	0.351742369001309	2.27060502496101e-09
AC092299.7	0.211912488727358	0.000422802743870475
AC092299.8	0.322729462233037	4.90983139587084e-08
AC092301.3	0.218690425844937	0.000271635356538767
AC092594.1	-0.000871216503036737	0.988567653416376
AC092614.2	0.204812620284277	0.000662378416177642
AC092653.5	-0.0399785419897836	0.51067562069327
AC092667.2	-0.311961250954472	1.4194432402104e-07
AC092675.3	0.256462022520754	1.78696625816819e-05
AC092811.1	-0.177557696627547	0.00324315352030179
AC092835.2	-0.233300925888143	9.98714952556415e-05
AC092839.1	0.0684969366525102	0.259367503382859
AC093106.7	-0.142987028292097	0.0180860308965319
AC093110.3	-0.0821368498960793	0.175996879241023
AC093157.1	0.130264126642803	0.0314275471966986
AC093323.3	-0.243369616149744	4.82504914515149e-05
AC093388.3	0.112880568056943	0.0625337393955923
AC093391.2	0.415757516219071	7.78520585627132e-13
AC093415.2	0.0235384089842902	0.698617422874003
AC093495.4	0.241192641197862	5.66195350987803e-05
AC093590.1	-0.312529506970258	1.34350698800599e-07
AC093609.1	0.0257549535936897	0.67181423458506
AC093616.4	0.517937913067355	3.86288486233173e-20
AC093620.5	-0.346574108908215	4.01882086705435e-09
AC093627.10	0.352915786477506	1.9916679840927e-09
AC093627.9	0.154067500392034	0.010797947698039
AC093642.3	-0.167956571516738	0.00539991785072752
AC093642.5	-0.144570209420024	0.0168345214414146
AC093668.2	-0.100692323779927	0.0968543900767703
AC093673.5	0.524487830076213	1.07132600168041e-20
AC093677.1	0.0377743347484683	0.534275625849743
AC093690.1	-0.198480720490849	0.000976340995093802
AC093724.2	-0.239701926215798	6.31196151634376e-05
AC093802.1	-0.451321910504506	4.17908806046364e-15
AC093818.1	0.478922898609494	4.64983503111146e-17
AC093838.4	0.0313102728070225	0.606494892762008
AC093850.2	0.312642108819441	1.32893109461542e-07
AC093901.1	0.205712598206194	0.000626248495336012
AC095067.1	0.0528442549808367	0.384446906385461
AC096559.1	0.196946221189108	0.00107072443629604
AC096574.4	-0.217081073217353	0.000302097519858905
AC096574.5	-0.306562284318719	2.37956189736437e-07
AC096579.7	0.286903746417637	1.43272990588378e-06
AC096670.3	-0.0326284551011757	0.591419701766557
AC096677.1	0.115881023335707	0.0558338030743838
AC096772.6	-0.48720387030084	1.11196190467034e-17
AC097381.1	0.00154574305306737	0.97971780983574
AC097468.7	-0.42661875956485	1.68248762754863e-13
AC097500.2	-0.000697672779707692	0.990844830932136
AC097658.1	-0.208325418327735	0.000531427377665343
AC097662.2	-0.225032123981124	0.000177342016501347
AC097721.2	0.114041289505988	0.0598673805252155
AC097724.3	-0.308352414380351	2.00722852310728e-07
AC098614.2	0.555268573466781	1.75363263430628e-23
AC098820.3	-0.0206294115166466	0.734364195980155
AC098820.4	-0.00355376265346363	0.953391337664639
AC098823.3	0.188807601958177	0.00172717023155037
AC098824.6	0.132119922226003	0.0290697586471774
AC098831.4	-0.188842725500348	0.00172367972736903
AC099522.1	0.34688349121083	3.8849162345753e-09
AC099522.2	-0.0280599766762825	0.644375015698655
AC099668.5	-0.0262072561513118	0.666394107999445
AC099754.1	-0.144332777157022	0.0170172548046663
AC099850.1	-0.15368066946893	0.0110001861978204
AC100830.3	-0.0191415211382543	0.752877442821754
AC100830.4	0.0807568457074313	0.183395242029478
AC103801.2	0.147999371052871	0.0143801445154335
AC103965.1	-0.139261444544357	0.0213551756643423
AC104057.1	0.169404341136635	0.00500847129856248
AC104135.2	-0.0259122974927839	0.669926774929275
AC104135.3	0.000988780599027048	0.9870250716711
AC104600.1	0.0398421142060555	0.512120431747623
AC104653.1	0.259889226333548	1.36549463800668e-05
AC104655.3	-0.422789368528807	2.90574681874112e-13
AC104695.3	0.389847328846444	2.42468225973735e-11
AC104809.4	-0.00150500523530984	0.980252233779362
AC105020.1	0.0646183723840318	0.287381222643648
AC105053.3	-0.430210497074405	1.00145502738668e-13
AC105053.4	-0.388236721102354	2.97352958341853e-11
AC105339.1	-0.198624195407634	0.000967919774986282
AC105344.2	-0.0236633960438177	0.697095670407991
AC105760.2	-0.0537507009600706	0.376333544873667
AC107021.1	0.239803223907279	6.26565668474966e-05
AC107081.5	-0.00563152891420311	0.926203930834824
AC107983.4	0.074820316748421	0.217840733732736
AC108004.2	-0.186829009292882	0.00193455906959049
AC108142.1	0.164727622711939	0.00637353595230691
AC108448.2	0.300626220637254	4.15001539176543e-07
AC108479.2	-0.216810247148244	0.000307526325780125
AC108488.3	0.0703090258220273	0.246946170563494
AC108488.4	0.258391245158621	1.53657638945587e-05
AC108676.1	0.314293581993147	1.13186438386524e-07
AC109333.10	0.110958356162695	0.0671636580929219
AC109642.1	0.436284074492974	4.10676644355832e-14
AC109826.1	0.493914805640283	3.38888179245268e-18
AC109828.1	-0.0467927519817868	0.441289493910088
AC109829.1	-0.0943566156950952	0.119863773965508
AC110619.1	-0.311246730417095	1.52079689886452e-07
AC110619.2	-0.182576505861969	0.00245924474290449
AC110771.1	-0.210036301619708	0.000476742628065688
AC110781.3	-0.0796088930422997	0.189722106575503
AC112198.1	0.308152332885242	2.04588394513552e-07
AC112229.4	0.217208595699445	0.00029957231250782
AC112229.7	-0.449821367522851	5.27620522962023e-15
AC113189.5	-0.257217836464346	1.68458358946288e-05
AC114546.1	-0.0541789907909421	0.372536864917923
AC114730.11	0.0341210058247035	0.574560186887976
AC114730.2	0.362391776641696	6.77484543855837e-10
AC114730.3	-0.281846092670834	2.22572536335189e-06
AC114730.5	-0.0187819089363798	0.757373709728965
AC114877.3	-0.115487675212795	0.0566767434672429
AC115115.2	-0.144601399023808	0.0168106449404515
AC115522.3	-0.174989726946156	0.00372626419114275
AC115617.2	-0.120650169544502	0.0464147451848616
AC115618.1	0.221626812599692	0.000223304066629108
AC116050.1	-0.0674279498034678	0.266893623085626
AC116366.6	0.217345214832223	0.000296888793824275
AC117395.1	-0.104824452734589	0.0838443627306292
AC117834.1	-0.354426934096967	1.68098580930223e-09
AC119673.1	-0.10488048113596	0.0836781418536779
AC122129.1	-0.125513838663792	0.0382173321817339
AC123768.3	-0.173252726357053	0.00408898175980282
AC123768.4	-0.0167115650741857	0.783414111519885
AC123886.2	-0.434022113507424	5.73565490276771e-14
AC124789.1	0.494635190036907	2.97842263442461e-18
AC124890.1	0.0182016128613278	0.764646396486826
AC124944.3	-0.0592924928595113	0.329046336598813
AC125232.1	-0.248129673045256	3.38357237870064e-05
AC127496.1	-0.0415244745351116	0.494452943484009
AC127904.2	0.0793959305337406	0.190913214043976
AC128709.1	-0.108324568502346	0.0739593603676419
AC129492.6	-0.121329509149825	0.0451880910879389
AC129778.2	0.0982794403793977	0.105164232658995
AC129929.5	-0.168053321059531	0.00537292659159602
AC131025.8	0.179943013232468	0.00284601290923656
AC131056.3	-0.185210329048839	0.00212086588203158
AC131097.3	-0.205861378945264	0.000620454302144364
AC131097.4	-0.249592073698885	3.02973175113753e-05
AC131180.1	0.0817464967057256	0.178066791452579
AC131571.2	-0.262058237453714	1.14949340181141e-05
AC131971.1	-0.0511843487438253	0.399577472017991
AC132008.1	-0.174196501971632	0.00388813318984444
AC132192.1	-0.132629570093088	0.0284493804727947
AC132216.1	0.0952278435178873	0.116468159611647
AC132217.4	0.0978480963447944	0.106707374917839
AC132872.1	0.192160157131881	0.00142163803671965
AC132872.2	0.0873186503279345	0.150187185254345
AC133528.2	0.001099546483001	0.98557173464101
AC133785.1	-0.143663176776752	0.0175419493173553
AC135048.1	0.086694214219239	0.153135958917268
AC135048.13	0.433976885704533	5.77394905095903e-14
AC135050.5	-0.154150493067848	0.0107549891308914
AC135178.1	-0.322656433531497	4.9460075169365e-08
AC135983.2	0.285744031156069	1.58621436898349e-06
AC136289.1	-0.413500204189228	1.06308036906595e-12
AC136297.1	0.0971822338825374	0.109124485714819
AC137723.5	-0.401463740186811	5.38380081838143e-12
AC137932.1	0.229335608468025	0.000131872355143738
AC137932.5	-0.226307556192617	0.000162530521518988
AC137932.6	0.272156536333305	5.05373264384445e-06
AC137934.1	-0.0259473522405495	0.669506548228963
AC138035.2	0.0293881445671438	0.628777484440598
AC138430.4	-0.107848103652451	0.0752464992559995
AC138655.6	-0.343375459415691	5.69270956860887e-09
AC138783.12	0.0930926021656082	0.124926746164011
AC138969.4	0.0205184347400617	0.735739901970549
AC139099.3	-0.0195195162384352	0.748160305122135
AC139099.5	-0.0995045201049325	0.100877410158674
AC139100.2	0.178885236112953	0.00301633314338418
AC139100.3	0.116747621282115	0.054013298870034
AC139426.2	-0.197645927905962	0.00102669190961792
AC140481.1	-0.00778787081080087	0.898079125394308
AC140481.7	-0.31993069083042	6.49603879259216e-08
AC140912.1	-0.361767141877533	7.28191860786343e-10
AC141586.5	-0.393363149839277	1.54714571855498e-11
AC141928.1	-0.150458480588433	0.0128189898377657
AC142528.1	0.0925237039009366	0.127258877541451
AC144449.1	-0.379522801858011	8.79912225719081e-11
AC144521.1	-0.366271368295415	4.31207807287078e-10
AC144652.1	-0.375581967443661	1.42228714885097e-10
AC144831.1	0.39792408235277	8.56927075762335e-12
AC144835.1	-0.0349271810559067	0.56554889439586
AC145343.2	0.28440751196131	1.78259574820972e-06
AC145676.2	0.251650162425118	2.59057532258065e-05
AC147651.3	0.154419797390577	0.0106166309937097
AC147651.4	0.582345861150185	3.49014497165656e-26
AC156455.1	0.280923560929252	2.40970543520517e-06
AC159540.1	0.160658769480284	0.00782249307536374
AC159540.2	0.0867897248614147	0.152682113737005
AC174470.1	0.321970810537154	5.29841091424057e-08
AC187652.1	0.458985996061453	1.24785783750237e-15
AC195454.1	0.0151219298322979	0.803575005567074
AC226118.1	0.222986222343443	0.00020376241524581
AC226150.4	0.0386112582330828	0.525250782662196
ACAA1	0.249240713704807	3.11140522611984e-05
ACAA2	0.523894866043364	1.20460124681587e-20
ACACA	-0.332641323999069	1.78012040104099e-08
ACACB	-0.0140364747415449	0.817417469905506
ACAD10	0.0696807582881413	0.251204957833511
ACAD11	0.14766226290994	0.0146066582175032
ACAD8	-0.0227730837436621	0.70796155748576
ACAD9	0.137866811048351	0.0227044349174692
ACADL	0.119515040256492	0.048526560667509
ACADM	0.232309851649552	0.000107104381861669
ACADS	0.416050156375061	7.47576921857802e-13
ACADSB	-0.635557224647239	2.70438065945856e-32
ACADVL	0.351737303712535	2.27188746612407e-09
ACAN	0.114979982148734	0.0577802661785532
ACAP1	0.415095507489886	8.53205881230401e-13
ACAP2	-0.414050209757803	9.85584520868748e-13
ACAP2-IT1	-0.478612651565493	4.90220089014949e-17
ACAP3	-0.201869362838392	0.000794430046171919
ACAT1	-0.317375016103892	8.36743704363725e-08
ACAT2	-0.236326628682172	8.05244111418941e-05
ACBD3	0.40837320358998	2.13854624069494e-12
ACBD4	-0.28309388706219	1.99811668123427e-06
ACBD5	-0.589082962168671	6.77613334130731e-27
ACBD6	0.138725657069373	0.0218650864993599
ACBD7	-0.571603240178687	4.40923527099232e-25
ACCS	0.463232477846044	6.30384812160525e-16
ACD	-0.0158657250295017	0.79412459278031
ACE2	-0.0351351378369827	0.563235391308618
ACER2	0.106925769665673	0.0777897868553246
ACER3	-0.0638955928996648	0.292818075179762
ACHE	0.0198530128553803	0.744006244040457
ACIN1	0.150696598297427	0.0126760518117931
ACKR2	-0.0348310356167955	0.56662003745306
ACKR3	0.183101832315311	0.00238806844231696
ACKR4	-0.062255808779592	0.305405907636242
ACLY	0.313481808058936	1.22493207532829e-07
ACMSD	0.125227678059236	0.0386632183870357
ACN9	0.270167349378242	5.95740930772355e-06
ACO1	0.0622075883269682	0.305781396218482
ACO2	-0.610983612327528	2.49971901602604e-29
ACOT1	-0.129052022505815	0.0330540509139151
ACOT11	0.230016934815688	0.000125765332320091
ACOT12	0.298110015710624	5.23393819100205e-07
ACOT13	0.276989491758322	3.37030165674491e-06
ACOT2	-0.100738415753029	0.0967008893241901
ACOT4	-0.0619240035044186	0.307995804324293
ACOT6	-0.146472975192828	0.0154309533284595
ACOT7	-0.201769599392548	0.000799305049258723
ACOT8	-0.0439211898139207	0.469854269017091
ACOT9	0.696219745227471	6.64167769812363e-41
ACOX1	-0.0294574793767876	0.627967669896721
ACOX2	0.366780403425312	4.06206271136564e-10
ACOX3	0.163526016897908	0.00677417609207503
ACOXL	-0.00076387229479678	0.98997617525954
ACP1	0.246220985036034	3.9043356716899e-05
ACP2	0.637658799248393	1.465209022349e-32
ACP5	0.458272904610875	1.39817753010907e-15
ACP6	0.299376816652305	4.65811382401315e-07
ACPL2	0.204016890206982	0.00069591887277204
ACPP	0.419642205930993	4.52950133764537e-13
ACR	0.0883373912194845	0.145469102582637
ACRBP	0.234827142375784	8.96239431315495e-05
ACRC	0.124050542239402	0.0405439025475857
ACRV1	-0.037177991594395	0.540753361540333
ACSBG1	-0.364857206193163	5.08759990687136e-10
ACSBG2	0.0304942407469039	0.615912078410891
ACSF2	0.367393953836142	3.77937676108213e-10
ACSF3	0.127098844912992	0.035825615226577
ACSL1	0.43951848625375	2.53606527236831e-14
ACSL3	0.0732082626143547	0.227945796144367
ACSL4	-0.0848094337329879	0.16230206791689
ACSL5	0.364710178186967	5.17559811781451e-10
ACSL6	-0.626441804516757	3.6568809092679e-31
ACSM1	0.0134594665977652	0.824799283142983
ACSM3	0.23788272175742	7.20042213061425e-05
ACSM5	-0.0594961639984576	0.327384731264595
ACSS1	-0.448880214197438	6.10333077242483e-15
ACSS2	0.00102592004794379	0.986537767373777
ACSS3	0.424160196841126	2.39140284502018e-13
ACTA1	0.0108629604549849	0.858198964095102
ACTA2	0.458801209915708	1.28521759296357e-15
ACTA2-AS1	0.433345825360198	6.33506624035959e-14
ACTB	0.581977282394849	3.81340661270206e-26
ACTBP2	0.0681807972095107	0.261577874862398
ACTBP7	0.153462262060048	0.0111158435930071
ACTC1	-0.00953564261679607	0.875374643625237
ACTG1	0.469903436682224	2.11512482323681e-16
ACTG1P1	-0.13494789196975	0.0257684957422651
ACTG1P10	-0.416641204525441	6.88696892348256e-13
ACTG1P12	-0.179570130220184	0.00290503055232436
ACTG1P3	0.0814548536852562	0.179624997803678
ACTG1P4	-0.040500090597429	0.505171859215315
ACTG2	0.316980402617549	8.69915787727669e-08
ACTL10	0.345596146443786	4.47212663091562e-09
ACTL6A	0.437926361407749	3.21725110745114e-14
ACTL6B	-0.575972911843107	1.58925375674082e-25
ACTL8	0.0675460902247756	0.266054598254015
ACTN1	0.635071300839995	3.11399856969088e-32
ACTN2	-0.114854265864553	0.0580562498014887
ACTN3	-0.00348315875865165	0.954316311770413
ACTN4	0.522343036383791	1.63545188972662e-20
ACTR10	-0.0787938616149577	0.194310203546701
ACTR1A	-0.338257179592837	9.85746135651874e-09
ACTR1B	-0.296091229985797	6.29500557131379e-07
ACTR2	0.41128117834267	1.44072993369312e-12
ACTR3	0.645146586126736	1.58691626707143e-33
ACTR3B	-0.376345213348348	1.29662640776049e-10
ACTR3C	0.0899995501406201	0.138014641595039
ACTR5	0.0606547832135742	0.318035659693643
ACTR6	-0.361152360839681	7.81684880757458e-10
ACTR8	0.0527183542418259	0.3855821668884
ACTRT3	0.0663807362969057	0.274409980839158
ACVR1	0.436164067210738	4.1804636916395e-14
ACVR1B	-0.161506372589125	0.00749848113586972
ACVR1C	-0.514059403137244	8.14901822497596e-20
ACVR2A	0.0153802618835572	0.800289411240012
ACVR2B	-0.505511742327085	4.08454197177721e-19
ACVR2B-AS1	-0.2906681654821	1.0264422763844e-06
ACVRL1	0.526050005842589	7.85757703806632e-21
ACY1	0.158018870082923	0.00891302439509509
ACY3	-0.284309779205756	1.79783310760878e-06
ACYP1	-0.0998070606048321	0.0998403672175643
ACYP2	-0.257091056365844	1.70136004463421e-05
AD000090.2	0.147813413259584	0.0145047114960469
AD000092.3	-0.170669060736832	0.00468760419523386
AD000671.6	0.529058065626714	4.30602934453446e-21
AD000684.2	0.109071727372142	0.0719770499077936
ADA	0.244555750214326	4.41960856038827e-05
ADAD2	-0.0740650742187503	0.222534328348481
ADAL	-0.220002306433486	0.000248948486307898
ADAM10	0.359891896933054	9.03538137136579e-10
ADAM11	-0.52387419381745	1.20953034075579e-20
ADAM12	0.615551849246803	7.34887604453417e-30
ADAM15	0.38995419174847	2.39198289905896e-11
ADAM17	0.412028154754721	1.30092229432089e-12
ADAM19	0.347700827407741	3.55160585883384e-09
ADAM1A	-0.0974109835313176	0.108289305240876
ADAM1B	-0.49857842621453	1.46121959131178e-18
ADAM20	-0.062371853057248	0.304503527881194
ADAM20P1	-0.0338732404151795	0.577343178777297
ADAM21	-0.0392540430087275	0.518372463930833
ADAM21P1	-0.038627586852871	0.525075480023169
ADAM22	-0.689587091382235	7.35930134009679e-40
ADAM23	0.0233079799949736	0.701426116190301
ADAM28	0.334148419203827	1.52078786668058e-08
ADAM29	-0.0517084915333886	0.394761702530301
ADAM32	0.304968191659909	2.76625003709458e-07
ADAM33	0.185507839800209	0.00208544145190216
ADAM8	0.528410731900752	4.90353773006521e-21
ADAM9	0.588594112499486	7.64179154468974e-27
ADAMDEC1	0.350366420999424	2.64602897357398e-09
ADAMTS1	0.530391803108568	3.29172611424449e-21
ADAMTS10	0.0966760189188327	0.110990716163739
ADAMTS12	0.388035208307864	3.05018272527619e-11
ADAMTS13	-0.145345442931776	0.0162497572462113
ADAMTS14	0.374071412371717	1.70681128410713e-10
ADAMTS15	0.225302723669736	0.000174097859784443
ADAMTS16	0.173207334174162	0.00409887373387538
ADAMTS17	-0.0908404938245049	0.134356474483222
ADAMTS18	0.125335130471333	0.038495276759886
ADAMTS19	-0.32230090623486	5.12582600412244e-08
ADAMTS19-AS1	-0.302556513888493	3.46808030931324e-07
ADAMTS2	0.361591615641156	7.43091311824099e-10
ADAMTS20	-0.25745791744477	1.65324297546838e-05
ADAMTS3	0.14044446139617	0.0202656410577952
ADAMTS4	0.250651538371883	2.79555190068258e-05
ADAMTS5	-0.128258320979097	0.0341574854496661
ADAMTS6	-0.242433002139435	5.16971286164561e-05
ADAMTS7	0.403601931436004	4.05501049955215e-12
ADAMTS8	-0.194928007322454	0.00120764536052527
ADAMTS9	0.327461894987611	3.03847878314959e-08
ADAMTS9-AS1	0.00236901960298729	0.968919824896303
ADAMTS9-AS2	0.307632521231681	2.1496836224991e-07
ADAMTSL1	0.278138075021101	3.05745804770381e-06
ADAMTSL2	-0.135128685083512	0.0255688770256585
ADAMTSL3	-0.17397714562656	0.00393400342196953
ADAMTSL4	0.527693384222914	5.66114823583836e-21
ADAMTSL4-AS1	0.0932303380511929	0.124367127759423
ADAMTSL5	-0.186172700349415	0.00200821956722557
ADAP1	-0.412117074373486	1.28518858791312e-12
ADAP2	0.61318200303991	1.39031839950587e-29
ADAR	0.164333038826601	0.00650269628221844
ADARB1	0.0113706190571273	0.851646942030962
ADARB2	-0.493658413248174	3.54797436955853e-18
ADARB2-AS1	-0.202710418073887	0.000754409033226705
ADAT1	0.321068006172626	5.79951227790347e-08
ADAT2	0.205205257155012	0.000646385167794078
ADAT3	0.245120138193025	4.23818078933006e-05
ADC	-0.259945733304532	1.35940882262799e-05
ADCK1	-0.469126780743484	2.40483575337272e-16
ADCK2	0.388084470208436	3.03126835421429e-11
ADCK3	0.194205877548401	0.00126042138720584
ADCK4	0.511968260126702	1.21391416119485e-19
ADCK5	0.194946554703244	0.00120631698502167
ADCY1	-0.367915665368532	3.5541093819147e-10
ADCY10	0.0538700353699754	0.375273296941317
ADCY10P1	-0.166250053548785	0.00589644260341539
ADCY2	-0.460416426685875	9.92495264862802e-16
ADCY3	0.491767994085333	4.97013843073012e-18
ADCY4	0.321312289234132	5.65958967116732e-08
ADCY5	-0.656613599354308	4.66396210691183e-35
ADCY6	0.143346989944448	0.017794575727875
ADCY7	0.166222095836811	0.00590490713830815
ADCY8	-0.259726379804046	1.38317813832716e-05
ADCY9	0.181595127840031	0.00259740471607749
ADCYAP1	-0.14431170642782	0.0170335546324163
ADCYAP1R1	-0.530068854793025	3.51331580512504e-21
ADD1	-0.0747404562870931	0.218333668717342
ADD2	-0.419558297911613	4.58313981400732e-13
ADD3	-0.509988680867417	1.76580763366723e-19
ADGB	0.12606191673929	0.037375466798169
ADH1B	-0.406100895364105	2.90406746221153e-12
ADH1C	0.11122362355018	0.0665085071435755
ADH4	0.131182581304354	0.0302410127889672
ADH5	0.380165934077482	8.13090120470392e-11
ADH5P4	-0.00284823836367955	0.962636937632779
ADH6	0.0353607452699736	0.560730670372474
ADHFE1	-0.551007406328762	4.43516335215436e-23
ADI1	0.311906077424442	1.42703214946638e-07
ADIG	0.0536293059893512	0.377413984349113
ADIPOR1	0.615142485191872	8.20764816426782e-30
ADIPOR2	-0.369130264284788	3.07899815768515e-10
ADIRF	-0.243386281376295	4.81911736295885e-05
ADIRF-AS1	0.236759397865595	7.80642641623815e-05
ADK	-0.128188032999626	0.0342566942928351
ADM	0.416111195108479	7.41275706075449e-13
ADM2	0.279484789488591	2.72590795036696e-06
ADM5	0.321674614614678	5.45802823067698e-08
ADNP	0.00773385986858088	0.898782177396296
ADNP2	0.0722072949960626	0.234385018356238
ADO	-0.352536380970643	2.07801240877225e-09
ADORA1	0.213267860144181	0.000387424032396786
ADORA2A	0.0580519595139913	0.339284067365954
ADORA2A-AS1	-0.0662522962326735	0.275341660008869
ADORA2B	0.234403497167136	9.23647392642187e-05
ADORA3	0.422127377600839	3.19137332357771e-13
ADPGK	0.787387123752793	7.11059848132308e-59
ADPGK-AS1	0.0620712366549713	0.306844801884153
ADPRH	0.662510846189565	7.15558162034364e-36
ADPRHL1	-0.23520464014486	8.7246247767405e-05
ADPRHL2	0.497636392781203	1.73365792235607e-18
ADPRM	-0.0391294348526599	0.519702245147018
ADRA1A	-0.470525427290492	1.90803584829545e-16
ADRA1B	-0.227531975507249	0.000149407416874421
ADRA1D	0.133324698958519	0.0276215305074537
ADRA2A	-0.129911036271216	0.0318941515936077
ADRA2B	0.156338095590524	0.00967580904871279
ADRA2C	-0.196045966456268	0.00112993268342463
ADRB1	-0.37255519142228	2.04772105325514e-10
ADRB2	-0.0934092461400641	0.123643133298856
ADRB3	-0.0624738693359307	0.303711687632801
ADRBK1	0.259468035414052	1.41167809018147e-05
ADRBK2	-0.549526237560002	6.10430621320419e-23
ADRM1	0.583911103889847	2.39292558894656e-26
ADSL	0.207335718408215	0.000565658698858366
ADSS	0.337656491648506	1.05067087410741e-08
ADSSL1	0.293807925017328	7.74341165344295e-07
ADTRP	-0.00885340460844408	0.884226195026302
AE000661.37	0.0448283201878374	0.460722453827318
AEBP1	0.4312316123366	8.63148195340744e-14
AEBP2	0.302252953941685	3.56768684467671e-07
AEN	0.459559059928979	1.13863440700119e-15
AES	0.0512783596468267	0.398711132785756
AF001548.5	0.0805672726974139	0.184429205081948
AF001548.6	-0.0811958151279235	0.181017435036628
AF011889.2	0.253112040338849	2.31598685606451e-05
AF038458.5	0.0139090290633222	0.819046554522599
AF064858.8	0.196389102786614	0.00110701896281019
AF064860.7	0.228329615571921	0.000141399365001438
AF127577.10	0.264021285777515	9.82326623977874e-06
AF127936.3	-0.103907589972045	0.0866024010420202
AF127936.5	-0.00168430689255719	0.977900112693526
AF127936.7	0.29922394345812	4.72423388457991e-07
AF129075.5	-0.0568273459463175	0.349587504842947
AF129408.17	0.00706457589676393	0.907500526538997
AF131215.2	-0.293772298473413	7.76836208447912e-07
AF131215.3	-0.0428286247062132	0.480983586482505
AF131215.5	-0.058220872260053	0.337878257281774
AF131215.8	0.0469979173278176	0.439287203190603
AF131215.9	-0.106444387805178	0.0791445662715824
AF131216.5	-0.332788722295433	1.75298335708552e-08
AF131216.6	-0.157504172184363	0.00914072949286061
AF131217.1	-0.12470895668677	0.0394826823587245
AF146191.4	-0.0451439342143724	0.457568555046423
AF186192.1	-0.0268682480358126	0.658504294056104
AF186192.5	-0.00993712669464424	0.870172839250207
AF186192.6	0.139777113792531	0.0208741696729467
AF196779.12	-0.0319416589429274	0.599252800437057
AF196972.9	0.0606674396548417	0.317934503089687
AF207550.1	-0.154058358151399	0.0108026891561247
AF230666.2	0.126090832882746	0.0373314900678838
AFAP1	-0.111446069255318	0.0659631596446229
AFAP1-AS1	-0.121119855813813	0.0455637197572759
AFAP1L1	0.427984445659356	1.38226906874432e-13
AFAP1L2	-0.162679334234694	0.0070698437394828
AFF1	0.350939321336186	2.48293056628164e-09
AFF2	-0.467937116407958	2.9255481437569e-16
AFF3	-0.413089342208144	1.12481985919473e-12
AFF4	-0.142759757853646	0.0182721817278341
AFG3L1P	0.165592727463216	0.0060983606987832
AFG3L2	0.0786335683810726	0.195221999809449
AFMID	-0.0670750389767513	0.269410740850065
AFP	0.437936636252825	3.21232798376793e-14
AFTPH	0.00930238193734452	0.878399347602465
AGA	0.393679753817458	1.48541058343096e-11
AGAP1	-0.341526068144319	6.94985755213686e-09
AGAP10	-0.0884300408267469	0.145045678603989
AGAP11	-0.254889890885253	2.01911707640626e-05
AGAP1-IT1	0.141328413345541	0.0194833338626589
AGAP2	-0.0588472393183839	0.332697731764311
AGAP2-AS1	0.179396896219754	0.00293282505976504
AGAP3	-0.436481507076271	3.98827708560509e-14
AGAP4	-0.149032230967453	0.01370520165811
AGAP5	0.0453152017571982	0.455862153655117
AGAP6	0.026235270661025	0.666058964024095
AGAP7	-0.0187610470386153	0.757634800484196
AGAP8	-0.0618984192296752	0.308196099997665
AGAP9	-0.186348340665551	0.00198825984459958
AGBL1	-0.038598306674608	0.525389850642219
AGBL2	0.14301790720309	0.0180608667321139
AGBL3	0.099062039583523	0.10240948595736
AGBL4	-0.30414149815851	2.98986876339875e-07
AGBL5	0.263949604205431	9.88001574671646e-06
AGBL5-IT1	-0.0365520487507306	0.547594353317683
AGER	0.152944745624873	0.0113941919741064
AGFG1	0.251724002799661	2.57599740088667e-05
AGFG2	0.118155020120584	0.0511618375221734
AGGF1	0.0730986707958055	0.228644626662273
AGGF1P1	-0.166312576897267	0.00587755224886472
AGGF1P2	-0.203679805829017	0.000710594900964428
AGGF1P3	-0.0305899235930962	0.614804576940155
AGK	0.235629856333301	8.46390160281575e-05
AGL	0.0608201062234669	0.31671596753013
AGMAT	0.0343060824908199	0.572485465797632
AGMO	-0.0675702655648001	0.265883129501989
AGO1	0.0435024611478051	0.474102804259278
AGO2	0.10296195351264	0.089522835660561
AGO3	0.259515890059551	1.40635719502139e-05
AGO4	0.0492730567871301	0.417433654207203
AGPAT1	0.108371501489319	0.0738335482072847
AGPAT2	0.601072327993205	3.32814625437664e-28
AGPAT3	-0.167662941624848	0.00548258195468583
AGPAT4	-0.192212618000966	0.00141727789093294
AGPAT5	-0.103300745114603	0.0884676004879762
AGPAT6	0.47867200581145	4.85290280983106e-17
AGPAT9	0.356253076508467	1.36785252339601e-09
AGPS	0.0989868134709235	0.102671775761179
AGRN	0.396382463515145	1.04739767999575e-11
AGRP	0.116406403251694	0.0547241439735558
AGT	-0.0866630404554046	0.153284310326732
AGTPBP1	-0.33537380987506	1.33720356222869e-08
AGTR1	0.0764321986004651	0.208061067345978
AGTRAP	0.735440331599868	1.02125116703287e-47
AHCTF1	-0.0209767096602832	0.730064463161566
AHCTF1P1	0.0284694241272615	0.639549569187951
AHCY	0.322527792887	5.01035785259293e-08
AHCYL1	-0.320640979246032	6.05215342008301e-08
AHCYL2	-0.244992439354939	4.27860494141155e-05
AHCYP2	0.0128578578441681	0.832512250470198
AHCYP3	-0.0505223008971928	0.405710268874113
AHDC1	0.0565329605323625	0.352093496046009
AHI1	-0.0353124134279978	0.561266804601314
AHNAK	-0.11978345303889	0.0480200911668623
AHNAK2	0.340335872288841	7.8967026703774e-09
AHR	0.45381838183241	2.82840042457426e-15
AHRR	0.00108331231163053	0.985784737096407
AHSA1	-0.280033336606606	2.60094490927942e-06
AHSA2	0.0724680963349195	0.232695070191888
AHSG	-0.12904293718451	0.0330665079179999
AIDA	0.511984198362884	1.21024494450454e-19
AIF1	0.522522107536094	1.57887905226336e-20
AIF1L	-0.0592364844518587	0.329504219833481
AIFM1	0.414793546595797	8.89551986436051e-13
AIFM2	0.455148928418004	2.29410391900144e-15
AIFM3	-0.34759288165761	3.59398468853207e-09
AIG1	-0.21313569472216	0.000390748788881587
AIM1	0.602850672939602	2.10550283274782e-28
AIM1L	-0.0116357565149541	0.848228997874841
AIM2	0.0320940373115344	0.597510851830586
AIMP1	0.20298478286105	0.00074176179851908
AIMP2	0.299568431145036	4.57649045042511e-07
AIP	-0.118903012133114	0.0496980995463995
AIRE	0.287550763421091	1.35338121646545e-06
AJ271736.10	0.161578431303788	0.00747149529248322
AJAP1	-0.505381049233162	4.18499605842282e-19
AJUBA	0.560665344991857	5.31139436715066e-24
AK1	0.130956308058973	0.0305297194842618
AK2	0.743275970331149	3.16556624108105e-49
AK3	-0.0169404574535762	0.780522663706038
AK3P3	-0.0580658977975656	0.339167922170513
AK4	0.377595826180317	1.11368957237449e-10
AK4P1	0.236772778101674	7.79893401710392e-05
AK4P3	0.0093194470658569	0.878178002744345
AK5	-0.481488917908788	2.99706553755572e-17
AK7	0.0704125588060692	0.246249215504248
AK8	-0.0140890090687603	0.816746173428388
AK9	-0.0622449975187666	0.30549006754607
AKAP1	-0.23291893746742	0.000102603178318664
AKAP10	0.0656985490320324	0.279382996773783
AKAP11	-0.68838226224809	1.13128285395945e-39
AKAP12	0.347274471894806	3.72186152048716e-09
AKAP13	0.410006078222698	1.71396811248615e-12
AKAP14	0.200877057275897	0.000844164270946944
AKAP17A	0.274024516245303	4.32519664526867e-06
AKAP2	0.539191262635244	5.42893601930186e-22
AKAP3	-0.144141459647982	0.0171657540707487
AKAP5	-0.435967251709485	4.3041380109591e-14
AKAP6	-0.685815307759338	2.80800956838162e-39
AKAP7	-0.18379033715406	0.00229762325252099
AKAP8	0.432445939567302	7.22841347911073e-14
AKAP8L	-0.0497422484152462	0.413007480437762
AKAP9	-0.214552521641326	0.000356449094569977
AKIP1	0.396299121574078	1.0587932855786e-11
AKIRIN1	0.471041214704711	1.75149483896538e-16
AKIRIN2	0.0660621152706988	0.276725134406143
AKNA	0.209874602872338	0.000481678359338182
AKNAD1	0.115016722464271	0.0576998156371096
AKR1A1	0.550935436997708	4.50470369903102e-23
AKR1B1	0.358558898470427	1.05240643285761e-09
AKR1B10	0.331861067120554	1.93066534831568e-08
AKR1B15	0.146778530316584	0.0152153772438154
AKR1C1	-0.231388143847296	0.000114269567910986
AKR1C2	-0.180490978174877	0.00276125835037386
AKR1C3	-0.392542334872427	1.71906495058683e-11
AKR1E2	-0.0727126407218699	0.231118290829008
AKR7A2	0.37618639767035	1.32185108117096e-10
AKR7A2P1	0.0502932425555365	0.40784507321275
AKR7A3	0.104189862597409	0.0857456342557795
AKR7L	0.014055105380093	0.817179387784334
AKT1	0.337613375110947	1.05548678791755e-08
AKT1S1	0.462822706930049	6.73600701294391e-16
AKT2	0.265944207219325	8.41152939554607e-06
AKT3	-0.428408108898397	1.30027194316193e-13
AKTIP	-0.611693822234951	2.06919360883755e-29
AL009178.1	-0.0145085660758409	0.811389807414185
AL020996.1	0.144354014279797	0.0170008400329528
AL021068.1	-0.44446864574609	1.2007057925877e-14
AL022341.3	0.0826373087347343	0.173369283712516
AL022344.7	-0.404191591369048	3.74877973648219e-12
AL022393.7	-0.224190272739603	0.000187799925047069
AL022476.2	-0.397426161545798	9.14422885586527e-12
AL031663.2	0.23035049081375	0.000122873144723877
AL031666.2	0.0180109152318845	0.76704090429737
AL034548.1	0.236805499324301	7.78063990948883e-05
AL049840.1	0.211456970064081	0.000435351195455821
AL078585.1	-0.0342061653886858	0.573605103380086
AL079342.1	-0.0126394682512515	0.83531614261529
AL109927.1	0.0348646522860104	0.566245408800676
AL118506.1	0.101273571285063	0.0949327843610632
AL121761.2	0.090793255398259	0.134559968582306
AL132709.1	0.134195728863773	0.0266134323570394
AL132709.5	0.0025166372116706	0.966984234075205
AL132709.8	0.0632579933169839	0.297670843250733
AL132989.1	-0.15703614130462	0.00935225636047401
AL133458.1	0.0678396545946004	0.263977548926712
AL133493.2	0.0415032499798493	0.494673798611442
AL136115.1	0.07864259333533	0.195170580403949
AL136218.1	-0.115080610377413	0.057560140322463
AL136419.6	0.0811279928921894	0.181383319992213
AL136531.1	-0.0438018646540795	0.471062838675768
AL137059.1	0.011101626461818	0.855117417412933
AL139099.1	0.0663414649272706	0.274694620129873
AL139147.1	0.0633427323572069	0.297022833032826
AL139385.1	0.0776736041195486	0.200747921627877
AL161668.5	-0.406862070984671	2.62182696974316e-12
AL161915.1	0.0735545399766154	0.225747650152992
AL162407.1	0.0823080445492181	0.175094740713551
AL163636.6	0.444752586328496	1.1498734856285e-14
AL163953.3	-0.02464026850024	0.685244115034459
AL353791.1	0.163285704562209	0.00685695081029472
AL353898.2	-0.0267829888975047	0.659519876832662
AL354718.1	-0.169022436516053	0.00510917226817552
AL354993.1	0.353158644525899	1.93823434226271e-09
AL356356.1	0.212653593947254	0.00040310258555419
AL356740.1	0.042960557977355	0.479632126110004
AL357153.1	-0.0065683250991793	0.913972101033296
AL357673.1	0.405805712601971	3.02131279325314e-12
AL358113.1	-0.209676539584513	0.000487788666238791
AL358333.1	-0.114652253371833	0.058502006668467
AL358813.2	0.0130697879681799	0.829793315243163
AL359091.2	0.0247341376382734	0.684109271526596
AL359878.1	-0.10554874610065	0.0817159699317558
AL360004.1	0.239315483758872	6.49158601913044e-05
AL445199.1	-0.4247061048834	2.21234816931479e-13
AL450307.1	-0.205353192093756	0.000640452542692044
AL450992.2	-0.0156651437061966	0.796670216337364
AL512652.1	-0.460008883462142	1.05951300464408e-15
AL513477.1	0.185454448151421	0.00209175875489883
AL589739.1	0.0650087650889218	0.284472988256665
AL589743.1	0.0306145713660644	0.614519427282135
AL590369.1	0.316178167015599	9.41300392615429e-08
AL590452.1	-0.0787820565585603	0.19437724806668
AL590708.2	0.000527102040539077	0.993083070408514
AL590762.11	-0.0837891252420988	0.167432769346393
AL590822.1	0.359465785394905	9.48753442856544e-10
AL590822.2	0.161159659525197	0.00762954347277204
AL591479.1	-0.119700207107895	0.0481766936840994
AL592284.1	0.271419269959956	5.37227583627119e-06
AL592494.5	0.153864629376417	0.0109035967487125
AL592528.1	0.0785905014207962	0.195467508572201
AL626787.1	0.314153704827483	1.1474003699065e-07
AL627171.2	-0.0914382213572742	0.131801975782487
AL627309.1	0.3564450523581	1.33842722343582e-09
AL645728.1	0.060266723735703	0.321147402341817
AL672183.2	-0.089065349160653	0.142167466259825
AL773604.8	-0.0670956576263765	0.269263235323161
AL807752.1	-0.148568350820638	0.0140048126313114
AL953854.2	0.271888094846608	5.16757466395744e-06
ALAD	-0.161641088656233	0.00744810067541371
ALAS1	0.321030366228105	5.8213662439422e-08
ALAS2	0.0701395559718802	0.248089957217825
ALB	-0.0492492454086913	0.417659020385677
ALCAM	-0.502548939663286	7.0671026182052e-19
ALDH16A1	0.619865562161666	2.27058325544174e-30
ALDH18A1	0.170872088118004	0.00463785514022722
ALDH1A1	-0.190179962289587	0.00159549042850765
ALDH1A2	0.0728108356467878	0.230487276171541
ALDH1A3	0.196221055117544	0.001118186807375
ALDH1B1	0.111805007573591	0.0650909185823809
ALDH1L1	0.0125440471988979	0.836541904281449
ALDH1L1-AS2	0.0364817336206651	0.548365485123776
ALDH1L2	-0.224800950210264	0.000180158190975171
ALDH2	-0.576254769838006	1.48723435479753e-25
ALDH3A1	0.276201992086798	3.6021891420124e-06
ALDH3A2	0.173553009272883	0.00402408428514211
ALDH3B1	0.635420157277952	2.81420814216566e-32
ALDH4A1	-0.0407954429236664	0.502068924022318
ALDH5A1	-0.73958113196456	1.65437136833356e-48
ALDH6A1	-0.687601338097367	1.49320629106495e-39
ALDH7A1	0.0127587732827066	0.83378413143143
ALDH7A1P1	-0.0339457802226828	0.576527731700487
ALDH8A1	-0.0354826194993043	0.559379843027099
ALDH9A1	-0.227300823758436	0.000151806283938156
ALDOA	0.29842476120135	5.08480887392156e-07
ALDOB	-0.204244485202405	0.000686168781137507
ALDOC	-0.696163694803186	6.7799186356976e-41
ALG1	0.490015638673661	6.78045532659206e-18
ALG10	0.10271882360825	0.0902863068625543
ALG10B	-0.0808080503529374	0.183116697267871
ALG11	-0.221938535605149	0.000218674315386645
ALG12	0.42104512082437	3.71840622199029e-13
ALG13	0.260594752672409	1.29132907449317e-05
ALG14	0.309691495244742	1.76601769928865e-07
ALG1L	-0.475117206465911	8.85929450547626e-17
ALG1L13P	0.310438372362473	1.64385305892656e-07
ALG2	0.635506126075772	2.74482041621578e-32
ALG3	0.551088947483467	4.35765072994602e-23
ALG5	0.464112187200192	5.4657959406344e-16
ALG6	0.459505028390759	1.14851913571964e-15
ALG8	0.265902228482607	8.44017608121116e-06
ALK	0.0928661830377684	0.125850923318371
ALKBH1	0.1717412489208	0.00443021044066645
ALKBH2	0.195579861066901	0.00116175660668326
ALKBH3	0.40017183730165	6.38321164348624e-12
ALKBH3-AS1	-0.0590010066723619	0.331433799881168
ALKBH4	0.262124533405689	1.14343202191342e-05
ALKBH5	0.522646246565839	1.54079440611393e-20
ALKBH6	0.366927514424822	3.99246858622136e-10
ALKBH7	0.12992802773124	0.0318715630829957
ALKBH8	0.0374944638054541	0.537310847531288
ALLC	0.0665885654021364	0.2729069696142
ALMS1	0.126752123963369	0.0363376647885176
ALMS1-IT1	0.0502250988755359	0.408481449001408
ALMS1P	-0.326114678470748	3.48617673384454e-08
ALOX12	-0.00908525075305521	0.881216487640929
ALOX12B	-0.385180474204298	4.36627321421815e-11
ALOX12P2	0.163650109030506	0.00673178361383777
ALOX15	0.00461773592642845	0.939460597568194
ALOX15B	0.205249908357222	0.000644589189883716
ALOX5	0.574169301278901	2.42614515361866e-25
ALOX5AP	0.631692108547359	8.24626046037998e-32
ALOXE3	-0.271111537065312	5.51081208487825e-06
ALPK1	0.620050138366153	2.15841587519641e-30
ALPK2	0.347903134370686	3.47348057826369e-09
ALPK3	0.384359056926309	4.83791584080058e-11
ALPL	-0.230641918169455	0.000120397399190603
ALS2	-0.0106450248052135	0.861014729105496
ALS2CL	0.220702479839782	0.000237575971059847
ALS2CR11	-0.016155793461284	0.790447128293802
ALS2CR12	0.108663991229889	0.0730533938690247
ALX3	0.275202218353764	3.91854783345143e-06
ALX4	0.0881633038972213	0.146267255297192
ALYREF	0.350007219374512	2.75353144917922e-09
AMACR	0.107948029897662	0.0749750584841861
AMBP	0.0462125354052044	0.446980115497393
AMBRA1	0.0575700788744151	0.343315086694667
AMD1	0.230883331657856	0.000118382033772416
AMDHD1	0.0775104449207489	0.2016983040724
AMDHD2	0.341972586967591	6.62376987812466e-09
AMER1	-0.0633580611982219	0.296905711704548
AMER2	-0.654137442523952	1.01196528820511e-34
AMER2-AS1	-0.510985904818772	1.46246964444383e-19
AMER3	-0.623765940118611	7.72801831091447e-31
AMFR	0.290756373140925	1.01839386827697e-06
AMH	-0.118338755151551	0.0507990030299108
AMICA1	0.46297129181139	6.57605043867335e-16
AMIGO1	-0.407060275214519	2.55283893414721e-12
AMIGO2	0.360461079020019	8.46389642781191e-10
AMIGO3	0.447771294261374	7.24162724588366e-15
AMMECR1	0.448607834327774	6.36552749353821e-15
AMMECR1L	0.239165333426131	6.56266742501226e-05
AMN	-0.0162411233842727	0.789366200984455
AMN1	-0.622007350447986	1.25870791565242e-30
AMOT	-0.466489257827785	3.70986141550045e-16
AMOTL1	-0.01303223271876	0.83027497960065
AMOTL2	-0.403311484155442	4.21468263571643e-12
AMPD2	0.130016407208724	0.0317542909273584
AMPD3	0.310328103173897	1.66136384451856e-07
AMPH	-0.440389941414905	2.22523634288897e-14
AMT	-0.148037589861741	0.0143546595537516
AMY2A	-0.42590338653394	1.86428143477529e-13
AMY2B	0.00434080914046307	0.943084835201435
AMZ1	-0.531195608973688	2.79814764803788e-21
AMZ2	-0.0915510145280192	0.131324159100077
AMZ2P1	-0.121113634491753	0.0455749061406268
ANAPC1	0.189463983667555	0.00166299703474751
ANAPC10	0.242813736989635	5.02689776758593e-05
ANAPC11	0.335940869263561	1.25967913739666e-08
ANAPC13	-0.146778145097711	0.0152156473557109
ANAPC15	0.0273469994435199	0.65281321638905
ANAPC16	0.133370878061925	0.0275672739197373
ANAPC1P1	-0.00137359104857028	0.981976265405702
ANAPC2	0.00487121763500305	0.936144284701039
ANAPC4	0.168131054151194	0.00535132839302663
ANAPC5	0.0171826113568125	0.777466974864079
ANAPC7	0.377077413237033	1.18625519049214e-10
ANG	0.567393866195183	1.16165416625496e-24
ANGEL1	-0.403574043919939	4.0700819293995e-12
ANGEL2	-0.232078591814557	0.000108861440934706
ANGPT1	0.311183826102083	1.53004579035045e-07
ANGPT2	0.462081419051196	7.59274596066491e-16
ANGPT4	-0.197375623067932	0.00104350078088676
ANGPTL1	0.0955224119152568	0.115337233864287
ANGPTL2	-0.283490793689314	1.93050376584249e-06
ANGPTL3	0.000953514500688133	0.987487800315694
ANGPTL4	0.465343519739369	4.47341063588351e-16
ANGPTL5	-0.0805380317715419	0.18458907123548
ANGPTL6	0.22837814770897	0.000140925331104712
ANGPTL7	0.117396606617972	0.0526824421252309
ANK1	-0.44636060482137	8.99346435327145e-15
ANK2	-0.301568857851834	3.80232341376424e-07
ANK3	-0.537644722348146	7.48070197690934e-22
ANKAR	-0.152444259676232	0.0116692148153084
ANKDD1A	0.0640236059807781	0.291850171246717
ANKDD1B	0.187134601664785	0.00190111011039355
ANKEF1	0.428045351406804	1.37017753515879e-13
ANKFN1	-0.383748629347033	5.22015113158082e-11
ANKFY1	-0.390062928589828	2.35915089293315e-11
ANKH	0.140586967817668	0.0201377078629738
ANKHD1	0.124969624680677	0.0390690706781913
ANKHD1-EIF4EBP3	0.209034887356693	0.000508080972728245
ANKIB1	-0.0891192277879765	0.141925394347638
ANKK1	0.170033667546225	0.00484641821794088
ANKLE1	0.00608201000722714	0.920319615101802
ANKLE2	0.465500305733115	4.36047704456825e-16
ANKMY1	0.0107471986269712	0.859694405238453
ANKMY2	0.0851350314002723	0.160689862134405
ANKRA2	-0.250349928798792	2.86041483309781e-05
ANKRD1	0.17733724439793	0.00328228151484895
ANKRD10	0.104850923458842	0.0837657982634013
ANKRD10-IT1	0.0305216781565503	0.615594409171906
ANKRD11	0.341204849001407	7.19398581817235e-09
ANKRD12	-0.0299304694878278	0.62245517370178
ANKRD13A	0.0865867950901646	0.153647608931937
ANKRD13B	-0.387943160717058	3.08583320124004e-11
ANKRD13C	0.140584785633139	0.0201396615930929
ANKRD13D	0.351639267761484	2.29684707283882e-09
ANKRD16	-0.428008917383678	1.37739825232933e-13
ANKRD17	-0.083780520806599	0.16747654674577
ANKRD18B	-0.358637647440337	1.04298711583047e-09
ANKRD18CP	-0.178965754920789	0.00300305026156897
ANKRD18DP	-0.0620826633869179	0.306755591479599
ANKRD18EP	-0.294583588066958	7.21883990392009e-07
ANKRD19P	-0.365400966749733	4.77459289547903e-10
ANKRD2	-0.166686048568676	0.00576583973863855
ANKRD20A1	7.34764735983e-05	0.99903578858908
ANKRD20A12P	0.0849350824871266	0.161678482404189
ANKRD20A14P	-0.0746609641452402	0.218825121314115
ANKRD20A2	0.03675194799485	0.545405016127398
ANKRD20A3	-0.0215083511861215	0.723498818107561
ANKRD20A4	0.0446585331652808	0.462424105818671
ANKRD20A5P	-0.131444165653606	0.0299101623716201
ANKRD20A7P	0.000329194688208384	0.995680089232553
ANKRD22	0.281643535788998	2.26493397645365e-06
ANKRD23	-0.29561694514103	6.5726678045198e-07
ANKRD24	-0.412345764090094	1.24557146133348e-12
ANKRD26	-0.413022144122438	1.13524506988482e-12
ANKRD26P1	0.100950307528732	0.0959977111361086
ANKRD27	0.329435046282868	2.48144143150338e-08
ANKRD28	-0.206172272268185	0.000608506490350741
ANKRD29	-0.361968751633805	7.11435793347892e-10
ANKRD30B	-0.100786301224739	0.0965416206707142
ANKRD30BL	-0.191547612718988	0.00147346609666838
ANKRD31	-0.107138909671595	0.0771959642348066
ANKRD32	0.283217179142796	1.97687538049347e-06
ANKRD33	0.000428349158344997	0.994378937521874
ANKRD33B	-0.289531688689753	1.13574048597778e-06
ANKRD34A	-0.389433352812278	2.55551392815729e-11
ANKRD34B	-0.0128819682213538	0.832202827810284
ANKRD34C	-0.140498881607747	0.020216703070459
ANKRD35	0.343180278724368	5.81421858534192e-09
ANKRD36	-0.28001266993603	2.60555213837967e-06
ANKRD36B	-0.222060044324246	0.000216894049624626
ANKRD36BP2	-0.0234825851899014	0.699297482970046
ANKRD36C	-0.553192131421594	2.76073602242645e-23
ANKRD37	-0.029348831623936	0.629236847993019
ANKRD39	-0.143282574439234	0.0178464292696824
ANKRD40	-0.282084559429397	2.18039631394435e-06
ANKRD42	0.371068280779053	2.44585015940899e-10
ANKRD44	-0.242534673070024	5.13120598195706e-05
ANKRD45	0.348973622993332	3.08699641705053e-09
ANKRD46	-0.692025272447069	3.06294675283182e-40
ANKRD49	0.11835815020927	0.0507608276251814
ANKRD50	0.0178111494916231	0.76955165059346
ANKRD52	0.208853210834552	0.000513967071761794
ANKRD53	0.25980598011541	1.37450737691596e-05
ANKRD54	0.00273814937756489	0.964080089871277
ANKRD55	-0.292521008716137	8.6951975959785e-07
ANKRD6	-0.247616362055104	3.51677335982244e-05
ANKRD61	-0.0192099814137583	0.752022415737197
ANKRD62P1-PARP4P3	-0.246730592886073	3.75834187123878e-05
ANKRD63	-0.182884339156439	0.00241730588132146
ANKRD65	0.0337194993257573	0.579073223154537
ANKRD66	0.138147628464336	0.0224269798989535
ANKRD7	0.201812652845023	0.00079719783891831
ANKRD9	-0.0911442848532598	0.133053450534603
ANKS1A	-0.218209883818382	0.000280417255324712
ANKS1B	-0.509962004504252	1.77471827083494e-19
ANKS3	0.0799866894945351	0.187622490374675
ANKS6	0.0757030870728881	0.212444817094573
ANKUB1	0.190628535602785	0.00155448434387063
ANKZF1	-0.0127217339643234	0.834259691180831
ANLN	-0.236795586983182	7.78617753576554e-05
ANO1	0.393152386159212	1.58962072512971e-11
ANO10	0.344334514902666	5.13047088718373e-09
ANO2	0.1063500202441	0.0794123742738517
ANO3	-0.448177353167234	6.80255282206217e-15
ANO4	-0.393418156224584	1.53624347773395e-11
ANO5	-0.447654196462862	7.37331825646173e-15
ANO6	0.550560580241531	4.88463470603558e-23
ANO7	-0.0514261036076898	0.397351901858453
ANO7P1	0.293513694686885	7.95179291734334e-07
ANO8	-0.245275440970969	4.1895039198746e-05
ANO9	0.344072373243548	5.27857412431121e-09
ANP32A	0.145838501126857	0.0158871441852804
ANP32B	0.2978619057352	5.35444195690952e-07
ANP32BP1	-0.0133688920340174	0.825959444932264
ANP32E	0.217899402696949	0.000286231223031742
ANPEP	0.51399240822131	8.25408440212027e-20
ANTXR1	-0.0462350993752925	0.446758040703571
ANTXR2	0.596339578173709	1.11017427643311e-27
ANXA1	0.641279280517664	5.0406493392081e-33
ANXA11	0.308066177498766	2.0627484914311e-07
ANXA13	0.159900662825937	0.0081227993997578
ANXA2	0.744487619378163	1.82913379854447e-49
ANXA2P1	-0.0638600365287628	0.293087295937626
ANXA2P2	0.537610291329976	7.5341431142952e-22
ANXA2R	0.366766726996234	4.06859215231233e-10
ANXA3	-0.374571095592368	1.60706105299796e-10
ANXA4	0.492575402425238	4.30483151122389e-18
ANXA5	0.656242793007118	5.24003867056236e-35
ANXA6	0.0614400316874857	0.311799270318884
ANXA7	-0.199277910806793	0.000930390283370752
ANXA9	-0.0665778954614707	0.272983997534247
AOAH	0.371129028268326	2.42820427199099e-10
AOC1	-0.0125242100025072	0.836796779000921
AOC2	-0.0485600302321435	0.424213035350023
AOC3	0.258797595876133	1.48826017142707e-05
AOX1	0.293256373756162	8.13842737891938e-07
AP000230.1	-0.0135046869261514	0.824220202090072
AP000240.9	0.0553651150475418	0.362145968899525
AP000251.3	0.0909085885095046	0.134063552128256
AP000253.1	-0.183464524784177	0.00234002724565665
AP000254.8	0.0355445618009687	0.558693890543356
AP000255.6	-0.213484950552408	0.000382019903192025
AP000266.7	-0.0549166466635701	0.366053303931975
AP000275.65	0.173431315542873	0.00405027197098576
AP000282.2	-0.218086170853686	0.000282720548837428
AP000289.6	-0.17181582039532	0.00441279142100825
AP000295.10	0.0190560427810289	0.75394543858421
AP000295.9	-0.0136651861476557	0.822165656383467
AP000318.2	0.116027969531863	0.0555215753587442
AP000320.6	-0.194053078072073	0.00127185653468811
AP000322.53	0.0196317728456021	0.746761208910722
AP000322.54	-0.388558183602102	2.85511422880918e-11
AP000330.8	0.540718501924484	3.94929128312408e-22
AP000344.4	-0.135183497607575	0.025508620404494
AP000345.1	-0.112671199879579	0.0630249362390859
AP000347.2	-0.0449000863612112	0.460004241830485
AP000347.4	0.155390387078885	0.0101309507521678
AP000350.4	0.268447097209636	6.86102849663028e-06
AP000350.5	-0.195381333759928	0.00117555978339236
AP000350.6	-0.102658632153156	0.090476121111732
AP000351.10	-0.0748523624375915	0.217643157056089
AP000356.1	-0.323486684628969	4.54945004520983e-08
AP000438.2	-0.25509413569634	1.98741897928291e-05
AP000439.1	-0.0023305678434606	0.969424042204667
AP000442.1	0.252879243361322	2.35778758759945e-05
AP000459.4	0.0853444186908455	0.159659451651625
AP000473.5	0.0270366932666956	0.656499663927773
AP000473.8	-0.0575999073328847	0.343064686324398
AP000476.1	0.306082308042465	2.49016387932826e-07
AP000487.5	-0.189624557816813	0.00164763377887816
AP000487.6	-0.28715985095516	1.40080396497266e-06
AP000525.9	0.0674588110405051	0.266674274348035
AP000569.9	0.0918410028348933	0.130101835520046
AP000580.1	0.302884295077337	3.36352473682621e-07
AP000640.10	0.0630271604667587	0.299440813654543
AP000640.2	-0.0713914235421657	0.239727494174768
AP000662.4	-0.154158258531016	0.0107509773223724
AP000688.14	0.072574829713886	0.23200594115834
AP000688.29	-0.306908456083244	2.30273864498348e-07
AP000692.10	0.274010377538167	4.33031456543348e-06
AP000692.9	0.0821512732054493	0.175920740526366
AP000695.6	0.546875920906498	1.07684672822964e-22
AP000696.2	0.111847285378386	0.0649888067343085
AP000704.5	0.0879285354412098	0.147348889452911
AP000708.1	-0.496547857728465	2.11092707499835e-18
AP000769.1	0.145657186829559	0.0160196583155717
AP000783.1	-0.199040926571459	0.000943837711253736
AP000889.3	-0.0192271270681803	0.751808324306319
AP000974.1	-0.0304411629238148	0.616526814445131
AP001007.1	0.470982552832063	1.76864363534282e-16
AP001046.5	0.242404874442694	5.1804139504414e-05
AP001053.11	0.258277153745991	1.55040728693813e-05
AP001055.1	0.0590774372095649	0.330806708859198
AP001055.6	0.259297864369211	1.43075426504216e-05
AP001056.1	0.400903918588851	5.79659787591245e-12
AP001062.7	0.130998083242525	0.0304762411560524
AP001062.8	0.106716264772587	0.0783770817556591
AP001065.2	0.0871159966438942	0.151139418937385
AP001092.4	-0.231549895703001	0.000112980457200041
AP001172.2	0.0313620420738975	0.605899629124792
AP001189.4	0.294740055876542	7.11723156683961e-07
AP001258.4	0.357056442393638	1.24874726390819e-09
AP001347.6	-0.0311208804501705	0.608674813377693
AP001372.2	-0.45602120219149	1.99888506570285e-15
AP001412.1	-0.0151681468141196	0.802986939833778
AP001429.1	-0.0835493188118415	0.168656053565577
AP001432.14	-0.126015277821528	0.0374464893664226
AP001437.1	-0.0744303895348045	0.220255095379197
AP001462.6	-0.100456092609957	0.0976441582117254
AP001468.1	-0.137002998371114	0.0235765784868533
AP001469.7	-0.108797771887443	0.0726988046735977
AP001469.9	-0.431358872075693	8.47277903692042e-14
AP001596.6	0.269864097336756	6.10801023141515e-06
AP001597.1	-0.0664862442261373	0.273646250744409
AP001625.6	0.141794027290772	0.0190819102808443
AP001626.2	-0.246727973101717	3.75907903855188e-05
AP001627.1	-0.0489427762967025	0.420565998964536
AP001816.1	-0.163661005221496	0.00672807259526169
AP001877.1	-0.160729352111709	0.00779504316472254
AP001891.1	-0.157089823959575	0.00932777592951494
AP002954.3	-0.194576433562557	0.00123308080865247
AP003025.2	-0.216641997443435	0.000310944553926747
AP003026.1	-0.15023412066863	0.0129549651293471
AP003039.3	-0.362435735683248	6.74047990294344e-10
AP003068.18	0.163711466260884	0.00671091043546831
AP003068.23	0.0891382853138638	0.141839845985735
AP003068.6	0.0294198150884585	0.62840752489392
AP003068.9	-0.0116322942009251	0.848273613173971
AP003419.11	0.423790646142197	2.52056834756045e-13
AP003733.1	0.0879356527251875	0.147316009299834
AP003774.4	0.130862364555557	0.0306502737332838
AP003774.6	0.00876798251653219	0.885335522033863
AP005482.1	0.110437085317239	0.068466469564418
AP005530.2	-0.329653534579721	2.42619987521516e-08
AP006216.10	-0.346135354264293	4.21640485112739e-09
AP006216.11	-0.199077790886837	0.000941734190843279
AP006216.12	-0.0614915935520839	0.311392593683304
AP006222.2	-0.105811721708971	0.0809540668811138
AP006621.1	-0.351011192665436	2.46317024192376e-09
AP006621.5	-0.0865223787538211	0.153955050881857
AP006621.8	0.10696111207773	0.0776910654121469
AP1AR	-0.0894209811072065	0.140575458962538
AP1B1	0.244475853689545	4.44587629498294e-05
AP1G1	-0.0347928098422416	0.567046174158202
AP1G2	0.123139419635661	0.0420520150794113
AP1M1	0.4352698297517	4.7718582117508e-14
AP1M2	-0.121623123138824	0.0446663997210148
AP1S1	0.0394438172810136	0.516350614869226
AP1S2	0.446347851812405	9.01105501453877e-15
AP1S3	0.45538157794495	2.21143111518041e-15
AP2A1	0.0809280840103369	0.182464956413317
AP2A2	0.115105343488786	0.0575061425309576
AP2B1	-0.544936737251317	1.62609436180011e-22
AP2M1	0.257493886034699	1.64859543979101e-05
AP2S1	0.580108367598912	5.96524296702986e-26
AP3B1	0.468342057803558	2.73697214561338e-16
AP3B2	-0.568826557329662	8.36680939896244e-25
AP3D1	0.233619242276458	9.76474495502972e-05
AP3M1	-0.0509997095552585	0.401282252761513
AP3M2	-0.376093864455457	1.33676733438164e-10
AP3S1	0.267048923894263	7.69004206576195e-06
AP3S2	-0.216517507323708	0.000313496479354707
AP4B1	0.317201232479043	8.51199437175688e-08
AP4B1-AS1	0.134218444662685	0.0265875704449301
AP4E1	0.297808466539695	5.38074263907973e-07
AP4M1	0.34784235894635	3.49677381938148e-09
AP4S1	-0.484720431665535	1.71474362289439e-17
AP5B1	0.206014609917418	0.000614538679087851
AP5M1	-0.334269903440474	1.50155253118763e-08
AP5S1	0.368819099767639	3.19447968915713e-10
AP5Z1	0.612343956872254	1.73969374752387e-29
APAF1	-0.119317865569149	0.0489014462584456
APBA1	-0.481939315263211	2.77364748726665e-17
APBA2	-0.291016049192905	9.95049186340989e-07
APBA3	0.326725727184921	3.27574949269122e-08
APBB1	-0.631617263458481	8.42491452987686e-32
APBB1IP	0.372090550242797	2.16483225367043e-10
APBB2	-0.388318720742512	2.9428774643657e-11
APBB3	0.00919443605641773	0.879799688147159
APC	-0.565561433645282	1.76339715014251e-24
APC2	-0.540209895547044	4.39156826960833e-22
APCDD1	-0.281033411314178	2.38705964282029e-06
APCDD1L	0.208970844905251	0.000510148701481489
APCDD1L-AS1	0.165856540958538	0.00601658978104764
APEH	0.173352293525119	0.0040673592645552
APEX1	0.06383414871119	0.293283413597386
APEX2	0.73056949012637	8.32084438439266e-47
APH1A	0.539950416178176	4.63563213533305e-22
APH1B	-0.166246056854913	0.0058976519841411
API5	-0.0284504657172861	0.639772666549954
APIP	0.112938568783147	0.0623982227123626
APITD1	0.538170011965545	6.71016800547477e-22
APITD1-CORT	0.158277432456614	0.0088005476189748
APLF	0.374254451971257	1.66959255690748e-10
APLN	0.441430898964588	1.90253971333452e-14
APLNR	0.192464079010338	0.00139654810610842
APLP1	-0.239938419221872	6.20435476255291e-05
APLP2	0.512837511195819	1.02892841609336e-19
APMAP	0.297521762753753	5.52397544173633e-07
APOA1	0.0269295512286651	0.65777445456334
APOA1BP	0.348187813002873	3.36635739291331e-09
APOB	-0.0160020731495195	0.792395409899556
APOBEC2	-0.0840217577169892	0.166252426144621
APOBEC3A	0.322820468685303	4.86510651416577e-08
APOBEC3B	0.520973888201428	2.13912398515491e-20
APOBEC3C	0.630707284286722	1.09278774190637e-31
APOBEC3D	0.583440793310757	2.68085733501678e-26
APOBEC3F	0.62186927600529	1.30768120373528e-30
APOBEC3G	0.667219379953148	1.55330125155868e-36
APOBEC3H	0.301193910636411	3.93713635449969e-07
APOBR	0.669994467755988	6.23109078551543e-37
APOC1	0.34616194395805	4.20416777670043e-09
APOC1P1	0.0707123739058148	0.244238682192436
APOC2	0.4515798525239	4.0144704117125e-15
APOC4	0.135764402915816	0.0248774909636116
APOC4-APOC2	0.128048198258493	0.0344547941109084
APOD	-0.0462666462968869	0.446447660310023
APOE	-0.0367212314411923	0.545741149006016
APOL1	0.484879388611958	1.66803294829915e-17
APOL2	0.443345487931143	1.42422163305205e-14
APOL3	0.34495923176798	4.79354847590794e-09
APOL4	0.28989373990529	1.09976597652632e-06
APOL6	0.445360133004713	1.04807833598553e-14
APOLD1	-0.141935614873477	0.0189612766514552
APOM	-0.239234642279128	6.52976596021103e-05
APOO	0.134692338793659	0.0260529445760396
APOOL	-0.186199537745979	0.00200515798332186
APOPT1	0.239778837951514	6.27677458749688e-05
APP	0.00403576769909974	0.947078372930347
APPBP2	-0.237208075655688	7.55884039559278e-05
APPL1	-0.189482605087783	0.00166120869843272
APPL2	-0.238723233533452	6.77623559518106e-05
APRT	0.467780755942487	3.00172174630552e-16
APTX	0.170255207855146	0.00479050363457968
AQP11	-0.345941402567468	4.30671369654754e-09
AQP12B	-0.17983444339005	0.00286308333319648
AQP3	0.247349915014988	3.58785209946389e-05
AQP4	-0.171768831755809	0.00442376020630087
AQP4-AS1	-0.116091838300196	0.0553863203404476
AQP5	0.242783654287613	5.03804518097905e-05
AQP6	-0.375020145209609	1.52226854662268e-10
AQP7	-0.318356293953964	7.59450840879495e-08
AQP7P1	0.0133695483520091	0.825951036848975
AQP7P3	0.0978863077500286	0.106569956418269
AQP8	-0.0124952049302301	0.837169476216784
AQP9	0.417918251433758	5.76514633059208e-13
AQPEP	0.0875033980912455	0.149323059062823
AQR	0.0879656363627045	0.14717755329647
AR	0.175648372390347	0.0035965146623472
ARAF	0.511439516882327	1.34203392034034e-19
ARAP1	0.405363111636154	3.20580719220777e-12
ARAP1-AS2	-0.141225307653778	0.01957321092017
ARAP2	-0.293394675531092	8.03760198457332e-07
ARAP3	0.452724544118216	3.35734759117388e-15
ARC	0.0797391519004365	0.188996252747022
ARCN1	0.548125038588125	8.24594719490106e-23
AREG	0.296667559060484	5.97271816094762e-07
AREL1	-0.0456415499857952	0.452620503081716
ARF1	0.542981121362166	2.45744279137654e-22
ARF3	-0.423397484377712	2.665466666602e-13
ARF4	0.627737811419069	2.53855314080366e-31
ARF5	0.361382442606117	7.61233266786146e-10
ARF6	0.711381248891468	2.10802621670988e-43
ARFGAP1	0.100565679391609	0.097277153551883
ARFGAP2	-0.386312372592825	3.78897860581387e-11
ARFGAP3	0.351755056194611	2.26739592994328e-09
ARFGEF1	0.20370838363901	0.000709339669052105
ARFGEF2	-0.280181243314503	2.56819823820351e-06
ARFIP1	0.547824903991241	8.79298125824841e-23
ARFIP2	0.273017841763097	4.70437264637959e-06
ARFRP1	0.35760451715058	1.1733271488579e-09
ARG1	0.231570185527045	0.000112819720104711
ARG2	0.188574186914647	0.00175053122653324
ARGLU1	0.00592676812065647	0.922346956521462
ARHGAP1	0.404718749277162	3.4941832925783e-12
ARHGAP10	0.456088522823514	1.97771409050593e-15
ARHGAP11A	0.308910370579979	1.90310478078346e-07
ARHGAP11B	0.291058054438729	9.91321410574009e-07
ARHGAP12	-0.258218609736419	1.55755010813719e-05
ARHGAP15	0.591355664739526	3.86431063704034e-27
ARHGAP17	0.521365375049383	1.98130018680849e-20
ARHGAP18	0.716544649096071	2.72743714726788e-44
ARHGAP19	0.125672515436051	0.0379719664332642
ARHGAP19-SLIT1	-0.161713310159358	0.00742121612569468
ARHGAP20	-0.0118759300523579	0.845135315096308
ARHGAP21	-0.289768711350396	1.11206413296562e-06
ARHGAP22	-0.0262636459141539	0.665719571978466
ARHGAP23	-0.231749856625456	0.000111405686368527
ARHGAP23P1	-0.184958729555041	0.00215125099967678
ARHGAP24	0.0333109841575253	0.583681956623839
ARHGAP25	0.563890697784381	2.57423602859578e-24
ARHGAP26	0.0245421131691868	0.686431532885151
ARHGAP27	0.554557418369294	2.04924172391132e-23
ARHGAP28	-0.03237050701262	0.59435618277559
ARHGAP29	0.529636657238534	3.83296332568817e-21
ARHGAP30	0.613070592360631	1.4324318658471e-29
ARHGAP31	-0.418993874664704	4.96041333304155e-13
ARHGAP31-AS1	-0.206001087419091	0.000615058620283857
ARHGAP32	-0.638979011561106	9.94567007951012e-33
ARHGAP33	-0.182922302246294	0.00241217917597873
ARHGAP35	-0.242471832355411	5.15497426143897e-05
ARHGAP36	-0.137444788810032	0.023126981050554
ARHGAP39	0.119165015796831	0.0491937182416598
ARHGAP4	0.517745228328104	4.00973525621863e-20
ARHGAP40	0.0647259931225724	0.286577516143337
ARHGAP42	0.0463568446086441	0.44556090080331
ARHGAP44	-0.556319773174549	1.39199414930722e-23
ARHGAP5	-0.422374086545325	3.08185831705236e-13
ARHGAP5-AS1	-0.250760711382901	2.77241827672034e-05
ARHGAP6	0.194621128855596	0.00122982014501506
ARHGAP8	0.037776364730143	0.534253642027411
ARHGAP9	0.575282623870723	1.8691444431655e-25
ARHGDIA	0.595512388218934	1.36756444927691e-27
ARHGDIB	0.679293348809474	2.71293541854539e-38
ARHGDIG	-0.520902865441787	2.16905203512881e-20
ARHGEF1	0.293352126838197	8.06849291050836e-07
ARHGEF10	0.212468535409127	0.000407940330754952
ARHGEF10L	-0.117438308686905	0.0525978651275891
ARHGEF11	-0.21587481422666	0.000326984078806366
ARHGEF12	-0.355061056595892	1.56509727052757e-09
ARHGEF15	0.288003862663538	1.30033533331564e-06
ARHGEF16	-0.032417738669905	0.593818002119058
ARHGEF17	-0.275510114097524	3.8184022200476e-06
ARHGEF18	0.135303816580026	0.025376779406165
ARHGEF19	0.385103156632823	4.40868739108185e-11
ARHGEF2	0.0646865999027843	0.286871527491536
ARHGEF25	-0.146852820636196	0.0151633639826176
ARHGEF26	-0.121327454511621	0.0451917596770008
ARHGEF26-AS1	-0.613798545026726	1.17842692653694e-29
ARHGEF28	0.0496938795541839	0.413462491412767
ARHGEF3	0.270276764110771	5.90394454650504e-06
ARHGEF33	-0.332765017168465	1.75732051390032e-08
ARHGEF34P	0.352094767812413	2.18308471311079e-09
ARHGEF35	0.366729540960674	4.08639717109095e-10
ARHGEF37	-0.219829986580268	0.000251824208204632
ARHGEF38	0.0256962636736976	0.672518792833955
ARHGEF39	0.284645906763606	1.74594392432296e-06
ARHGEF4	-0.547724760115911	8.98333606840738e-23
ARHGEF40	0.300889840763943	4.04982165970828e-07
ARHGEF5	0.359530855740924	9.41709486804796e-10
ARHGEF6	-0.0167687199445609	0.782691831004984
ARHGEF7	-0.204833423328952	0.000661521950534989
ARHGEF7-AS2	-0.204174637399373	0.000689147524355919
ARHGEF9	-0.590012232265726	5.3886965541886e-27
[truncated: 22,312 more rows]
